# Supplementary material for: Construction of a high-density, high-quality genetic map of cultivated lotus (Nelumbo nucifera) using next-generation sequencing
Source: BMC Genomics. 2016 Jun 17;17:466. doi: 10.1186/s12864-016-2781-4 (PMC4912719; doi:10.1186/s12864-016-2781-4)
Supplement: Additional file 2: — The basic sequencing data information of the parents and F2 progenies. (XLSX 25 kb) [file 12864_2016_2781_MOESM2_ESM.xlsx]

## Sheet: Sheet1
	Sample	Total reads(num)	Total_base(bp)	Mapped_reads(num)	Mapped_base(bp)	alignment_rate(%)	covearge(%)	depth(X)	Total_SNPs(num)	Effective_SNPs(num)	SNP type a	SNP type b	SNP type h	Mising_SNPs(num)	Effective_rate(%)	Missing_rate(%)
1	F	16429464	1642946400	14359968	1435996800	87.4038	7.2	57.9394	10753	10686	-	-	-	67	99.3769	0.623082
2	M	19032200	1903220000	17741926	1774192600	93.2206	6.56	78.5688	10753	10546	-	-	-	207	98.075	1.92504
3	1	16365630	2021155305	12117348	1496492478	74.04	1.9	67.75	10753	10736	3272	3502	3962	17	99.8419	0.158095
22	2	10063612	1242856082	6474316	799578026	64.33	1.11	53.44	10753	10355	3641	3731	2983	398	96.2987	3.70129
31	3	10605168	1309738248	6121469	7.56001e+08	57.72	1.24	49.31	10753	10462	3237	4503	2722	291	97.2938	2.70622
41	4	19536472	2412754292	13166660	1626082510	67.4	1.86	73	10753	10739	3473	3103	4163	14	99.8698	0.130196
51	5	8384760	1035517860	5888466	727225551	70.23	1.34	44	10753	10676	1426	4232	5018	77	99.2839	0.716079
58	6	5332828	658604258	3577893	4.4187e+08	67.09	1.05	34.44	10753	10185	2089	5185	2911	568	94.7178	5.28225
68	7	16865134	2082844049	12228335	1.5102e+09	72.51	1.97	66.19	10753	10728	2499	3504	4725	25	99.7675	0.232493
79	8	9159200	1131161200	5494963	6.78628e+08	59.99	1.29	45.5	10753	10699	2400	3445	4854	54	99.4978	0.502185
89	9	7681316	948642526	4165689	5.14463e+08	54.23	1.1	38.62	10753	10036	2759	3774	3503	717	93.3321	6.66791
4	10	16437122	2029984567	11657754	1439732619	70.92	2.2	49.5	10753	10695	2254	4315	4126	58	99.4606	0.539384
13	11	9776118	1207350573	6590270	813898345	67.41	1.47	47.25	10753	10407	6243	1176	2988	346	96.7823	3.21771
15	12	12537644	1548399034	8773042	1083470687	69.97	2.06	39.06	10753	10658	5183	1634	3841	95	99.1165	0.883474
16	13	10478108	1294046338	7129001	8.80432e+08	68.04	1.32	53.81	10753	10164	3544	4607	2013	589	94.5225	5.47754
17	14	6903236	852549646	4712437	5.81986e+08	68.26	1.5	35.25	10753	10492	3913	4389	2190	261	97.5728	2.42723
18	15	13913582	1718327377	10029031	1.23859e+09	72.08	1.9	56.19	10753	10745	2230	2589	5926	8	99.9256	0.0743978
19	16	17765494	2194038509	13039385	1.61036e+09	73.4	2.06	68.38	10753	10725	3744	2492	4489	28	99.7396	0.260392
20	17	8576088	1059146868	6187909	7.64207e+08	72.15	1.86	40.81	10753	10533	5217	2178	3138	220	97.9541	2.04594
21	18	14775120	1824727320	10527600	1300158600	71.25	1.55	64.75	10753	10467	4286	4103	2078	286	97.3403	2.65972
23	20	7111750	878301125	4662069	5.75766e+08	65.55	1.41	33	10753	10621	2882	2470	5269	132	98.7724	1.22756
24	21	12484918	1541887373	8383606	1035375341	67.15	1.53	59.06	10753	10670	2667	3248	4755	83	99.2281	0.771878
25	22	11570422	1428947117	7287752	900037372	62.99	1.38	48.75	10753	10379	5390	1833	3156	374	96.5219	3.4781
26	23	7669588	947194118	5654107	6.98282e+08	73.72	1.57	40.12	10753	10642	6550	873	3219	111	98.9677	1.03227
27	24	7275580	898534130	4502847	5.56102e+08	61.89	1.23	37.5	10753	10511	5991	2185	2335	242	97.7495	2.25053
28	25	8099742	1000318137	5901998	728896753	72.87	1.31	43.94	10753	10692	3880	3062	3750	61	99.4327	0.567284
29	26	8932282	1103136827	5871549	7.25136e+08	65.73	1.21	40.06	10753	9555	1678	5435	2442	1198	88.8589	11.1411
30	27	15599346	1926519231	11132153	1.37482e+09	71.36	1.49	64.12	10753	10689	2808	5473	2408	64	99.4048	0.595183
32	30	6741946	832630331	4379857	5.40912e+08	64.96	1.34	33.62	10753	10404	4598	2083	3723	349	96.7544	3.24561
33	31	8632938	1066167843	5357210	661615435	62.06	1.13	47.69	10753	9661	4448	3105	2108	1092	89.8447	10.1553
34	32	22090516	2728178726	15616703	1.92866e+09	70.69	1.93	78	10753	10744	2431	4339	3974	9	99.9163	0.0836976
35	33	12559742	1551128137	8266934	1020966349	65.82	1.55	49	10753	10707	4831	1949	3927	46	99.5722	0.427788
36	34	10600716	1309188426	7351075	9.07858e+08	69.35	1.47	45.88	10753	10645	1500	6290	2855	108	98.9956	1.00437
38	37	7305968	902287048	5436853	6.71451e+08	74.42	1.49	38.69	10753	10677	2724	3489	4464	76	99.2932	0.70678
39	38	14750900	1821736150	9871300	1219105550	66.92	1.49	66.81	10753	10689	2519	3582	4588	64	99.4048	0.595183
40	39	9995976	1234503036	6577626	812336811	65.8	1.12	51.5	10753	10458	1670	5514	3274	295	97.2566	2.74342
42	40	8612968	1063701548	5838014	720994729	67.78	1.44	38.38	10753	10439	3424	3884	3131	314	97.0799	2.92012
43	41	14394882	1777767927	9987953	1.23351e+09	69.39	1.81	53.31	10753	10646	2565	2951	5130	107	99.0049	0.995071
44	42	11440884	1412949174	8083474	998309039	70.65	1.71	40.56	10753	10665	1645	4113	4907	88	99.1816	0.818376
45	43	11689200	1443616200	8420153	1.03989e+09	72.03	1.81	46.38	10753	10643	2398	3454	4791	110	98.977	1.02297
46	45	11576724	1429725414	7348887	9.07588e+08	63.48	1.47	50.62	10753	10710	2738	4494	3478	43	99.6001	0.399888
47	46	10124914	1250426879	7137640	881498540	70.5	1.06	62.19	10753	9200	3098	3719	2383	1553	85.5575	14.4425
48	47	11713900	1446666650	8588077	1.06063e+09	73.32	1.35	55.94	10753	10061	3516	4481	2064	692	93.5646	6.43541
49	48	11320248	1398050628	7893004	974785994	69.72	1.33	59.38	10753	10585	4209	2834	3542	168	98.4376	1.56235
50	49	13727654	1695365269	10172030	1256245705	74.1	1.77	60.69	10753	10744	2929	2163	5652	9	99.9163	0.0836976
52	50	11833350	1461418725	8274499	1.0219e+09	69.93	1.55	58.75	10753	10708	3144	1816	5748	45	99.5815	0.418488
53	51	9200086	1136210621	6531384	806625924	70.99	1.33	50.25	10753	10618	3513	3177	3928	135	98.7445	1.25546
54	54	7659960	946005060	4819290	595182315	62.92	1.14	42.75	10753	10129	2531	4133	3465	624	94.197	5.80303
55	56	12785640	1579026540	8266102	1020863597	64.65	1.26	62.69	10753	10213	3152	4169	2892	540	94.9781	5.02185
56	57	20856270	2575749345	15548575	1.92025e+09	74.55	1.66	84	10753	10377	1507	7351	1519	376	96.5033	3.4967
57	58	8562560	1057476160	5926131	7.31877e+08	69.21	1.47	40.5	10753	10706	1840	4651	4215	47	99.5629	0.437087
59	60	9322094	1151278609	7024591	8.67537e+08	75.35	1.04	65.88	10753	8243	3181	3393	1669	2510	76.6577	23.3423
60	61	12729052	1572037922	9761941	1.2056e+09	76.69	1.97	53.31	10753	10498	1864	4527	4107	255	97.6286	2.37143
61	62	16000938	1976115843	12301736	1519264396	76.88	2.2	66.75	10753	10747	3585	1717	5445	6	99.9442	0.0557984
62	63	21557420	2662341370	16024943	1.97908e+09	74.34	1.93	80.06	10753	10734	1952	4754	4028	19	99.8233	0.176695
63	64	8688412	1073018882	5212803	6.43781e+08	60	1.44	38.38	10753	10696	3886	3672	3138	57	99.4699	0.530085
64	66	9135292	1128208562	6657874	822247439	72.88	1.7	42.94	10753	10701	2465	3971	4265	52	99.5164	0.483586
65	67	8283670	1023033245	5467286	675209821	66	1.33	41.19	10753	10427	4065	3358	3004	326	96.9683	3.03171
66	68	6405436	791071346	3648775	4.50624e+08	56.96	1.2	32	10753	10484	1839	4765	3880	269	97.4984	2.50163
67	69	6622756	817910366	4326636	534339546	65.33	1.34	35.12	10753	10636	2882	4173	3581	117	98.9119	1.08807
69	70	7756600	957940100	4755196	587266706	61.31	1.31	37.44	10753	10645	2748	4836	3061	108	98.9956	1.00437
70	71	7809980	964532530	5482144	677044784	70.19	1.6	37.94	10753	10672	2737	3978	3957	81	99.2467	0.753278
71	72	9883442	1220605087	6527629	8.06162e+08	66.05	1.56	42.88	10753	10669	5094	2465	3110	84	99.2188	0.781177
72	73	18360974	2267580289	11330077	1.39926e+09	61.71	1.69	65.06	10753	10746	4939	1226	4581	7	99.9349	0.0650981
73	74	18827122	2325149567	11904912	1470256632	63.23	1.64	69.06	10753	10726	5928	2624	2174	27	99.7489	0.251093
74	75	7729854	954636969	4563757	5.63624e+08	59.04	1.25	39.19	10753	10408	4222	2805	3381	345	96.7916	3.20841
75	76	22422462	2769174057	12264389	1.51465e+09	54.7	1.68	69.5	10753	10725	4281	2389	4055	28	99.7396	0.260392
76	77	11904396	1470192906	7299811	9.01527e+08	61.32	1.35	50.5	10753	10622	4084	4065	2473	131	98.7817	1.21826
77	78	13437558	1659538413	9607447	1.18652e+09	71.5	1.77	50.06	10753	10611	2866	2798	4947	142	98.6794	1.32056
78	79	8322752	1027859872	4377687	5.40644e+08	52.6	1.17	35.88	10753	10417	5170	3407	1840	336	96.8753	3.12471
80	80	6989246	863171881	5086372	628166942	72.77	1.29	32.69	10753	10583	2697	3621	4265	170	98.419	1.58095
81	81	9075252	1120793622	5136096	634307856	56.59	1.16	41.06	10753	10474	2837	5725	1912	279	97.4054	2.59462
82	82	21774112	2689102832	13181982	1627974777	60.54	1.63	70.5	10753	10673	2123	4545	4005	80	99.256	0.743978
83	83	13187518	1628658473	6808806	840887541	51.63	1.19	50.12	10753	10626	4654	2473	3499	127	98.8189	1.18107
84	84	7745182	956529977	5259284	649521574	67.9	1.3	38.06	10753	10432	2681	5151	2600	321	97.0148	2.98521
85	85	12641544	1561230684	7995868	987489698	63.25	1.44	52.56	10753	10630	3148	3757	3725	123	98.8561	1.14387
86	86	9442850	1166191975	6065412	749078382	64.23	1.41	42.38	10753	10684	2072	4723	3889	69	99.3583	0.641681
87	87	19228224	2374685664	14443446	1783765581	75.12	1.8	72.75	10753	10715	4515	1809	4391	38	99.6466	0.35339
88	88	7929240	979261140	5793122	715450567	73.06	1.37	40.12	10753	10505	2731	4206	3568	248	97.6937	2.30633
90	90	23314836	2879382246	16184997	1.99885e+09	69.42	2.08	74.81	10753	10735	2283	3728	4724	18	99.8326	0.167395
91	91	22121854	2732048969	14488423	1.78932e+09	65.49	1.77	78.25	10753	10595	3495	4522	2578	158	98.5306	1.46936
92	92	10676238	1318515393	7110683	8.78169e+08	66.6	1.29	47.38	10753	10607	5370	1774	3463	146	98.6422	1.35776
93	93	8568026	1058151211	5377259	6.64091e+08	62.76	1.09	43.44	10753	10423	7077	1710	1636	330	96.9311	3.06891
94	94	10989586	1357213871	7529080	929841380	68.51	1.55	50.44	10753	10658	5757	2267	2634	95	99.1165	0.883474
95	95	6821870	842500945	3948477	4.87637e+08	57.88	1.17	31.06	10753	10546	5301	1510	3735	207	98.075	1.92504
96	96	8473964	1046534554	5074421	6.26691e+08	59.88	1.07	40.62	10753	10372	3689	3372	3311	381	96.4568	3.5432
97	97	10179018	1257108723	5546685	6.85016e+08	54.49	1.36	39.69	10753	10698	2050	5571	3077	55	99.4885	0.511485
98	98	8059696	995372456	5572026	688145211	69.13	1.34	38.62	10753	10564	2828	2273	5463	189	98.2424	1.75765
99	99	7859928	970701108	4614183	5.69852e+08	58.71	1.39	31.12	10753	10628	2519	4605	3504	125	98.8375	1.16247
5	100	10274230	1268867405	3693102	456098097	35.95	1.23	30.25	10753	10472	4047	1511	4914	281	97.3868	2.61322
6	101	9620060	1188077410	6632737	8.19143e+08	68.95	1.61	40.5	10753	10735	2786	3611	4338	18	99.8326	0.167395
7	102	15231928	1881143108	7920196	978144206	52	1.48	54	10753	10736	2625	2957	5154	17	99.8419	0.158095
8	103	13957456	1723745816	6737592	832092612	48.27	1.22	47.62	10753	10680	3499	2778	4403	73	99.3211	0.67888
9	104	7900350	975693225	3046601	3.76255e+08	38.56	1.06	26.75	10753	10539	1810	4530	4199	214	98.0099	1.99014
10	105	8008998	989111253	5575316	688551526	69.61	1.56	35.69	10753	10665	3077	3130	4458	88	99.1816	0.818376
11	106	10258144	1266880784	4562885	5.63516e+08	44.48	1.24	33.06	10753	10570	3241	3942	3387	183	98.2981	1.70185
12	107	10937896	1350830156	7834003	9.67499e+08	71.62	1.62	42.69	10753	10721	2272	3283	5166	32	99.7024	0.297591
14	117	14993202	1851660447	8859082	1094096627	59.09	1.4	61.94	10753	10676	5390	2377	2909	77	99.2839	0.716079
															97.8627	2.13732
