# Supplementary material for: Construction of a high-density, high-quality genetic map of cultivated lotus (Nelumbo nucifera) using next-generation sequencing
Source: BMC Genomics. 2016 Jun 17;17:466. doi: 10.1186/s12864-016-2781-4 (PMC4912719; doi:10.1186/s12864-016-2781-4)
Supplement: Additional file 3: — Grouped SNPs’ name, position on the scaffold and segregation information in the parents and the F2 individuals. (XLS 13352 kb) [file 12864_2016_2781_MOESM3_ESM.xls]

## Sheet: all_group.scaffold.filter_count
SNP_name	group	scaCode	q	orderNum	F1	Z100	Z101	Z102	Z103	Z104	Z105	Z106	Z107	Z10	Z117	Z11	Z12	Z13	Z14	Z15	Z16	Z17	Z18	Z1	Z20	Z21	Z22	Z23	Z24	Z25	Z26	Z27	Z2	Z30	Z31	Z32	Z33	Z34	Z35	Z37	Z38	Z39	Z3	Z40	Z41	Z42	Z43	Z45	Z46
Lotus_SNP1	LG1	scaffold1179	146221	1	h	a	b	b	b	-	a	b	b	h	b	a	h	a	b	a	a	-	-	b	a	-	-	-	b	b	b	a	-	a	-	b	b	b	-	-	b	-	a	a	b	a	-	a	-
Lotus_SNP2	LG1	scaffold1179	146508	2	h	a	b	b	b	-	a	b	b	h	b	a	h	a	b	a	a	-	-	b	a	-	-	-	b	b	b	a	-	a	-	b	a	b	-	-	b	-	a	a	b	a	-	a	-
Lotus_SNP3	LG1	scaffold1179	178992	3	h	a	b	b	b	a	h	b	b	b	h	a	b	-	b	a	a	b	a	b	b	a	b	a	b	b	a	-	-	a	-	b	h	b	-	-	a	-	a	-	-	b	a	a	a
Lotus_SNP4	LG1	scaffold1104	68986	4	h	a	b	b	b	a	b	b	b	b	b	a	b	a	b	a	a	h	-	b	b	b	b	a	b	b	b	b	b	a	h	b	b	b	b	h	h	b	b	b	h	h	a	a	b
Lotus_SNP5	LG1	scaffold1104	69023	5	h	a	h	b	b	h	h	b	b	h	h	a	h	h	b	a	a	h	-	b	h	h	b	a	b	b	b	h	b	a	h	b	h	b	b	h	h	b	a	b	h	h	h	a	b
Lotus_SNP6	LG1	scaffold1104	69060	6	h	a	h	b	b	h	h	b	b	h	h	a	h	h	b	a	a	h	-	b	h	h	b	a	b	b	a	h	b	a	h	b	h	b	b	h	h	b	a	b	h	h	h	a	b
Lotus_SNP7	LG1	scaffold1279	53263	7	h	a	h	b	b	h	h	b	b	h	h	a	h	h	b	a	a	h	a	b	h	h	b	a	h	h	a	h	b	a	h	b	h	b	b	h	h	b	h	h	h	h	h	a	h
Lotus_SNP8	LG1	scaffold1279	53287	8	h	a	h	b	b	h	h	b	b	h	h	a	h	h	b	a	a	h	a	b	h	h	b	a	h	h	a	h	b	a	h	b	h	b	b	h	h	b	h	h	h	h	h	a	h
Lotus_SNP9	LG1	scaffold1279	53406	9	h	a	h	b	b	b	h	b	b	h	h	a	h	b	b	a	a	h	a	b	h	h	b	a	h	h	b	a	b	a	h	b	h	b	b	h	h	b	h	h	h	h	b	a	h
Lotus_SNP10	LG1	scaffold524	467390	10	h	a	h	b	b	h	h	b	b	h	h	a	h	b	b	a	a	h	-	b	h	h	b	a	h	h	b	h	b	a	b	b	h	b	-	h	h	b	h	h	h	h	a	a	-
Lotus_SNP11	LG1	scaffold524	467423	11	h	a	h	b	b	h	h	b	b	h	h	a	h	b	b	a	a	h	-	b	h	h	b	a	h	h	b	h	b	a	b	b	h	b	-	h	h	b	h	h	h	h	a	a	-
Lotus_SNP12	LG1	scaffold524	531719	12	h	a	h	b	b	h	h	b	b	h	h	a	h	a	b	a	a	h	a	b	h	h	b	a	h	h	h	h	b	a	b	b	h	b	-	h	h	b	h	h	h	h	h	a	-
Lotus_SNP13	LG1	scaffold524	531739	13	h	a	h	b	b	h	h	b	b	h	h	a	h	a	b	a	a	h	a	b	h	h	b	a	h	h	h	h	b	a	b	b	h	b	-	h	h	b	h	h	h	h	h	a	-
Lotus_SNP14	LG1	scaffold524	531762	14	h	a	h	b	b	h	h	b	b	h	h	a	h	a	b	a	a	h	a	b	h	h	b	a	h	h	h	h	b	a	b	b	h	b	-	h	h	b	h	h	h	a	h	a	-
Lotus_SNP15	LG1	scaffold524	531996	15	h	a	h	b	b	h	h	b	b	h	h	a	h	a	b	a	a	h	a	b	h	h	b	a	h	h	h	h	b	a	b	b	h	b	-	h	h	b	h	h	h	h	h	a	-
Lotus_SNP16	LG1	scaffold524	564068	16	h	a	h	b	b	h	h	b	b	b	h	a	h	h	b	a	a	b	a	b	h	h	b	a	h	h	h	b	b	a	b	b	h	b	b	h	b	b	b	b	h	h	h	a	h
Lotus_SNP17	LG1	scaffold524	637049	17	h	a	h	b	b	h	h	b	b	h	h	a	h	a	b	a	a	h	a	b	h	h	b	a	h	h	h	h	b	a	h	b	h	b	-	h	h	b	h	h	h	b	a	a	-
Lotus_SNP18	LG1	scaffold524	637335	18	h	a	h	b	b	h	h	b	b	h	h	a	h	a	b	a	a	h	a	b	h	h	b	a	h	h	h	h	b	a	h	b	h	b	-	h	h	b	h	h	h	b	a	a	-
Lotus_SNP19	LG1	scaffold524	637806	19	h	a	h	b	b	b	h	b	b	b	b	a	h	-	-	a	a	-	-	b	b	h	b	a	b	b	-	h	-	a	-	b	a	b	-	a	b	b	a	a	b	b	h	a	a
Lotus_SNP20	LG1	scaffold524	759243	20	h	a	h	b	b	h	h	b	b	h	h	a	h	b	b	a	a	b	b	b	h	h	b	a	a	b	-	h	b	a	-	b	a	b	-	h	h	b	a	a	h	a	b	a	-
Lotus_SNP21	LG1	scaffold724	374151	21	h	a	h	b	b	b	h	b	b	h	h	a	h	b	b	a	a	h	a	b	h	h	b	a	h	h	b	h	b	a	h	b	h	b	-	h	h	b	h	h	h	h	h	a	b
Lotus_SNP22	LG1	scaffold724	374094	22	h	a	h	b	b	b	h	b	b	h	h	a	h	b	b	a	a	h	a	b	h	h	b	a	h	h	b	h	b	a	h	b	h	b	-	h	h	b	h	h	h	h	h	a	b
Lotus_SNP23	LG1	scaffold724	361546	23	h	a	h	b	b	h	h	b	b	b	h	a	b	b	b	a	a	h	a	b	h	h	b	a	h	h	h	h	b	a	h	b	h	b	b	h	h	b	b	h	h	h	h	a	h
Lotus_SNP24	LG1	scaffold724	361531	24	h	a	h	b	b	h	h	b	b	b	h	a	h	b	b	a	a	h	a	b	h	h	b	a	h	h	h	h	b	a	h	b	h	b	b	h	h	b	b	h	h	h	h	a	h
Lotus_SNP25	LG1	scaffold724	299015	25	h	-	-	b	b	b	a	b	b	-	h	-	-	-	b	a	-	a	-	b	-	h	b	a	a	b	-	a	-	-	-	b	b	-	-	-	-	b	h	a	-	b	a	a	-
Lotus_SNP26	LG1	scaffold724	299001	26	h	-	-	b	b	b	a	b	b	-	h	-	-	-	b	a	-	a	-	b	-	h	b	a	a	b	-	a	-	-	-	b	b	-	-	-	-	b	h	a	-	b	a	a	-
Lotus_SNP27	LG1	scaffold724	298871	27	h	-	b	b	b	b	a	b	b	-	h	-	-	-	b	a	-	a	-	b	-	h	b	a	a	b	-	a	-	-	-	b	b	-	-	-	-	b	h	a	-	b	a	a	-
Lotus_SNP28	LG1	scaffold724	298833	28	h	-	b	b	b	b	a	b	b	-	h	-	-	-	b	a	-	a	-	b	-	h	b	a	a	b	-	a	-	-	-	b	b	-	-	-	-	b	h	a	-	b	a	a	-
Lotus_SNP29	LG1	scaffold724	298812	29	h	-	b	b	b	b	a	b	b	-	h	-	-	-	b	a	-	a	-	b	-	h	b	a	a	b	-	a	-	-	-	b	b	-	-	-	-	b	h	a	-	a	a	a	-
Lotus_SNP30	LG1	scaffold724	208766	30	h	a	h	b	b	b	h	b	b	h	b	a	h	h	b	a	a	h	a	b	b	h	-	a	a	b	b	h	b	a	h	b	h	b	b	h	h	b	a	h	h	a	h	a	-
Lotus_SNP31	LG1	scaffold724	208752	31	h	a	h	b	b	b	h	b	b	h	a	a	h	h	b	a	a	h	b	b	b	h	-	a	a	b	b	h	b	a	h	b	h	b	b	h	h	b	a	h	h	a	h	a	-
Lotus_SNP32	LG1	scaffold724	208586	32	h	a	h	b	b	b	h	b	b	h	b	a	h	h	b	a	a	h	b	b	b	h	-	a	b	h	b	h	b	a	h	b	h	b	b	h	h	b	a	b	h	a	h	a	-
Lotus_SNP33	LG1	scaffold724	208523	33	h	a	h	b	b	b	h	b	b	h	b	a	h	h	b	a	a	h	b	b	b	h	-	a	a	h	b	h	b	a	h	b	h	b	b	h	h	b	a	h	h	a	h	a	-
Lotus_SNP34	LG1	scaffold724	208513	34	h	a	h	b	b	b	h	b	b	h	b	a	h	h	b	a	a	h	b	b	b	h	-	a	b	h	b	h	b	a	h	b	h	b	b	h	h	b	a	h	h	a	h	a	-
Lotus_SNP35	LG1	scaffold724	161866	35	h	a	h	b	b	h	b	b	b	h	h	a	h	h	b	a	a	b	a	b	h	h	b	a	h	h	b	h	b	a	b	b	h	b	-	h	h	b	a	h	b	h	b	a	b
Lotus_SNP36	LG1	scaffold724	161680	36	h	a	h	b	b	h	b	b	b	h	h	a	h	h	b	a	a	b	a	b	h	h	b	a	h	h	a	h	b	a	b	b	h	b	-	h	h	b	a	h	b	a	b	a	b
Lotus_SNP37	LG1	scaffold724	95133	37	h	-	b	b	b	-	b	b	b	a	b	-	h	-	-	a	-	a	-	b	-	h	b	a	-	-	-	-	-	-	-	b	-	b	-	-	h	b	h	-	a	-	-	a	-
Lotus_SNP38	LG1	scaffold724	95079	38	h	-	b	b	b	-	b	b	b	b	b	-	b	-	-	a	-	a	-	b	-	h	b	a	-	-	-	-	-	-	-	b	-	b	-	-	a	b	b	-	a	-	-	a	-
Lotus_SNP39	LG1	scaffold724	95061	39	h	-	b	b	b	-	b	b	b	b	b	-	b	-	-	a	-	a	-	b	-	h	b	a	-	-	-	-	-	-	-	b	-	b	-	-	a	b	b	-	a	-	-	a	-
Lotus_SNP40	LG1	scaffold724	95059	40	h	-	b	b	b	-	b	b	b	b	b	-	b	-	-	a	-	a	-	b	-	h	b	a	-	-	-	-	-	-	-	b	-	b	-	-	a	b	b	-	a	-	-	a	-
Lotus_SNP41	LG1	scaffold724	79932	41	h	a	h	b	b	h	h	b	b	h	h	a	h	h	b	a	a	h	a	b	h	h	b	a	b	h	h	h	b	a	h	b	h	b	-	h	h	b	h	h	h	h	h	a	b
Lotus_SNP42	LG1	scaffold724	79921	42	h	a	h	b	b	h	h	b	b	h	h	a	h	h	b	a	a	h	a	b	h	h	b	a	b	h	h	h	b	a	h	b	h	b	-	h	h	b	h	h	h	h	h	a	b
Lotus_SNP43	LG1	scaffold724	18032	43	h	-	a	b	b	b	h	b	b	b	h	-	b	b	b	a	a	-	a	b	h	b	b	a	-	b	-	b	-	a	a	b	a	b	-	b	b	b	h	b	b	h	h	a	h
Lotus_SNP44	LG1	scaffold724	18001	44	h	-	a	b	b	h	h	b	b	b	h	-	b	b	b	a	a	-	a	b	a	h	b	a	-	b	-	b	-	a	a	b	a	b	-	b	a	b	h	b	b	a	h	a	a
Lotus_SNP45	LG1	scaffold724	17952	45	h	-	a	b	b	h	a	b	b	b	h	-	b	b	-	a	a	-	a	b	a	h	b	a	-	b	-	b	-	a	a	b	a	b	-	b	a	b	h	b	b	a	a	a	a
Lotus_SNP46	LG1	scaffold1350	25073	46	h	-	b	b	-	-	h	-	b	b	h	a	b	b	-	a	a	a	a	b	-	h	b	a	b	b	-	h	b	-	-	b	a	b	-	-	a	b	h	-	-	-	h	-	b
Lotus_SNP47	LG1	scaffold1350	60104	47	h	a	h	b	b	a	a	b	b	h	h	a	h	-	b	a	a	b	a	b	a	h	-	a	b	a	b	h	-	a	-	b	h	-	-	b	a	b	-	a	-	b	h	a	-
Lotus_SNP48	LG1	scaffold1350	60117	48	h	a	h	b	b	a	a	b	b	h	h	a	h	-	b	a	a	-	a	b	b	h	-	a	b	a	b	h	-	a	-	b	h	-	-	b	b	b	-	a	-	b	h	a	-
Lotus_SNP49	LG1	scaffold1350	82559	49	h	a	h	b	b	h	h	b	b	h	h	a	h	h	b	a	a	h	a	b	h	h	b	a	h	h	-	h	b	a	b	b	b	b	-	h	h	b	h	h	h	a	h	a	b
Lotus_SNP50	LG1	scaffold231	2809786	50	h	a	h	b	b	h	h	b	b	h	h	a	h	h	b	a	a	h	a	b	h	h	b	a	h	h	h	h	b	a	h	b	h	b	-	h	h	b	h	h	h	h	h	a	a
Lotus_SNP51	LG1	scaffold231	2809573	51	h	a	h	b	b	h	h	b	b	h	h	a	h	h	b	a	a	h	a	b	h	h	b	a	h	h	h	h	b	a	h	b	h	b	-	h	h	b	h	h	h	h	h	a	b
Lotus_SNP52	LG1	scaffold231	2809558	52	h	a	h	b	b	h	h	b	b	h	h	a	h	h	b	a	a	h	a	b	h	h	b	a	h	h	h	h	b	a	h	b	h	b	-	h	h	b	h	h	h	h	h	a	b
Lotus_SNP53	LG1	scaffold231	2773578	53	h	a	h	b	b	h	h	b	b	h	h	a	h	h	b	a	a	a	a	b	h	h	b	a	h	h	h	h	b	a	h	b	h	b	-	h	h	b	h	h	h	h	h	a	h
Lotus_SNP54	LG1	scaffold231	2773566	54	h	a	h	b	b	h	h	b	b	h	h	a	h	h	b	a	a	a	a	b	h	h	b	a	h	h	h	h	b	a	h	b	h	b	-	h	h	b	h	h	h	h	h	a	h
Lotus_SNP55	LG1	scaffold231	2773438	55	h	a	h	b	b	h	h	b	b	h	h	a	h	h	b	a	a	a	a	b	h	h	b	a	h	h	h	h	b	a	b	b	h	b	-	h	h	b	h	h	h	h	h	a	h
Lotus_SNP56	LG1	scaffold231	2773431	56	h	a	h	b	b	h	h	b	b	h	h	a	h	h	b	a	a	a	a	b	h	h	b	a	h	h	h	h	b	a	b	b	h	b	-	h	h	b	h	h	h	h	h	a	h
Lotus_SNP57	LG1	scaffold231	2773415	57	h	a	h	b	b	h	h	b	b	h	h	a	h	h	b	a	a	a	a	b	h	h	b	a	h	h	h	h	b	a	b	b	h	b	-	h	h	b	h	h	h	h	h	a	h
Lotus_SNP58	LG1	scaffold231	2760928	58	h	a	h	b	b	b	h	b	b	h	b	a	h	b	-	a	a	h	-	b	a	h	b	a	a	h	-	b	b	-	a	b	b	b	-	h	a	b	a	a	h	a	h	a	-
Lotus_SNP59	LG1	scaffold231	2760761	59	h	a	h	b	b	b	h	b	b	h	b	a	h	b	-	a	a	h	-	b	a	a	b	a	a	h	-	b	b	-	a	b	b	b	-	h	a	b	a	a	h	a	h	a	-
Lotus_SNP60	LG1	scaffold231	2667810	60	h	a	h	b	b	h	h	-	b	h	h	a	h	h	b	a	a	h	a	b	h	h	b	a	h	h	h	h	b	a	a	b	h	b	b	h	h	b	h	h	h	h	h	a	h
Lotus_SNP61	LG1	scaffold231	2625720	61	h	a	h	b	b	h	h	b	b	h	h	a	h	a	b	a	a	h	a	b	h	h	b	a	h	h	a	h	b	a	h	b	h	b	b	h	h	b	h	h	h	h	h	a	a
Lotus_SNP62	LG1	scaffold231	2625697	62	h	a	h	b	b	h	h	b	b	h	h	a	h	a	b	a	a	h	a	b	h	h	b	a	h	h	a	h	b	a	h	b	h	b	b	h	h	b	h	h	h	h	h	a	a
Lotus_SNP63	LG1	scaffold231	2294280	63	h	a	h	b	b	h	h	b	b	h	h	a	h	h	b	a	a	h	a	b	h	h	b	a	h	h	a	h	b	a	b	b	h	b	-	h	h	b	h	b	h	h	h	a	h
Lotus_SNP64	LG1	scaffold231	2294278	64	h	a	h	b	b	h	h	b	b	h	h	a	h	h	b	a	a	h	a	b	h	h	b	a	h	h	a	h	b	a	b	b	h	b	-	h	h	b	h	b	h	h	h	a	h
Lotus_SNP65	LG1	scaffold231	2294144	65	h	a	h	b	b	h	h	b	b	h	h	a	h	b	b	a	a	h	a	b	h	h	b	a	h	h	a	h	b	a	h	b	h	b	-	h	h	b	h	h	h	h	h	a	h
Lotus_SNP66	LG1	scaffold231	2164106	66	h	a	h	b	b	h	h	b	b	h	h	a	h	h	b	a	a	h	a	b	h	h	b	a	h	h	a	h	b	a	h	b	h	b	b	h	h	b	h	h	h	h	b	a	a
Lotus_SNP67	LG1	scaffold231	2163895	67	h	a	h	b	b	h	h	b	b	h	h	a	h	h	b	a	a	h	a	b	h	h	b	a	h	h	b	h	b	a	b	b	h	b	b	h	h	b	h	b	a	h	b	a	a
Lotus_SNP68	LG1	scaffold231	1927622	68	h	a	h	b	b	h	h	b	b	h	h	a	h	h	b	a	a	h	a	b	h	h	b	a	h	h	h	h	b	a	h	b	h	b	b	h	h	b	h	h	h	h	b	a	a
Lotus_SNP69	LG1	scaffold231	1927313	69	h	a	b	b	b	h	h	b	b	h	h	a	h	h	b	a	a	h	a	b	h	h	b	a	b	h	h	h	b	a	h	b	h	b	b	h	h	b	h	h	h	h	b	a	b
Lotus_SNP70	LG1	scaffold231	1927242	70	h	a	b	b	b	h	h	b	b	h	h	a	h	h	b	a	a	h	a	b	h	h	b	a	h	h	h	h	b	a	h	b	h	b	b	h	h	b	h	h	h	h	b	a	b
Lotus_SNP71	LG1	scaffold231	1927241	71	h	a	b	b	b	h	b	b	b	h	h	a	h	h	b	a	a	h	a	b	h	h	b	a	h	h	h	h	b	a	h	b	h	b	b	h	h	b	h	b	h	h	b	a	b
Lotus_SNP72	LG1	scaffold231	1675600	72	h	a	h	b	b	h	h	b	b	h	h	a	h	h	b	a	a	h	a	b	h	h	b	a	h	h	h	h	b	a	h	b	h	b	b	h	h	b	h	h	h	h	h	a	h
Lotus_SNP73	LG1	scaffold231	1675428	73	h	a	h	b	b	h	h	b	b	h	h	a	h	h	b	a	a	h	a	b	h	h	b	a	h	h	h	h	b	a	h	b	h	b	b	h	h	b	h	h	h	h	h	a	h
Lotus_SNP74	LG1	scaffold231	1608540	74	h	a	h	b	b	h	h	b	b	h	h	a	h	h	b	a	a	h	a	b	h	b	b	a	h	h	h	h	b	a	h	b	h	b	b	h	b	b	h	h	h	h	h	a	a
Lotus_SNP75	LG1	scaffold231	1608411	75	h	a	h	b	b	h	h	b	b	h	h	a	h	h	b	a	a	h	a	b	h	h	b	a	h	h	a	h	b	a	h	h	h	b	a	h	h	b	h	a	h	h	a	a	-
Lotus_SNP76	LG1	scaffold231	1608410	76	h	a	h	b	b	h	h	b	b	h	h	a	h	a	b	a	a	h	a	b	h	h	b	a	h	h	h	h	b	a	h	h	h	b	a	h	a	b	h	a	h	h	a	a	-
Lotus_SNP77	LG1	scaffold231	1608351	77	h	a	h	b	b	h	h	b	b	h	h	a	h	h	b	a	a	h	a	b	h	h	b	a	h	h	h	h	b	a	h	b	h	b	b	h	h	b	h	h	h	h	h	a	a
Lotus_SNP78	LG1	scaffold231	1608304	78	h	a	h	b	b	h	h	b	b	h	h	a	h	h	b	a	a	h	a	b	h	h	b	a	h	h	h	h	b	a	h	b	h	b	b	h	h	b	h	h	h	h	h	a	a
Lotus_SNP79	LG1	scaffold231	1549490	79	h	a	h	b	b	b	h	b	b	a	h	-	h	h	b	a	a	b	a	b	h	h	b	a	h	h	b	b	-	a	a	b	h	b	-	b	a	b	h	h	h	h	h	a	h
Lotus_SNP80	LG1	scaffold231	1447118	80	h	-	h	b	b	h	h	b	b	h	h	a	h	b	b	a	a	h	a	b	h	h	b	a	h	h	b	h	b	a	-	b	h	b	-	h	b	b	b	h	h	h	h	a	h
Lotus_SNP81	LG1	scaffold231	1447097	81	h	-	h	b	b	h	h	b	b	h	h	a	h	b	b	a	a	h	a	b	h	h	b	a	h	h	b	h	b	a	-	b	h	b	-	h	b	b	b	h	h	h	h	a	h
Lotus_SNP82	LG1	scaffold231	1447045	82	h	a	h	b	b	a	h	b	b	h	h	a	a	b	b	a	a	a	a	b	-	b	b	a	h	h	b	h	b	a	h	b	a	b	-	h	h	b	h	h	h	h	h	a	b
Lotus_SNP83	LG1	scaffold231	1447027	83	h	a	h	b	b	a	h	b	b	h	h	a	a	b	b	a	a	a	a	b	-	b	b	a	h	h	b	h	b	a	h	b	a	b	-	h	h	b	h	h	h	h	h	a	b
Lotus_SNP84	LG1	scaffold231	1446986	84	h	a	h	b	b	a	h	b	b	h	h	a	a	b	b	a	a	a	a	b	-	b	b	a	h	h	b	h	b	a	h	b	a	b	-	h	h	b	h	h	h	h	h	a	b
Lotus_SNP85	LG1	scaffold231	1212177	85	h	a	h	b	b	h	h	b	b	h	h	a	h	h	b	a	a	h	a	b	h	h	b	a	a	h	a	h	b	a	h	b	a	b	-	h	h	b	b	h	h	a	a	a	a
Lotus_SNP86	LG1	scaffold231	1212102	86	h	a	h	b	b	h	h	b	b	h	h	a	h	h	b	a	a	h	a	b	h	h	b	a	b	h	a	h	b	a	h	b	b	b	-	h	h	b	b	h	h	a	a	a	a
Lotus_SNP87	LG1	scaffold231	1108965	87	h	a	h	b	b	h	h	b	b	h	h	a	h	b	b	a	a	h	a	b	h	h	b	a	a	h	a	b	b	a	h	b	a	b	-	h	h	b	b	h	h	b	h	a	b
Lotus_SNP88	LG1	scaffold231	1108722	88	h	a	h	b	b	h	h	b	b	h	h	a	h	b	b	a	a	h	a	b	h	b	b	a	a	h	a	b	b	a	h	b	a	b	-	h	h	b	b	b	h	-	h	a	b
Lotus_SNP89	LG1	scaffold231	1108656	89	h	a	h	b	b	h	h	b	b	h	h	a	h	b	b	a	a	h	a	b	h	b	-	a	a	h	a	b	b	a	h	b	a	b	-	h	h	b	b	h	h	b	h	a	b
Lotus_SNP90	LG1	scaffold231	913680	90	h	a	h	b	b	b	a	b	b	h	h	a	h	h	b	a	a	h	a	b	h	h	b	a	h	h	h	b	b	a	h	b	h	b	b	h	h	b	b	h	h	h	h	a	h
Lotus_SNP91	LG1	scaffold231	484623	91	h	a	a	b	b	h	h	b	b	h	h	a	b	a	b	a	a	a	a	b	h	h	b	a	a	a	b	b	-	a	b	b	h	b	-	a	a	b	b	b	-	h	h	a	h
Lotus_SNP92	LG1	scaffold231	484514	92	h	a	h	b	b	h	h	b	b	h	h	a	b	a	b	a	a	a	a	b	h	h	b	a	a	a	b	b	-	a	b	b	h	b	-	a	a	b	b	b	-	h	h	a	h
Lotus_SNP93	LG1	scaffold231	456038	93	h	a	h	b	b	h	h	b	b	h	h	a	h	h	b	a	a	h	a	b	h	h	b	a	h	h	b	b	b	a	h	b	h	b	h	h	h	b	b	h	h	h	h	a	a
Lotus_SNP94	LG1	scaffold231	456001	94	h	a	h	b	b	h	h	b	b	h	h	a	h	b	b	a	a	h	a	b	h	h	b	a	h	h	b	b	b	a	h	b	h	b	h	h	h	b	b	h	h	h	h	a	a
Lotus_SNP95	LG1	scaffold231	455989	95	h	a	h	b	b	h	h	b	b	h	h	a	h	h	b	a	a	h	a	b	h	h	b	a	h	h	b	b	b	a	h	b	h	b	h	h	h	b	b	h	h	h	h	a	a
Lotus_SNP96	LG1	scaffold231	455866	96	h	a	h	b	b	h	h	b	b	h	h	a	h	h	b	a	a	h	a	b	h	h	b	a	h	h	b	b	b	a	a	b	h	b	h	h	h	b	b	h	h	h	h	a	a
Lotus_SNP97	LG1	scaffold231	436417	97	h	a	h	b	b	h	h	b	b	b	h	a	b	h	b	a	a	h	a	b	h	a	b	a	h	h	h	b	b	a	b	b	h	b	-	h	b	b	b	h	h	h	h	a	a
Lotus_SNP98	LG1	scaffold231	363223	98	h	a	h	b	b	h	h	b	b	h	h	a	h	b	b	a	a	b	a	b	h	h	b	a	h	h	b	b	b	a	a	b	h	b	-	h	h	b	b	h	h	h	h	a	h
Lotus_SNP99	LG1	scaffold231	363010	99	h	a	h	b	b	h	a	b	b	h	h	a	h	b	b	a	a	a	a	b	h	h	b	a	h	h	b	b	b	a	a	b	h	b	-	h	h	b	b	h	a	h	h	a	b
Lotus_SNP100	LG1	scaffold231	259568	100	h	a	h	b	b	h	h	b	b	b	h	a	a	h	b	a	a	h	a	b	h	h	b	a	a	h	b	b	b	a	a	b	a	b	h	h	h	b	b	h	h	h	h	a	h
Lotus_SNP101	LG1	scaffold231	64921	101	h	a	h	b	b	h	h	b	b	h	h	a	h	h	b	a	a	h	a	b	h	h	b	a	h	h	b	b	b	a	a	b	h	b	b	h	h	b	b	h	h	h	h	a	h
Lotus_SNP102	LG1	scaffold231	31055	102	h	a	h	b	b	h	h	b	b	h	h	a	b	h	b	a	a	h	a	b	h	h	b	a	h	h	b	b	b	a	a	b	h	b	b	h	h	b	b	h	h	h	h	a	h
Lotus_SNP103	LG1	scaffold231	30837	103	h	a	h	b	b	h	h	b	b	h	h	a	b	h	b	a	a	h	a	b	h	h	b	a	h	h	b	b	b	a	a	b	h	b	b	h	h	b	b	h	h	h	h	a	h
Lotus_SNP104	LG1	scaffold756	485885	104	h	a	h	b	b	h	h	b	b	b	h	a	a	b	b	a	a	-	a	b	h	h	b	a	h	h	b	b	b	a	a	b	h	b	b	h	a	b	b	b	h	a	h	a	h
Lotus_SNP105	LG1	scaffold756	77649	105	h	a	h	b	b	h	a	b	b	h	h	a	h	h	b	a	a	h	a	b	h	h	b	a	h	h	b	b	b	a	a	b	h	b	b	a	h	b	b	h	h	h	h	a	h
Lotus_SNP106	LG1	scaffold756	77642	106	h	a	h	b	b	h	a	b	b	h	h	a	h	h	b	a	a	h	a	b	h	h	b	a	h	h	b	b	b	a	a	b	h	b	b	a	h	b	b	h	h	h	h	a	h
Lotus_SNP107	LG1	scaffold756	77393	107	h	a	h	b	b	h	a	b	b	h	h	a	h	h	b	a	a	h	a	b	h	h	b	a	h	h	b	b	b	a	a	b	h	b	b	a	h	b	b	h	h	h	h	a	h
Lotus_SNP108	LG1	scaffold756	77377	108	h	a	h	b	b	h	a	b	b	h	h	a	h	h	b	a	a	h	a	b	h	h	b	a	h	h	b	b	b	a	a	b	h	b	b	a	h	b	b	h	h	h	h	a	h
Lotus_SNP109	LG1	scaffold756	77338	109	h	a	h	b	b	h	a	b	b	h	h	a	h	h	b	a	a	h	a	b	h	h	b	a	h	h	b	b	b	a	a	b	h	b	b	a	h	b	b	h	h	h	h	a	h
Lotus_SNP110	LG1	scaffold756	73742	110	h	a	h	b	b	h	a	b	b	h	h	a	h	h	b	a	a	h	a	b	h	h	b	a	h	h	b	b	b	a	a	b	h	b	b	a	h	b	b	h	h	h	h	a	h
Lotus_SNP111	LG1	scaffold796	25113	111	h	a	h	b	b	h	a	b	b	h	h	a	h	h	b	a	a	h	a	b	h	h	b	a	h	h	b	b	b	a	a	b	h	b	b	a	h	b	b	h	h	h	h	a	h
Lotus_SNP112	LG1	scaffold796	127100	112	h	a	h	b	b	-	a	b	b	h	a	a	h	h	-	a	a	a	a	b	a	-	b	a	h	h	b	b	-	a	-	b	h	b	-	a	-	-	b	h	h	h	h	a	a
Lotus_SNP113	LG1	scaffold796	127101	113	h	a	h	b	b	-	a	b	b	h	a	a	h	h	-	a	a	a	a	b	a	-	b	a	h	h	b	b	-	a	-	b	h	b	-	a	-	-	b	h	h	h	h	a	a
Lotus_SNP114	LG1	scaffold796	127256	114	h	a	h	b	b	-	a	b	b	h	a	a	h	h	-	a	a	b	a	b	a	-	b	a	h	h	b	b	-	a	-	b	h	b	-	a	-	-	b	h	h	h	h	a	a
Lotus_SNP115	LG1	scaffold796	128994	115	h	a	h	b	b	h	a	b	b	h	h	a	h	h	b	a	a	h	a	b	h	h	b	a	h	h	b	b	b	a	a	b	h	b	b	a	h	b	b	h	h	h	h	a	b
Lotus_SNP116	LG1	scaffold796	129129	116	h	a	h	b	b	h	a	b	b	h	h	a	h	b	b	a	a	h	a	b	h	h	b	a	h	h	b	b	b	a	a	b	h	b	b	a	h	b	b	h	h	h	h	a	b
Lotus_SNP117	LG1	scaffold796	129178	117	h	a	h	b	b	h	a	b	b	h	h	a	h	b	b	a	a	h	a	b	h	h	b	a	h	h	b	b	b	a	a	b	h	b	b	a	h	b	b	h	h	h	h	a	b
Lotus_SNP118	LG1	scaffold796	129186	118	h	a	h	b	b	h	a	b	b	h	h	a	h	b	b	a	a	h	a	b	h	h	b	a	h	h	b	b	b	a	a	b	h	b	b	a	h	b	b	h	h	h	h	a	b
Lotus_SNP119	LG1	scaffold796	341389	119	h	-	b	b	b	b	a	b	b	b	h	a	a	b	b	a	a	a	a	b	h	h	b	a	a	b	-	b	-	a	-	b	b	b	-	a	a	b	b	-	-	b	a	a	h
Lotus_SNP120	LG1	scaffold796	341454	120	h	-	b	b	b	b	a	b	b	b	h	a	a	b	b	a	a	h	a	b	h	b	b	a	a	b	-	b	-	a	-	b	b	b	-	a	b	b	b	-	-	b	a	a	h
Lotus_SNP121	LG1	scaffold796	341472	121	h	-	b	b	b	b	a	b	b	b	h	a	a	b	b	a	a	h	a	b	h	b	b	a	a	b	-	b	-	a	-	b	b	b	-	a	b	b	b	-	-	b	a	a	h
Lotus_SNP122	LG1	scaffold796	341934	122	h	a	h	b	b	h	a	b	b	h	h	a	h	h	b	a	a	h	a	b	h	h	b	a	h	h	b	b	b	a	a	b	b	b	-	a	h	b	b	h	h	h	h	a	h
Lotus_SNP123	LG1	scaffold796	393079	123	h	a	h	b	b	h	a	b	b	b	h	-	a	a	b	a	a	a	a	b	h	h	b	a	a	h	-	b	b	a	a	b	h	b	-	-	h	b	b	-	a	a	h	a	a
Lotus_SNP124	LG1	scaffold796	393267	124	h	a	h	b	b	h	a	b	b	b	h	-	a	a	b	a	a	a	a	b	h	h	b	a	a	h	-	b	b	a	a	b	h	b	-	-	h	b	b	-	a	a	h	a	a
Lotus_SNP125	LG1	scaffold796	393270	125	h	a	h	b	b	h	a	b	b	b	h	-	a	a	b	a	a	a	a	b	h	h	b	a	a	h	-	b	b	a	a	b	h	b	-	-	h	b	b	-	a	b	h	a	a
Lotus_SNP126	LG1	scaffold796	437666	126	h	a	h	b	b	h	a	b	b	h	h	a	h	b	b	a	a	h	a	b	h	h	b	a	h	b	b	b	b	a	a	b	h	b	b	a	h	b	b	h	h	h	h	a	h
Lotus_SNP127	LG1	scaffold796	437706	127	h	a	h	b	b	h	a	b	b	h	h	a	h	b	b	a	a	h	a	b	h	h	b	a	h	b	b	b	b	a	a	b	h	b	b	a	h	b	b	h	h	h	h	a	h
Lotus_SNP128	LG1	scaffold796	471950	128	h	a	h	b	b	h	a	b	b	b	h	a	h	b	b	a	a	h	a	b	h	h	b	a	h	h	b	b	b	a	a	b	h	b	b	a	h	b	b	h	h	h	h	a	h
Lotus_SNP129	LG1	scaffold796	471966	129	h	a	h	b	b	h	a	b	b	b	h	a	h	b	b	a	a	h	a	b	h	h	b	a	h	h	b	b	b	a	a	b	h	b	b	a	h	b	b	h	h	h	h	a	h
Lotus_SNP130	LG1	scaffold796	472130	130	h	a	h	b	b	h	a	b	b	b	h	a	h	b	b	a	a	h	a	b	h	h	b	a	h	h	b	b	b	a	a	b	h	b	b	a	h	b	b	h	h	h	h	a	h
Lotus_SNP131	LG1	scaffold796	519383	131	h	a	h	b	b	h	a	b	b	h	h	a	h	h	b	a	a	h	a	b	b	h	b	a	h	h	b	b	b	a	a	b	h	b	b	a	h	b	b	h	h	h	h	a	h
Lotus_SNP132	LG1	scaffold796	519387	132	h	a	h	b	b	h	a	b	b	h	h	a	h	b	b	a	a	h	a	b	b	h	b	a	h	h	b	b	b	a	a	b	h	b	b	a	h	b	b	h	h	h	h	a	h
Lotus_SNP133	LG1	scaffold1539	58531	133	h	-	b	b	b	b	a	b	b	-	h	a	-	-	b	a	a	a	a	b	a	b	b	a	-	b	-	b	-	-	a	b	b	b	-	-	a	b	b	-	b	a	b	a	b
Lotus_SNP134	LG1	scaffold1539	58533	134	h	-	b	b	b	b	a	b	b	-	h	a	-	-	b	a	a	a	a	b	a	b	b	a	-	b	-	b	-	-	a	b	b	b	-	-	a	b	b	-	b	a	b	a	b
Lotus_SNP135	LG1	scaffold1539	104466	135	h	a	h	b	b	h	a	b	b	h	h	a	h	h	b	a	a	h	a	b	h	h	b	a	h	h	b	b	b	a	a	b	h	b	b	a	h	b	b	h	h	h	h	a	h
Lotus_SNP136	LG1	scaffold1539	283237	136	h	a	h	b	b	h	a	b	b	h	h	a	h	b	b	a	a	h	a	b	h	h	b	a	b	h	b	b	b	a	a	b	h	b	b	a	h	b	b	h	h	h	h	a	a
Lotus_SNP137	LG1	scaffold1539	283244	137	h	a	h	b	b	h	a	b	b	h	h	a	h	b	b	a	a	h	a	b	h	h	b	a	b	h	b	b	b	a	a	b	h	b	b	a	h	b	b	h	h	h	h	a	a
Lotus_SNP138	LG1	scaffold1539	283276	138	h	a	h	b	b	h	a	b	b	h	h	a	h	b	b	a	a	h	a	b	h	h	b	a	b	h	b	b	b	a	a	b	h	b	b	a	h	b	b	h	h	h	h	a	A
Lotus_SNP139	LG1	scaffold1539	283457	139	h	a	h	b	b	h	a	b	b	h	h	a	h	b	b	a	a	h	a	b	h	h	b	a	b	h	b	b	b	a	a	b	h	b	b	a	h	b	b	h	h	h	h	a	-
Lotus_SNP140	LG1	scaffold1539	283465	140	h	a	h	b	b	h	a	b	b	h	h	a	h	b	b	a	a	h	a	b	h	h	b	a	b	h	b	b	b	a	a	b	h	b	b	a	h	b	b	h	h	h	h	a	-
Lotus_SNP141	LG1	scaffold1539	283547	141	h	a	h	b	b	h	a	b	b	h	h	a	h	b	b	a	a	h	a	b	h	h	b	a	b	h	b	b	b	a	a	b	h	b	b	a	h	b	b	h	h	h	h	a	-
Lotus_SNP142	LG1	scaffold158	311319	142	h	a	h	b	b	h	a	b	b	h	h	a	h	a	b	a	a	h	a	b	h	h	b	a	b	h	b	b	b	a	a	b	b	b	-	a	h	b	b	a	h	b	-	a	a
Lotus_SNP143	LG1	scaffold158	476759	143	h	a	h	b	b	h	a	b	b	a	h	-	h	b	-	a	a	a	a	b	h	h	b	a	h	h	b	b	b	a	a	b	h	b	b	a	h	b	b	a	a	h	b	a	h
Lotus_SNP144	LG1	scaffold158	476880	144	h	a	h	b	b	h	a	b	b	h	h	a	h	b	-	a	a	a	a	b	h	h	b	a	h	h	b	b	b	a	a	b	h	b	b	a	h	b	b	a	a	h	b	a	h
Lotus_SNP145	LG1	scaffold158	476905	145	h	a	h	b	b	h	a	b	b	h	h	a	h	b	-	a	a	a	a	b	h	h	b	a	h	h	b	b	b	a	a	b	h	b	b	a	h	b	b	a	a	h	b	a	h
Lotus_SNP146	LG1	scaffold158	531188	146	h	a	h	b	b	h	a	b	b	h	h	a	h	h	b	a	a	h	a	b	h	h	b	a	h	h	b	b	b	a	a	b	h	b	-	a	h	b	b	h	h	h	h	a	b
Lotus_SNP147	LG1	scaffold158	534902	147	h	a	h	b	b	h	a	b	b	h	h	a	h	b	b	a	a	h	a	b	h	h	b	a	h	h	b	b	b	a	a	b	h	b	b	a	h	b	b	h	h	h	h	a	b
Lotus_SNP148	LG1	scaffold1277	132097	148	h	a	h	b	b	h	a	b	b	b	h	a	h	h	b	a	a	h	a	b	b	h	b	a	h	h	b	b	b	a	a	b	h	b	b	a	h	b	b	h	h	h	h	a	h
Lotus_SNP149	LG1	scaffold331	149570	149	h	a	h	b	b	h	a	b	b	b	h	a	h	h	b	a	a	h	a	b	b	h	b	a	h	h	b	b	b	a	a	b	h	b	a	a	h	b	b	h	h	h	h	a	h
Lotus_SNP150	LG1	scaffold331	158577	150	h	a	h	b	b	a	a	b	b	b	b	a	h	-	-	a	a	b	a	b	b	a	-	a	b	b	-	b	-	a	-	b	b	b	-	a	-	b	b	-	-	-	b	-	-
Lotus_SNP151	LG1	scaffold331	192219	151	h	a	h	b	b	h	a	-	b	b	h	a	h	a	-	a	a	a	-	b	-	h	b	a	-	b	-	b	-	-	-	b	h	-	-	a	b	-	b	a	a	a	a	a	-
Lotus_SNP152	LG1	scaffold331	192245	152	h	a	h	b	b	h	a	-	b	b	h	a	h	a	-	a	a	a	-	b	-	h	b	a	-	b	-	b	-	-	-	b	h	-	-	a	b	-	b	a	a	a	a	a	-
Lotus_SNP153	LG1	scaffold331	192252	153	h	a	h	b	b	h	a	-	b	b	h	a	h	a	-	a	a	a	-	b	-	h	b	a	-	b	-	b	-	-	-	b	h	-	-	a	b	-	b	a	a	a	b	a	-
Lotus_SNP154	LG1	scaffold331	197460	154	h	a	h	b	b	h	a	b	b	b	h	a	h	a	b	a	a	a	a	b	b	h	b	a	-	-	-	b	-	a	a	b	a	-	-	a	h	b	b	a	a	a	a	a	b
Lotus_SNP155	LG1	scaffold331	197473	155	h	a	h	b	b	h	a	b	b	b	h	a	h	a	b	a	a	b	a	b	b	h	b	a	-	-	-	b	-	a	a	b	a	-	-	a	h	b	b	b	a	a	a	a	b
Lotus_SNP156	LG1	scaffold331	197482	156	h	a	h	b	b	h	a	b	b	b	h	a	h	a	b	a	a	a	a	b	b	h	b	a	-	-	-	b	-	a	a	b	a	-	-	a	h	b	b	b	a	a	a	a	b
Lotus_SNP157	LG1	scaffold331	197505	157	h	a	h	b	b	h	a	b	b	b	h	a	h	a	b	a	a	a	a	b	b	h	b	a	-	-	-	b	-	a	a	b	a	-	-	a	h	b	b	b	a	a	a	a	b
Lotus_SNP158	LG1	scaffold331	197708	158	h	a	h	b	b	h	a	b	b	b	h	a	h	a	b	a	a	a	a	b	b	h	b	a	-	-	-	b	-	a	a	b	a	-	-	a	h	b	b	a	a	a	a	a	b
Lotus_SNP159	LG1	scaffold331	289125	159	h	a	h	b	b	b	a	b	b	b	a	a	h	h	b	a	a	-	a	b	-	b	b	a	h	h	b	b	b	a	a	b	h	b	b	a	b	b	b	h	h	a	h	a	a
Lotus_SNP160	LG1	scaffold331	289157	160	h	a	h	b	b	a	a	b	b	b	a	a	h	h	b	a	a	-	a	b	-	b	b	a	h	h	b	b	b	a	a	b	h	b	b	a	a	b	b	h	h	a	h	a	a
Lotus_SNP161	LG1	scaffold331	406832	161	h	a	h	b	b	h	a	b	b	b	h	a	h	h	b	a	a	h	a	b	b	h	b	a	h	h	b	b	b	a	a	b	h	b	b	a	h	b	b	h	b	h	h	a	b
Lotus_SNP162	LG1	scaffold331	406871	162	h	a	h	b	b	h	a	b	b	b	h	a	h	h	b	a	a	h	a	b	b	h	b	a	h	h	b	b	b	a	a	b	h	b	b	a	h	b	b	h	b	h	h	a	b
Lotus_SNP163	LG1	scaffold331	444037	163	h	a	h	b	b	h	a	b	b	b	h	a	h	h	b	a	a	h	a	b	b	h	b	a	h	h	b	b	b	a	a	b	h	b	b	a	h	b	b	h	h	h	h	a	h
Lotus_SNP164	LG1	scaffold331	475159	164	h	a	h	b	b	b	a	b	b	b	h	a	h	h	b	a	a	h	a	b	b	b	b	a	h	h	b	b	b	a	a	b	h	b	b	a	h	b	b	h	h	h	h	a	h
Lotus_SNP165	LG1	scaffold331	475213	165	h	a	h	b	b	b	a	b	b	b	h	a	h	h	b	a	a	h	a	b	b	b	b	a	h	h	b	b	b	a	a	b	h	b	b	a	h	b	b	h	h	h	h	a	h
Lotus_SNP166	LG1	scaffold331	475304	166	h	a	h	b	b	-	a	b	b	b	h	a	-	a	b	a	a	a	a	b	b	h	b	a	b	h	b	b	b	a	a	b	h	b	-	a	h	b	b	b	a	h	h	a	h
Lotus_SNP167	LG1	scaffold815	204224	167	h	a	h	b	b	h	a	b	b	b	h	-	h	-	b	a	a	h	a	b	b	h	b	a	b	a	-	b	-	a	-	b	a	b	-	a	h	b	b	b	h	a	b	a	-
Lotus_SNP168	LG1	scaffold815	186235	168	h	a	h	b	b	h	a	b	b	b	h	a	h	h	b	a	a	h	a	b	b	h	b	a	h	h	b	b	b	a	a	b	h	b	b	a	h	b	b	h	h	h	h	a	h
Lotus_SNP169	LG1	scaffold815	186225	169	h	a	h	b	b	h	a	b	b	b	h	a	h	h	b	a	a	h	a	b	b	h	b	a	h	h	b	b	b	a	a	b	h	b	b	a	h	b	b	h	h	h	h	a	h
Lotus_SNP170	LG1	scaffold815	186185	170	h	a	h	b	b	h	a	b	b	b	h	a	h	h	b	a	a	h	a	b	b	h	b	a	h	h	b	b	b	a	a	b	h	b	b	a	h	b	b	h	h	h	h	a	h
Lotus_SNP171	LG1	scaffold815	157546	171	h	a	h	b	b	h	a	b	b	b	h	-	h	-	b	a	a	h	a	b	b	h	b	a	-	a	-	b	-	a	a	b	h	b	-	-	b	b	b	-	-	-	b	a	-
Lotus_SNP172	LG1	scaffold815	131298	172	h	a	h	b	b	b	a	b	b	b	h	a	h	h	b	a	a	h	a	b	b	b	b	a	b	h	b	b	b	a	a	b	a	b	a	a	a	b	b	a	a	h	h	a	b
Lotus_SNP173	LG1	scaffold815	131275	173	h	a	h	b	b	b	a	b	b	b	h	a	h	h	b	a	a	h	a	b	b	b	b	a	b	h	b	b	b	a	a	b	a	b	a	a	a	b	b	a	a	h	h	a	b
Lotus_SNP174	LG1	scaffold815	126580	174	h	a	h	b	b	b	a	b	b	b	h	a	h	h	b	a	a	h	a	b	b	h	b	a	a	h	b	b	b	a	a	b	h	b	-	a	h	b	b	h	h	h	h	a	b
Lotus_SNP175	LG1	scaffold815	126344	175	h	a	h	b	b	b	a	b	b	b	h	a	h	h	b	a	a	h	a	b	b	h	b	a	a	h	b	b	b	a	a	b	h	b	-	a	h	b	b	h	h	h	h	a	b
Lotus_SNP176	LG1	scaffold815	123542	176	h	a	h	b	b	h	a	b	b	b	h	a	h	h	b	a	a	b	a	b	b	h	b	a	h	h	b	b	b	a	a	b	h	b	-	a	h	b	b	h	h	h	h	a	h
Lotus_SNP177	LG1	scaffold815	123269	177	h	a	h	b	b	h	a	b	b	b	h	a	h	h	b	a	a	h	-	b	b	h	b	a	h	h	b	b	b	a	a	b	h	b	-	a	h	b	b	h	h	h	b	a	-
Lotus_SNP178	LG1	scaffold815	123209	178	h	a	h	b	b	h	a	b	b	b	h	a	h	h	b	a	a	h	-	b	b	h	b	a	a	h	b	b	b	a	a	b	h	b	-	a	h	b	b	h	h	h	b	a	-
Lotus_SNP179	LG1	scaffold1372	203535	179	h	a	b	b	b	b	a	b	b	b	b	a	b	b	b	a	a	b	a	b	b	h	b	a	b	b	b	b	b	a	-	b	b	b	-	a	b	b	b	b	b	h	b	a	b
Lotus_SNP180	LG1	scaffold1372	203623	180	h	a	b	b	b	b	a	b	b	b	b	a	b	b	b	a	a	b	a	b	b	h	b	a	b	b	b	b	b	a	-	b	b	b	-	a	b	b	b	b	b	h	b	a	b
Lotus_SNP181	LG1	scaffold1372	203634	181	h	a	b	b	b	b	a	b	b	b	b	a	b	b	b	a	a	b	a	b	b	h	b	a	b	b	b	b	b	a	-	b	b	b	-	a	b	b	b	b	b	b	b	a	b
Lotus_SNP182	LG1	scaffold1372	203810	182	h	a	b	b	b	b	a	b	b	b	b	a	b	h	b	a	a	b	a	b	b	h	b	a	b	b	b	b	b	a	-	b	b	b	-	a	b	b	b	b	b	h	b	a	b
Lotus_SNP183	LG1	scaffold53	465451	183	h	a	h	b	b	a	a	b	b	b	h	a	h	b	b	a	h	h	a	b	b	h	b	a	h	h	b	b	b	a	a	b	h	b	a	a	h	b	b	h	h	b	h	h	b
Lotus_SNP184	LG1	scaffold53	465450	184	h	a	h	b	b	a	a	b	b	b	h	a	h	b	b	a	h	h	a	b	b	h	b	a	h	h	b	b	b	a	a	b	h	b	a	a	h	b	b	h	h	b	h	h	a
Lotus_SNP185	LG1	scaffold53	465239	185	h	a	h	b	b	a	a	b	b	b	h	a	h	b	b	a	h	h	a	b	b	h	b	a	h	h	b	b	b	a	a	b	h	b	a	a	h	b	b	h	h	b	h	h	b
Lotus_SNP186	LG1	scaffold53	465189	186	h	a	h	b	b	a	a	b	b	b	h	a	h	b	b	a	h	h	a	b	b	h	b	a	h	h	b	b	b	a	a	b	h	b	a	a	h	b	b	h	h	b	h	h	a
Lotus_SNP187	LG1	scaffold53	207285	187	h	a	h	b	b	h	a	b	b	b	h	a	h	h	b	a	h	h	a	b	b	h	b	a	h	h	b	b	b	a	a	b	h	b	b	a	h	b	b	h	h	b	h	h	b
Lotus_SNP188	LG1	scaffold53	207272	188	h	a	h	b	b	h	a	b	b	b	h	a	h	h	b	a	h	h	a	b	b	h	b	a	h	h	b	b	b	a	a	b	h	b	b	a	h	b	b	h	h	b	h	h	b
Lotus_SNP189	LG1	scaffold53	207270	189	h	a	h	b	b	b	a	b	b	b	h	a	h	h	b	a	h	h	a	b	b	h	b	a	h	h	b	b	b	a	a	b	h	b	b	a	h	b	b	h	h	b	h	h	b
Lotus_SNP190	LG1	scaffold53	138187	190	h	a	h	b	b	h	a	b	b	b	h	a	h	h	b	a	h	h	a	b	b	h	b	a	b	h	-	b	b	a	a	b	h	b	-	a	h	b	b	h	h	b	h	h	a
Lotus_SNP191	LG1	scaffold53	138113	191	h	a	h	b	b	h	a	b	b	b	h	a	h	h	b	a	h	h	a	b	b	h	b	a	b	h	-	b	b	a	a	b	h	b	-	a	h	b	b	h	h	b	h	h	a
Lotus_SNP192	LG1	scaffold53	137934	192	h	a	h	b	b	h	a	b	b	b	h	a	h	h	b	a	h	b	a	b	b	h	b	a	a	h	-	b	b	a	a	b	h	b	-	a	h	b	b	h	h	b	h	h	a
Lotus_SNP193	LG1	scaffold53	137926	193	h	a	h	b	b	h	a	b	b	b	h	a	h	h	b	a	h	h	a	b	b	h	b	a	a	h	-	b	b	a	a	b	h	b	-	a	h	b	b	h	h	b	h	h	a
Lotus_SNP194	LG1	scaffold53	98356	194	h	a	h	b	b	h	a	b	b	b	h	a	h	h	b	a	h	h	a	b	b	h	b	a	h	h	b	b	b	a	a	b	h	b	-	a	h	b	b	h	h	b	h	h	a
Lotus_SNP195	LG1	scaffold53	98323	195	h	a	h	b	b	h	a	b	b	b	h	a	h	h	b	a	h	h	a	b	b	h	b	a	h	h	b	b	b	a	a	b	h	b	-	a	h	b	b	h	h	b	h	h	a
Lotus_SNP196	LG1	scaffold53	98320	196	h	a	h	b	b	h	a	b	b	b	h	a	h	h	b	a	h	h	a	b	b	h	b	a	h	h	b	b	b	a	a	b	h	b	-	a	h	b	b	h	h	b	h	h	a
Lotus_SNP197	LG1	scaffold53	98309	197	h	a	h	b	b	h	a	b	b	b	h	a	h	h	b	a	h	h	a	b	b	h	b	a	h	h	b	b	b	a	a	b	h	b	-	a	h	b	b	h	h	b	h	h	a
Lotus_SNP198	LG1	scaffold53	27487	198	h	a	h	b	b	h	a	b	b	b	a	a	h	h	b	a	a	h	a	b	b	a	b	a	h	h	b	b	b	a	a	b	h	b	a	a	a	b	b	h	h	b	h	a	h
Lotus_SNP199	LG1	scaffold53	27230	199	h	a	h	b	b	h	a	b	b	b	a	a	h	h	b	a	a	h	a	b	b	a	b	a	h	h	b	b	b	a	a	b	h	b	a	a	a	b	b	h	h	b	h	a	h
Lotus_SNP200	LG1	scaffold53	27227	200	h	a	h	b	b	h	a	b	b	b	a	a	h	h	b	a	a	h	a	b	b	a	b	a	h	h	b	b	b	a	a	b	h	b	a	a	a	b	b	h	h	b	h	h	h
Lotus_SNP201	LG1	scaffold53	27204	201	h	a	h	b	b	h	a	b	b	b	a	a	h	h	b	a	a	h	a	b	b	a	b	a	h	h	b	b	b	a	a	b	h	b	a	a	a	b	b	h	h	b	h	a	h
Lotus_SNP202	LG1	scaffold249	16322	202	h	a	b	b	b	a	a	-	b	b	h	a	h	-	b	h	b	-	a	b	b	h	b	a	a	b	-	b	b	-	-	b	a	b	-	a	h	b	-	-	a	b	-	a	-
Lotus_SNP203	LG1	scaffold249	16497	203	h	a	h	b	b	h	a	b	b	b	h	a	h	a	b	h	h	h	a	b	b	h	b	a	h	b	b	b	b	a	a	b	h	b	-	a	b	b	b	h	h	b	h	h	b
Lotus_SNP204	LG1	scaffold249	16535	204	h	a	h	b	b	h	a	b	b	b	h	a	h	-	b	h	h	h	a	b	b	h	b	a	h	b	b	b	b	a	a	b	h	b	-	a	b	b	b	h	h	b	h	h	b
Lotus_SNP205	LG1	scaffold249	16567	205	h	a	b	b	b	a	a	-	b	b	h	a	h	-	b	h	b	-	-	b	b	h	b	a	a	b	-	b	b	-	-	b	a	b	-	a	h	b	-	-	a	b	-	a	-
Lotus_SNP206	LG1	scaffold249	20474	206	h	a	h	b	b	h	a	b	b	b	a	a	b	b	b	h	h	h	a	b	b	h	b	a	h	h	b	b	b	a	a	b	h	b	-	a	a	b	b	h	h	b	h	h	b
Lotus_SNP207	LG1	scaffold249	101744	207	h	a	h	b	b	h	a	b	b	b	h	a	h	b	b	h	h	h	a	b	b	h	b	a	a	h	b	b	b	a	a	b	h	b	-	a	h	b	b	h	h	b	h	h	a
Lotus_SNP208	LG1	scaffold249	225567	208	h	a	h	b	b	h	a	b	b	b	h	a	h	h	b	h	a	h	a	b	b	h	b	a	h	h	b	b	b	a	a	b	h	b	b	a	h	b	b	h	h	b	h	h	h
Lotus_SNP209	LG1	scaffold249	514111	209	h	a	h	b	b	a	a	b	b	b	h	a	h	a	b	h	h	a	a	b	b	a	h	a	a	h	b	b	b	a	a	b	h	b	-	a	h	b	b	h	h	b	h	h	h
Lotus_SNP210	LG1	scaffold249	530808	210	h	a	h	b	b	h	a	b	b	b	h	a	h	h	b	h	h	h	a	b	b	b	h	a	h	h	b	b	b	a	a	b	h	b	b	a	h	b	b	h	h	b	h	h	b
Lotus_SNP211	LG1	scaffold249	530847	211	h	a	h	b	b	h	a	b	b	b	h	a	h	h	b	h	h	h	a	b	b	b	h	a	h	h	b	b	b	a	a	b	h	b	b	a	h	b	b	h	h	b	h	h	b
Lotus_SNP212	LG1	scaffold249	531122	212	h	a	h	b	b	h	a	b	b	b	h	a	h	a	b	h	h	h	a	b	b	h	a	a	h	h	b	b	b	a	a	b	h	b	b	a	h	b	b	h	h	b	h	h	b
Lotus_SNP213	LG1	scaffold173	925991	213	h	a	h	b	b	h	a	b	b	b	h	a	b	b	b	h	h	h	a	b	b	h	h	a	h	h	b	b	b	a	a	b	h	b	h	a	h	b	b	h	h	b	h	b	h
Lotus_SNP214	LG1	scaffold173	828224	214	h	a	h	b	b	h	a	b	b	b	h	a	h	b	b	h	h	h	a	b	b	h	b	a	h	b	b	b	b	a	a	b	b	b	b	a	h	b	b	h	h	b	b	h	b
Lotus_SNP215	LG1	scaffold173	828221	215	h	a	h	b	b	h	a	b	b	b	h	a	h	b	b	h	h	h	a	b	b	h	b	a	h	b	b	b	b	a	a	b	b	b	b	a	h	b	b	h	h	b	b	h	b
Lotus_SNP216	LG1	scaffold173	828194	216	h	a	h	b	b	h	a	b	b	b	h	a	h	b	b	h	h	h	a	b	b	h	b	a	h	b	b	b	b	a	a	b	b	b	b	a	h	b	b	h	h	b	b	h	b
Lotus_SNP217	LG1	scaffold173	727185	217	h	a	h	b	b	h	a	b	b	b	h	a	h	h	b	h	h	h	a	b	b	h	h	a	h	h	b	b	b	a	a	b	h	b	b	a	h	b	b	h	h	b	h	h	h
Lotus_SNP218	LG1	scaffold173	717507	218	h	a	h	b	b	h	a	b	b	b	h	a	h	h	b	h	h	h	a	b	b	h	h	a	h	h	b	b	b	a	a	b	h	b	b	a	h	b	b	h	h	b	h	h	h
Lotus_SNP219	LG1	scaffold173	632413	219	h	a	h	b	b	h	a	b	b	b	h	a	h	h	b	h	h	h	a	b	b	h	b	a	h	h	b	b	b	a	a	b	h	b	-	a	h	b	b	h	h	b	h	h	b
Lotus_SNP220	LG1	scaffold173	558702	220	h	a	h	b	b	h	a	b	b	b	h	a	h	h	b	b	h	h	a	b	b	b	h	a	h	h	b	b	b	a	a	b	h	b	-	a	h	b	b	h	h	b	h	h	b
Lotus_SNP221	LG1	scaffold173	558464	221	h	a	h	b	b	h	a	b	b	b	h	a	h	h	b	b	h	h	a	b	b	b	h	a	h	h	b	b	b	a	a	b	h	b	-	a	h	b	b	h	h	b	h	h	b
Lotus_SNP222	LG1	scaffold173	558140	222	h	a	h	b	b	h	a	b	b	b	h	a	h	h	b	h	h	h	a	b	b	h	h	a	h	h	b	b	b	a	a	b	h	b	b	a	h	b	b	h	h	b	h	h	h
Lotus_SNP223	LG1	scaffold173	558063	223	h	a	h	b	b	h	a	b	b	b	h	a	h	h	b	h	h	h	a	b	b	h	h	a	h	h	b	b	b	a	a	b	h	b	b	a	h	b	b	h	h	b	h	h	h
Lotus_SNP224	LG1	scaffold173	546748	224	h	a	h	b	b	h	a	b	b	b	h	a	h	h	b	h	b	h	a	b	b	h	h	a	h	h	b	b	b	a	a	b	h	b	b	a	h	b	b	h	h	b	h	b	b
Lotus_SNP225	LG1	scaffold173	546493	225	h	a	h	b	b	h	a	b	b	b	b	a	h	h	b	h	b	h	a	b	b	h	h	a	h	h	b	b	b	a	a	b	h	b	b	a	h	b	b	h	h	b	h	b	b
Lotus_SNP226	LG1	scaffold173	503969	226	h	a	h	b	b	h	a	b	b	b	h	a	h	h	b	h	h	h	a	b	b	h	h	a	h	h	b	b	b	a	a	b	h	b	b	a	h	b	b	h	h	b	h	h	h
Lotus_SNP227	LG1	scaffold173	343754	227	h	a	h	b	b	h	a	b	b	b	h	a	h	h	b	h	h	h	a	b	b	h	h	a	h	h	b	b	b	a	a	b	h	b	-	a	h	b	b	h	h	b	h	h	a
Lotus_SNP228	LG1	scaffold173	292321	228	h	a	b	b	b	-	a	b	b	b	b	a	h	b	b	h	h	h	a	b	b	a	b	a	b	b	b	b	b	a	a	b	b	b	-	a	h	b	b	b	h	b	b	h	-
Lotus_SNP229	LG1	scaffold173	292263	229	h	a	b	b	b	-	a	b	b	b	b	a	h	b	b	h	h	h	a	b	b	a	b	a	b	b	b	b	b	a	a	b	b	b	-	a	h	b	b	b	h	b	b	h	-
Lotus_SNP230	LG1	scaffold173	169509	230	h	a	h	h	b	h	a	b	b	b	h	a	h	h	b	h	h	h	a	b	b	h	h	a	h	h	b	b	b	a	a	b	h	b	b	a	h	b	b	h	h	b	h	h	h
Lotus_SNP231	LG1	scaffold173	41568	231	h	a	h	h	b	h	a	b	b	b	h	a	h	h	b	h	h	h	a	b	b	h	h	a	h	h	b	b	b	a	a	b	h	b	b	a	h	b	b	h	h	b	h	h	h
Lotus_SNP232	LG1	scaffold173	41534	232	h	a	h	h	b	h	a	b	b	b	h	a	h	h	b	h	h	h	a	b	b	h	h	a	h	h	b	b	b	a	a	b	h	b	b	a	h	b	b	h	h	b	h	h	h
Lotus_SNP233	LG1	scaffold173	41371	233	h	a	h	h	b	h	a	b	b	b	h	a	h	h	b	h	h	h	a	b	b	h	h	a	h	h	b	b	b	a	a	b	h	b	b	a	h	b	b	h	h	b	h	h	h
Lotus_SNP234	LG1	scaffold17	443	234	h	a	h	b	b	h	a	b	b	b	h	a	h	a	b	b	h	h	a	b	b	b	h	a	h	h	b	b	b	a	a	b	h	b	b	a	h	b	b	h	h	b	h	h	h
Lotus_SNP235	LG1	scaffold17	465	235	h	a	h	b	b	h	a	b	b	b	h	a	h	a	b	b	h	h	a	b	b	b	h	a	h	h	b	b	b	a	a	b	h	b	b	a	h	b	b	h	h	b	h	h	h
Lotus_SNP236	LG1	scaffold17	513	236	h	a	h	b	b	h	a	b	b	b	h	a	h	a	b	b	h	h	a	b	b	b	h	a	h	h	b	b	b	a	a	b	h	b	b	a	h	b	b	h	h	b	h	h	h
Lotus_SNP237	LG1	scaffold17	703	237	h	a	h	b	b	h	a	b	b	b	h	a	h	b	b	b	h	h	a	b	b	b	h	a	h	h	b	b	b	a	a	b	h	b	b	a	h	b	b	h	h	b	h	h	h
Lotus_SNP238	LG1	scaffold17	732	238	h	a	h	b	b	h	a	b	b	b	h	a	h	b	b	b	h	h	a	b	b	b	h	a	h	h	b	b	b	a	a	b	h	b	b	a	h	b	b	h	h	b	h	h	h
Lotus_SNP239	LG1	scaffold17	751	239	h	a	h	b	b	h	a	b	b	b	h	a	h	b	b	b	h	h	a	b	b	b	h	a	h	h	b	b	b	a	a	b	h	b	b	a	h	b	b	h	h	b	h	h	h
Lotus_SNP240	LG1	scaffold17	143217	240	h	a	b	b	b	h	a	b	b	b	h	a	h	b	b	h	h	h	a	b	b	h	b	a	b	h	-	b	b	a	a	b	h	b	-	a	h	b	h	b	h	b	b	h	-
Lotus_SNP241	LG1	scaffold17	143257	241	h	a	h	b	b	h	a	b	b	b	h	a	h	b	b	h	h	h	a	b	b	h	b	a	b	h	-	b	b	a	a	b	h	b	-	a	h	b	h	b	h	b	b	h	-
Lotus_SNP242	LG1	scaffold17	143281	242	h	a	h	b	b	a	a	b	b	b	h	a	h	b	b	h	h	h	a	b	b	h	b	a	b	h	-	b	b	a	a	b	h	b	-	a	h	b	h	b	h	b	a	h	-
Lotus_SNP243	LG1	scaffold17	182382	243	h	a	b	b	b	b	a	b	b	b	b	-	a	b	b	h	h	b	a	b	b	h	h	a	h	b	b	b	b	-	-	b	h	b	b	a	h	b	b	h	b	b	b	h	b
Lotus_SNP244	LG1	scaffold17	280196	244	h	a	b	b	b	h	a	b	b	b	h	a	h	-	b	h	b	h	a	b	b	h	b	a	h	b	b	b	b	a	a	b	b	b	-	a	h	b	b	b	b	b	b	b	b
Lotus_SNP245	LG1	scaffold17	280406	245	h	a	b	b	b	h	a	b	b	b	h	a	h	-	b	b	b	h	a	b	b	b	b	a	h	h	b	b	b	a	a	b	b	b	-	a	h	b	b	b	b	b	b	b	b
Lotus_SNP246	LG1	scaffold17	401846	246	h	a	h	b	b	h	a	b	b	b	h	a	a	h	b	h	a	a	a	b	b	h	h	a	a	a	b	b	b	a	a	b	h	b	-	a	h	b	b	h	a	b	h	h	a
Lotus_SNP247	LG1	scaffold17	402116	247	h	a	h	b	b	h	a	b	b	b	h	a	a	a	b	h	a	a	a	b	b	h	h	a	a	a	b	b	b	a	a	b	h	b	-	a	a	b	b	h	a	b	h	h	a
Lotus_SNP248	LG1	scaffold17	402135	248	h	a	h	b	b	h	a	b	b	b	h	a	a	a	b	h	a	a	a	b	b	h	h	a	a	a	b	b	b	a	a	b	h	b	-	a	a	b	b	h	a	b	h	h	a
Lotus_SNP249	LG1	scaffold17	409104	249	h	a	h	b	b	h	a	b	b	b	h	a	h	h	b	h	h	h	a	b	b	h	h	a	h	h	b	b	b	a	a	b	h	b	b	a	h	b	b	h	h	b	h	h	b
Lotus_SNP250	LG1	scaffold17	409129	250	h	a	h	b	b	h	a	b	b	b	h	a	h	h	b	h	h	h	a	b	b	h	h	a	h	h	b	b	b	a	a	b	h	b	b	a	h	b	b	h	h	b	h	h	b
Lotus_SNP251	LG1	scaffold17	409207	251	h	a	h	b	b	h	a	b	b	b	h	a	h	h	b	h	h	a	a	b	b	h	h	a	h	h	b	b	b	a	a	b	h	b	-	a	h	b	b	h	h	b	h	h	b
Lotus_SNP252	LG1	scaffold17	409350	252	h	a	h	b	b	h	a	b	b	b	h	a	h	h	b	h	h	h	a	b	b	h	h	a	h	h	b	b	b	a	a	b	h	b	b	a	h	b	b	h	h	b	h	h	b
Lotus_SNP253	LG1	scaffold17	409407	253	h	a	h	b	b	h	a	b	b	b	h	a	h	h	b	h	h	h	h	b	b	h	a	a	h	h	b	b	b	a	a	b	h	b	b	a	h	b	b	b	h	b	h	h	b
Lotus_SNP254	LG1	scaffold17	409463	254	h	a	h	b	b	h	a	b	b	b	h	a	h	h	b	h	h	h	h	b	b	h	a	a	h	h	b	b	b	a	a	b	h	b	b	a	h	b	b	b	h	b	h	h	b
Lotus_SNP255	LG1	scaffold17	409617	255	h	a	h	b	b	h	a	b	b	b	h	a	h	b	b	b	h	h	h	b	b	h	a	a	h	h	b	b	b	a	a	b	h	b	b	a	h	b	b	b	h	b	h	h	b
Lotus_SNP256	LG1	scaffold661	65181	256	h	a	h	b	b	a	a	b	b	b	a	a	h	b	b	h	b	a	a	b	b	b	a	a	a	h	b	b	b	a	a	b	a	-	-	a	a	b	b	-	a	b	b	h	-
Lotus_SNP257	LG1	scaffold661	65387	257	h	a	h	b	b	a	a	b	b	b	a	a	h	b	b	h	b	a	a	b	b	b	a	a	a	h	b	b	b	a	a	b	a	-	-	a	a	b	b	-	a	b	b	h	-
Lotus_SNP258	LG1	scaffold661	65436	258	h	a	h	b	b	a	a	b	b	b	a	a	h	b	b	h	b	a	a	b	b	b	a	a	a	b	b	b	b	a	a	b	a	-	-	a	a	b	b	-	a	b	b	h	-
Lotus_SNP259	LG1	scaffold661	130277	259	h	a	h	b	b	h	a	b	b	b	h	a	h	h	b	h	h	b	a	b	b	h	h	a	h	h	b	b	b	a	a	b	h	b	-	a	h	b	b	h	h	b	h	h	a
Lotus_SNP260	LG1	scaffold661	163132	260	h	a	h	b	b	h	a	b	b	b	h	a	h	a	b	h	h	h	a	b	b	h	h	a	h	h	b	b	b	a	a	b	h	b	b	a	h	b	b	h	h	b	h	h	h
Lotus_SNP261	LG1	scaffold661	163151	261	h	a	h	b	b	h	a	b	b	b	h	a	h	a	b	h	h	h	a	b	b	h	h	a	h	h	b	b	b	a	a	b	h	b	b	a	h	b	b	h	h	b	h	h	h
Lotus_SNP262	LG1	scaffold661	163173	262	h	a	h	b	b	h	a	b	b	b	h	a	h	a	b	h	h	h	a	b	b	h	h	a	h	h	b	b	b	a	a	b	h	b	b	a	h	b	b	h	h	b	h	h	h
Lotus_SNP263	LG1	scaffold661	163193	263	h	a	h	b	b	h	a	b	b	b	h	a	h	a	b	h	h	h	a	b	b	h	h	a	h	h	b	b	b	a	a	b	h	b	b	a	h	b	b	h	h	b	h	h	h
Lotus_SNP264	LG1	scaffold661	163241	264	h	a	h	b	b	h	a	b	b	b	h	a	h	a	b	h	h	h	a	b	b	h	h	a	h	h	b	b	b	a	a	b	h	b	b	a	h	b	b	h	h	b	h	h	h
Lotus_SNP265	LG1	scaffold2337	3025	265	h	a	h	b	b	h	a	b	b	b	h	a	h	h	b	h	h	h	a	b	b	h	h	a	h	h	b	b	b	a	a	b	h	b	b	a	h	b	b	h	h	b	h	h	h
Lotus_SNP266	LG1	scaffold2337	3177	266	h	a	h	b	b	h	a	b	b	b	h	a	h	h	b	h	h	h	a	b	b	h	h	a	h	h	b	b	b	a	a	b	h	b	b	a	h	b	b	h	h	b	h	h	h
Lotus_SNP267	LG1	scaffold2337	19115	267	h	a	h	b	b	h	a	b	b	b	h	a	h	b	b	h	h	h	a	b	b	h	-	a	h	h	-	b	b	a	a	b	b	b	-	a	h	b	b	a	h	b	a	h	-
Lotus_SNP268	LG1	scaffold2337	50080	268	h	a	h	b	b	h	a	b	b	b	h	a	h	h	b	h	h	h	a	b	b	h	h	a	h	h	b	b	b	a	a	b	h	b	b	a	h	b	b	h	h	b	h	h	-
Lotus_SNP269	LG1	scaffold728	120390	269	h	a	h	b	b	h	a	b	b	b	h	a	h	b	b	h	h	b	a	b	b	h	b	a	h	h	b	b	b	a	a	b	h	b	-	a	h	b	b	a	h	b	h	h	b
Lotus_SNP270	LG1	scaffold728	120526	270	h	a	h	b	b	h	a	b	b	b	h	a	h	b	b	h	h	b	a	b	b	h	b	a	h	h	b	b	b	a	a	b	h	b	-	a	h	b	b	a	h	b	h	h	a
Lotus_SNP271	LG1	scaffold728	120546	271	h	a	h	b	b	h	a	b	b	b	h	a	h	b	b	h	h	b	a	b	b	h	b	a	h	h	b	b	b	a	a	b	h	b	-	a	h	b	b	a	h	b	h	h	a
Lotus_SNP272	LG1	scaffold728	131140	272	h	a	h	b	b	b	a	b	b	b	h	a	h	h	b	h	h	h	a	b	b	h	b	a	a	h	-	b	b	a	a	b	h	b	-	a	h	b	b	h	h	b	h	h	a
Lotus_SNP273	LG1	scaffold728	198908	273	h	a	b	b	b	b	a	b	b	b	b	a	a	a	b	h	h	-	a	b	b	h	b	a	h	h	b	b	b	a	a	b	h	b	b	a	a	-	b	a	b	b	h	h	h
Lotus_SNP274	LG1	scaffold728	199542	274	h	a	h	b	b	h	a	b	b	b	h	a	h	h	b	h	h	h	a	b	b	h	b	a	h	h	b	b	b	a	a	b	h	b	a	a	h	b	b	h	h	b	h	h	a
Lotus_SNP275	LG1	scaffold728	268416	275	h	a	h	b	b	h	a	b	b	b	b	a	a	a	b	a	b	-	a	b	b	a	b	a	a	h	b	b	b	a	a	b	a	b	b	a	b	b	a	h	h	b	h	h	-
Lotus_SNP276	LG1	scaffold728	271566	276	h	a	h	b	b	-	a	b	b	b	b	-	h	-	-	h	b	-	-	b	-	-	b	-	b	b	b	b	-	a	-	b	a	b	b	a	b	b	-	b	a	b	-	a	-
Lotus_SNP277	LG1	scaffold728	271572	277	h	a	h	b	b	-	a	b	b	b	b	-	h	-	-	h	b	-	-	b	-	-	b	-	b	b	b	b	-	a	-	b	a	b	b	a	b	b	-	b	a	b	-	a	-
Lotus_SNP278	LG1	scaffold728	544396	278	h	a	h	b	b	h	a	b	b	b	h	a	h	b	b	h	h	h	a	b	b	h	b	a	h	h	b	b	b	a	a	b	h	b	h	a	h	b	b	h	h	b	h	h	h
Lotus_SNP279	LG1	scaffold728	544401	279	h	a	h	b	b	h	a	b	b	b	h	a	h	b	b	h	h	h	a	b	b	h	b	a	h	h	b	b	b	a	a	b	h	b	h	a	h	b	b	h	h	b	h	h	h
Lotus_SNP280	LG1	scaffold728	650622	280	h	a	h	b	b	h	a	b	b	b	h	a	h	h	b	h	h	h	a	b	b	h	b	a	h	h	b	b	b	a	a	b	h	b	b	a	h	b	b	h	h	b	h	h	h
Lotus_SNP281	LG1	scaffold728	650901	281	h	a	h	b	b	h	a	b	b	b	h	a	h	h	b	h	h	h	a	b	b	h	b	a	h	h	b	b	b	a	a	b	h	b	b	a	h	b	b	h	h	b	h	h	h
Lotus_SNP282	LG1	scaffold728	699924	282	h	a	h	b	b	h	a	b	b	b	h	a	h	-	b	h	h	a	a	b	b	h	b	a	b	h	b	b	b	a	a	b	h	b	-	a	h	b	b	a	h	b	h	h	-
Lotus_SNP283	LG1	scaffold728	700219	283	h	a	h	b	b	h	a	b	b	b	h	a	h	-	b	h	h	a	a	b	b	h	b	a	b	h	b	b	b	a	a	b	h	b	-	a	h	b	b	a	h	b	h	h	-
Lotus_SNP284	LG1	scaffold728	767063	284	h	a	h	b	b	h	a	b	b	b	h	a	h	b	b	b	h	h	a	b	b	h	b	a	h	h	b	b	b	a	a	b	h	b	b	a	h	b	b	h	h	b	h	h	h
Lotus_SNP285	LG1	scaffold228	227115	285	h	a	a	b	b	h	a	b	b	b	a	-	h	-	b	b	b	-	-	b	b	b	-	-	b	b	b	b	-	a	-	b	h	b	-	a	a	b	-	-	a	b	b	a	-
Lotus_SNP286	LG1	scaffold228	227200	286	h	a	a	b	b	a	a	b	b	b	a	-	h	-	b	b	b	-	-	b	b	b	-	-	b	b	b	b	-	a	-	b	h	b	-	a	a	b	-	-	a	b	a	a	-
Lotus_SNP287	LG1	scaffold228	227380	287	h	a	a	b	b	h	a	b	b	b	a	-	h	-	b	b	b	-	-	b	b	b	-	-	b	b	b	b	-	a	-	b	h	b	-	a	a	b	-	-	a	b	a	a	-
Lotus_SNP288	LG1	scaffold228	337377	288	h	a	h	b	b	h	a	b	b	b	b	a	h	-	b	h	h	h	-	b	b	h	b	a	b	h	-	b	b	a	-	b	a	-	-	a	b	b	b	-	b	b	b	a	-
Lotus_SNP289	LG1	scaffold228	337450	289	h	a	h	b	b	h	a	b	b	b	b	a	h	-	b	h	h	h	-	b	b	h	b	a	b	h	-	b	b	a	-	b	a	-	-	a	b	b	b	-	a	b	b	a	-
Lotus_SNP290	LG1	scaffold228	377986	290	h	-	-	b	b	a	a	b	b	b	h	a	b	a	b	h	b	-	a	b	b	h	b	a	b	b	-	b	-	-	a	b	a	b	-	-	a	b	b	-	-	b	a	b	-
Lotus_SNP291	LG1	scaffold228	378063	291	h	-	-	b	b	b	a	b	b	b	h	a	b	a	b	h	b	-	a	b	b	h	b	a	b	b	-	b	-	-	a	b	a	b	-	-	a	b	b	-	-	b	a	b	-
Lotus_SNP292	LG1	scaffold228	378074	292	h	-	-	b	b	b	a	b	b	b	h	a	b	a	b	h	b	-	a	b	b	h	b	a	b	b	-	b	-	-	a	b	a	b	-	-	a	b	b	-	-	b	a	b	-
Lotus_SNP293	LG1	scaffold228	378079	293	h	-	-	b	b	b	a	b	b	b	h	a	b	a	b	h	b	-	a	b	b	h	b	a	b	b	-	b	-	-	a	b	a	b	-	-	a	b	b	-	-	b	a	b	-
Lotus_SNP294	LG1	scaffold228	378135	294	h	-	-	b	b	b	a	b	b	b	h	a	b	a	b	h	b	-	a	b	b	h	b	a	b	b	-	b	-	-	a	b	a	b	-	-	a	b	b	-	-	b	a	b	-
Lotus_SNP295	LG1	scaffold228	380541	295	h	a	h	b	b	b	a	b	b	b	h	-	h	b	b	h	h	-	a	b	b	h	b	a	-	a	-	b	-	a	-	b	b	b	-	a	a	b	b	-	b	b	a	b	a
Lotus_SNP296	LG1	scaffold228	380687	296	h	a	h	b	b	b	a	b	b	b	h	-	h	b	b	h	a	-	a	b	b	h	b	a	-	a	-	b	-	a	-	b	b	b	-	a	a	b	b	-	b	b	a	b	a
Lotus_SNP297	LG1	scaffold228	380827	297	h	a	h	b	b	h	a	b	b	b	h	a	h	a	b	h	h	h	a	b	b	h	b	a	a	h	b	b	b	a	-	b	h	b	-	a	h	b	b	h	a	b	h	h	a
Lotus_SNP298	LG1	scaffold228	380916	298	h	a	h	b	b	h	a	b	b	b	h	a	h	b	b	b	h	h	a	b	b	h	b	a	a	h	b	b	b	a	-	b	h	b	-	a	h	b	b	h	a	b	h	h	b
Lotus_SNP299	LG1	scaffold228	380959	299	h	a	h	b	b	h	a	b	b	b	h	a	h	a	b	b	h	h	a	b	b	h	b	a	a	h	b	b	b	a	-	b	h	b	-	a	h	b	b	h	a	b	h	h	a
Lotus_SNP300	LG1	scaffold228	380965	300	h	a	h	b	b	h	a	b	b	b	h	a	h	b	b	b	h	h	a	b	b	b	b	a	a	h	b	b	b	a	-	b	h	b	-	a	h	b	b	h	a	b	h	h	b
Lotus_SNP301	LG1	scaffold228	380973	301	h	a	h	b	b	h	a	b	b	b	h	a	h	b	b	b	h	h	a	b	b	h	b	a	a	h	b	b	b	a	-	b	h	b	-	a	h	b	b	h	a	b	h	h	b
Lotus_SNP302	LG1	scaffold228	380994	302	h	a	h	b	b	h	a	b	b	b	h	a	h	a	b	b	h	h	a	b	b	b	b	a	a	h	b	b	b	a	-	b	h	b	-	a	h	b	b	h	a	b	h	h	a
Lotus_SNP303	LG1	scaffold228	632017	303	h	a	h	b	b	a	a	b	b	b	h	a	h	a	b	h	h	h	a	b	b	h	b	a	b	h	-	b	b	a	a	b	h	b	-	a	h	b	b	h	h	b	h	h	-
Lotus_SNP304	LG1	scaffold228	632039	304	h	a	h	b	b	a	a	b	b	b	h	a	h	a	b	h	h	h	a	b	b	h	b	a	b	h	-	b	b	a	a	b	h	b	-	a	h	b	b	h	h	b	h	h	-
Lotus_SNP305	LG1	scaffold228	713798	305	h	a	h	b	b	h	a	b	b	b	h	a	h	-	b	h	h	a	a	b	b	h	b	a	a	h	-	b	b	a	a	b	h	b	-	a	a	b	b	a	a	b	a	h	b
Lotus_SNP306	LG1	scaffold228	713808	306	h	a	h	b	b	h	a	b	b	b	h	a	h	-	b	h	h	a	a	b	b	h	b	a	a	h	-	b	b	a	a	b	h	b	-	a	a	b	b	a	a	b	a	h	b
Lotus_SNP307	LG1	scaffold426	123906	307	h	a	b	b	b	b	a	b	b	b	b	-	h	-	b	a	h	h	-	b	b	b	-	a	b	a	b	b	b	a	-	b	-	b	-	a	h	b	b	b	h	b	-	h	b
Lotus_SNP308	LG1	scaffold426	123907	308	h	a	b	b	b	b	a	b	b	b	b	-	h	-	b	a	h	h	-	b	b	b	-	a	b	a	b	b	b	a	-	b	-	b	-	a	h	b	b	b	h	b	-	h	b
Lotus_SNP309	LG1	scaffold426	124129	309	h	a	b	b	b	b	a	b	b	b	b	-	h	-	b	a	h	h	-	b	b	b	-	a	b	a	b	b	b	a	-	b	-	b	-	a	h	b	b	b	h	b	a	b	b
Lotus_SNP310	LG1	scaffold426	125198	310	h	a	b	b	b	h	a	b	b	-	h	a	-	b	b	a	b	a	a	b	b	h	b	a	a	a	b	b	-	a	-	b	h	b	-	a	b	b	b	b	b	b	a	-	a
Lotus_SNP311	LG1	scaffold426	133036	311	h	a	h	b	b	h	a	b	b	b	h	a	h	h	b	a	h	h	a	b	b	h	b	a	h	h	b	b	b	a	a	b	h	b	a	a	h	b	b	a	h	b	h	h	h
Lotus_SNP312	LG1	scaffold426	211517	312	h	a	h	b	b	h	a	b	b	b	h	a	h	h	b	a	h	h	a	b	b	h	b	a	h	h	b	b	b	a	a	b	h	b	-	a	h	b	b	h	h	b	h	h	h
Lotus_SNP313	LG1	scaffold426	374373	313	h	a	h	b	b	h	a	b	b	b	h	a	h	h	b	a	h	h	a	b	b	b	b	a	h	h	b	b	b	a	a	b	h	b	h	a	h	b	b	h	h	b	h	h	a
Lotus_SNP314	LG1	scaffold426	539091	314	h	a	h	b	b	a	a	b	b	b	h	a	h	h	b	a	h	h	a	b	b	h	b	a	h	h	b	b	b	a	a	b	h	b	b	a	h	b	b	h	h	b	h	h	h
Lotus_SNP315	LG1	scaffold426	551184	315	h	a	h	b	b	h	a	b	b	b	h	a	h	h	b	a	h	h	a	b	b	h	b	a	h	h	b	b	b	a	a	b	h	b	-	a	h	b	b	h	h	b	h	h	a
Lotus_SNP316	LG1	scaffold426	551210	316	h	a	h	b	b	h	a	b	b	b	h	a	h	h	b	a	h	h	a	b	b	h	b	a	h	h	b	b	b	a	a	b	h	b	-	a	h	b	b	h	h	b	h	h	a
Lotus_SNP317	LG1	scaffold426	551213	317	h	a	h	b	b	h	a	b	b	b	h	a	h	h	b	a	h	h	a	b	b	h	b	a	h	h	b	b	b	a	a	b	h	b	-	a	h	b	b	h	h	b	h	h	a
Lotus_SNP318	LG1	scaffold426	551502	318	h	a	h	b	b	h	a	b	b	b	h	a	h	h	b	a	h	h	a	b	b	h	b	a	h	h	b	b	b	a	a	b	h	b	-	a	h	b	b	h	h	b	h	h	a
Lotus_SNP319	LG1	scaffold426	557286	319	h	a	h	b	b	h	a	b	b	b	h	a	h	b	b	a	h	h	a	b	b	h	b	a	h	h	b	b	b	a	a	b	h	b	b	a	h	b	b	h	h	b	h	h	h
Lotus_SNP320	LG1	scaffold426	557300	320	h	a	h	b	b	h	a	b	b	b	h	a	h	b	b	a	h	h	a	b	b	h	b	a	h	h	b	b	b	a	a	b	h	b	b	a	h	b	b	h	h	b	h	h	h
Lotus_SNP321	LG1	scaffold426	557484	321	h	a	h	b	b	h	a	b	b	b	h	a	h	b	b	a	h	h	a	b	b	h	b	a	h	h	b	b	b	a	a	b	h	b	b	a	h	b	b	h	h	b	h	h	h
Lotus_SNP322	LG1	scaffold426	557519	322	h	a	h	b	b	h	a	b	b	b	h	a	h	b	b	a	h	h	a	b	b	h	b	a	h	h	b	b	b	a	a	b	h	b	b	a	h	b	b	h	h	b	h	h	h
Lotus_SNP323	LG1	scaffold426	557543	323	h	a	h	b	b	h	a	b	b	b	h	a	h	b	b	a	h	h	a	b	b	h	b	a	h	h	b	b	b	a	a	b	h	b	b	a	h	b	b	h	h	b	h	h	h
Lotus_SNP324	LG1	C14964886	508	324	h	a	h	b	b	h	a	b	b	b	h	a	h	h	b	a	h	h	a	b	b	h	b	a	h	h	b	b	b	a	a	b	h	b	b	a	h	b	b	h	h	b	h	a	h
Lotus_SNP325	LG1	scaffold4159	1126	325	h	a	h	b	b	h	a	b	b	b	h	a	a	h	b	a	h	h	a	b	b	h	b	a	a	h	b	b	b	a	a	b	a	b	b	a	h	b	b	h	h	b	h	a	h
Lotus_SNP326	LG1	scaffold4159	1160	326	h	a	h	b	b	h	a	b	b	b	h	a	a	h	b	a	h	h	a	b	b	h	b	a	a	h	b	b	b	a	a	b	a	b	b	a	h	b	b	h	h	b	h	a	h
Lotus_SNP327	LG1	scaffold1139	819	327	h	a	h	b	b	a	a	-	b	b	h	a	h	b	-	a	h	a	a	b	b	h	b	a	a	h	-	b	b	a	-	b	h	-	-	a	a	b	b	-	a	b	a	a	b
Lotus_SNP328	LG1	scaffold1139	820	328	h	a	h	b	b	a	a	-	b	b	h	a	h	b	-	a	h	a	a	b	b	h	b	a	a	b	-	b	b	a	-	b	h	-	-	a	a	b	b	-	a	b	a	a	b
Lotus_SNP329	LG1	scaffold1139	836	329	h	a	h	b	b	a	a	-	b	b	h	a	h	b	-	a	h	a	a	b	b	h	b	a	b	b	-	b	b	a	-	b	h	-	-	a	a	b	b	-	a	b	b	a	b
Lotus_SNP330	LG1	scaffold1139	23976	330	h	a	h	b	b	h	a	b	b	b	h	a	h	h	b	a	h	h	a	b	b	h	b	a	h	h	b	b	b	a	a	b	h	b	h	a	h	b	b	h	h	b	h	a	h
Lotus_SNP331	LG1	scaffold1139	24266	331	h	a	h	b	b	h	a	b	b	b	h	a	h	h	b	a	h	h	a	b	b	h	b	a	h	h	b	b	b	a	a	b	h	b	a	a	h	b	b	h	h	b	h	a	h
Lotus_SNP332	LG1	scaffold1191	85904	332	h	a	a	b	b	b	a	b	b	-	b	a	a	b	b	a	a	a	-	b	b	b	b	a	a	a	-	b	-	a	a	b	b	b	b	a	a	b	b	a	a	b	h	a	b
Lotus_SNP333	LG1	scaffold1191	86095	333	h	a	a	b	b	b	a	b	b	-	b	a	a	b	b	a	a	a	-	b	b	b	b	a	a	a	-	b	-	a	a	b	b	b	b	a	a	b	b	a	a	b	h	a	b
Lotus_SNP334	LG1	scaffold1191	86096	334	h	a	a	b	b	b	a	b	b	-	b	a	a	b	b	a	a	a	-	b	b	b	b	a	a	a	-	b	-	a	a	b	b	b	b	a	a	b	b	a	a	b	h	a	b
Lotus_SNP335	LG1	scaffold551	21922	335	h	a	h	h	b	h	a	b	b	b	h	a	h	h	b	h	h	h	a	b	b	h	h	a	h	h	b	b	b	a	a	b	h	b	b	a	h	b	b	h	h	b	h	h	h
Lotus_SNP336	LG1	scaffold551	37774	336	h	-	a	h	b	h	a	-	b	-	h	a	a	b	b	h	h	h	a	b	b	h	h	a	a	h	-	b	-	a	a	b	a	b	-	a	-	b	b	a	h	b	h	a	h
Lotus_SNP337	LG1	scaffold551	37787	337	h	-	a	h	b	h	a	-	b	-	h	a	a	b	b	h	h	b	a	b	b	h	h	a	a	h	-	b	-	a	a	b	h	b	-	a	-	b	b	a	h	b	h	a	h
Lotus_SNP338	LG1	scaffold551	37836	338	h	-	a	h	b	h	a	-	b	-	h	a	a	b	b	h	h	b	a	b	b	h	h	a	a	h	-	b	-	a	a	b	a	b	-	a	-	b	b	a	h	b	h	a	h
Lotus_SNP339	LG1	scaffold551	37897	339	h	-	a	h	b	h	a	-	b	-	h	a	a	b	b	h	h	b	a	b	b	h	h	a	a	h	-	b	-	a	a	b	h	b	-	a	-	b	b	a	b	b	h	a	h
Lotus_SNP340	LG1	scaffold551	37904	340	h	-	a	h	b	h	a	-	b	-	h	a	a	b	b	h	h	b	a	b	b	h	h	a	b	h	-	b	-	a	a	b	h	b	-	a	-	b	b	a	b	b	h	a	h
Lotus_SNP341	LG1	scaffold551	37953	341	h	-	a	h	b	h	a	-	b	-	h	a	a	b	b	h	h	b	a	b	b	h	h	a	a	h	-	b	-	a	a	b	h	b	-	a	-	b	b	a	b	b	h	a	h
Lotus_SNP342	LG1	scaffold1069	19954	342	h	-	b	h	b	h	a	b	b	b	h	a	b	-	-	h	h	h	a	b	b	h	h	a	a	h	b	b	b	a	a	b	h	b	b	a	h	b	b	a	a	b	h	h	h
Lotus_SNP343	LG1	scaffold3155	5423	343	h	-	b	h	b	h	a	b	b	b	h	-	a	b	-	h	b	b	a	b	b	h	h	a	-	b	b	b	b	a	a	b	h	b	b	a	b	b	b	-	a	b	h	a	b
Lotus_SNP344	LG1	scaffold3155	5425	344	h	-	b	h	b	h	a	b	b	b	h	-	a	b	-	h	b	b	a	b	b	h	h	a	-	b	b	b	b	a	a	b	h	b	b	a	b	b	b	-	a	b	h	a	b
Lotus_SNP345	LG1	scaffold3155	5472	345	h	-	b	h	b	h	a	b	b	b	h	-	a	b	-	h	b	b	a	b	b	h	h	a	-	b	b	b	b	a	a	b	h	b	b	a	b	b	b	-	a	b	h	a	b
Lotus_SNP346	LG1	scaffold3155	5481	346	h	-	b	h	b	h	a	b	b	b	h	-	a	b	-	h	b	b	a	b	b	h	h	a	-	b	b	b	b	a	a	b	h	b	b	a	b	b	b	-	a	b	h	a	b
Lotus_SNP347	LG1	scaffold3155	5589	347	h	-	b	h	b	h	a	b	b	b	h	-	a	b	-	h	b	b	a	b	b	h	h	a	-	b	b	b	b	a	-	b	h	b	b	a	b	b	b	-	a	b	h	a	b
Lotus_SNP348	LG1	scaffold3155	5611	348	h	-	b	h	b	h	a	b	b	b	h	-	a	b	-	h	b	b	a	b	b	h	h	a	-	b	b	b	b	a	a	b	h	b	b	a	b	b	b	-	a	b	h	a	b
Lotus_SNP349	LG1	scaffold698	96278	349	h	-	b	a	b	h	a	b	b	b	h	a	b	b	b	h	h	h	a	b	b	h	h	a	a	b	b	b	b	a	-	b	h	b	-	a	a	b	b	h	a	b	h	a	h
Lotus_SNP350	LG1	scaffold698	96282	350	h	-	b	a	b	h	a	b	b	b	h	a	b	b	b	h	h	h	a	b	b	h	h	a	a	b	b	b	b	a	-	b	h	b	-	a	a	b	b	h	a	b	h	a	h
Lotus_SNP351	LG1	scaffold698	96405	351	h	-	b	a	b	h	a	b	b	b	h	a	b	b	b	h	h	a	a	b	b	h	h	a	a	b	b	b	b	a	-	b	h	b	-	a	a	b	b	h	a	b	h	a	h
Lotus_SNP352	LG1	scaffold698	96433	352	h	-	b	a	b	h	a	b	b	b	h	a	b	b	b	h	h	a	a	b	b	h	h	a	a	b	b	b	b	a	-	b	h	b	-	a	a	b	b	h	a	b	h	a	h
Lotus_SNP353	LG1	scaffold1855	10392	353	h	a	h	h	b	h	a	b	b	b	h	a	h	b	b	b	h	b	a	b	b	h	b	a	h	h	b	b	b	-	-	b	h	b	b	a	h	b	b	b	b	b	b	h	b
Lotus_SNP354	LG1	scaffold1855	10425	354	h	a	h	h	b	h	a	b	b	b	h	a	h	b	b	h	h	b	a	b	b	h	b	a	a	h	-	b	b	-	-	b	h	b	-	a	h	b	b	b	a	b	a	h	a
Lotus_SNP355	LG1	scaffold1855	10602	355	h	a	h	h	b	h	a	b	b	b	h	a	h	b	b	b	h	b	a	b	b	h	b	a	h	h	b	b	b	-	-	b	h	b	b	a	h	b	b	b	b	b	b	h	b
Lotus_SNP356	LG1	scaffold860	175531	356	h	a	h	b	b	h	a	b	b	b	h	a	h	h	b	h	h	h	a	b	b	h	h	a	h	h	b	b	b	a	a	b	h	b	b	a	h	b	b	h	h	b	h	h	h
Lotus_SNP357	LG1	scaffold860	222859	357	h	-	h	b	b	b	a	b	b	b	b	-	-	-	b	b	b	b	-	b	b	b	b	a	a	b	b	b	b	a	-	b	-	b	-	a	h	b	b	b	b	b	b	b	-
Lotus_SNP358	LG1	scaffold860	222908	358	h	-	h	b	b	h	a	b	b	b	b	-	-	-	b	b	b	b	-	b	b	b	b	a	a	b	b	b	b	a	-	b	-	b	-	a	h	b	b	b	b	b	b	b	-
Lotus_SNP359	LG1	scaffold860	222935	359	h	-	h	b	b	h	a	b	b	b	b	-	-	-	b	b	b	b	-	b	b	b	b	a	a	b	b	b	b	a	-	b	-	b	-	a	h	b	b	b	b	b	b	b	-
Lotus_SNP360	LG1	scaffold1160	7852	360	h	-	h	h	b	h	a	b	b	b	h	a	h	b	b	h	h	h	a	b	b	a	h	a	h	h	b	b	b	a	a	b	h	b	-	a	h	b	b	h	h	b	h	h	-
Lotus_SNP361	LG1	scaffold1160	29254	361	h	a	h	h	b	a	a	b	b	b	h	a	h	b	b	h	h	h	a	b	b	h	h	a	b	h	b	b	b	a	a	b	h	b	-	a	h	b	b	h	h	b	h	h	a
Lotus_SNP362	LG1	scaffold1160	29285	362	h	a	h	h	b	a	a	b	b	b	h	a	h	b	b	h	h	h	a	b	b	h	h	a	b	h	b	b	b	a	a	b	h	b	-	a	h	b	b	h	h	b	h	h	a
Lotus_SNP363	LG1	scaffold1160	29298	363	h	a	h	h	b	a	a	b	b	b	h	a	h	b	b	h	h	h	a	b	b	h	h	a	b	h	b	b	b	a	a	b	h	b	-	a	h	b	b	h	h	b	h	h	a
Lotus_SNP364	LG1	scaffold1160	73836	364	h	a	h	h	b	a	a	b	b	b	h	a	h	h	b	h	h	h	a	b	b	a	a	a	a	a	b	b	b	a	a	b	-	b	-	a	h	b	b	h	h	b	h	h	a
Lotus_SNP365	LG1	scaffold1160	73866	365	h	a	h	h	b	a	a	b	b	b	h	a	h	h	b	h	h	h	a	b	b	a	a	a	a	a	b	b	b	a	a	b	-	b	-	a	h	b	b	h	h	b	h	h	a
Lotus_SNP366	LG1	scaffold1160	73872	366	h	a	h	h	b	a	a	b	b	b	h	a	h	h	b	h	h	h	a	b	b	a	a	a	a	a	b	b	b	a	a	b	-	b	-	a	h	b	b	h	h	b	h	h	a
Lotus_SNP367	LG1	scaffold1160	74043	367	h	a	h	h	b	a	a	b	b	b	h	a	h	a	b	h	h	b	a	b	b	h	a	a	a	h	-	b	b	-	-	b	-	b	-	a	b	b	b	a	b	b	h	h	a
Lotus_SNP368	LG1	scaffold1160	74050	368	h	a	h	h	b	a	a	b	b	b	h	a	h	b	b	h	a	b	a	b	b	h	a	a	a	h	-	b	b	-	-	b	-	b	-	a	b	b	b	a	b	b	h	h	a
Lotus_SNP369	LG1	scaffold1160	74066	369	h	a	h	h	b	a	a	b	b	b	h	a	h	b	b	h	h	b	a	b	b	a	a	a	a	h	-	b	b	-	-	b	-	-	-	a	b	b	b	a	-	b	b	h	-
Lotus_SNP370	LG1	scaffold1116	116394	370	h	a	h	h	b	a	a	b	b	b	h	a	h	b	b	h	h	h	a	b	b	h	h	a	a	h	b	b	b	a	a	b	h	b	b	a	h	b	b	h	h	b	b	h	a
Lotus_SNP371	LG1	scaffold1116	116426	371	h	a	h	h	b	a	a	b	b	b	h	a	h	b	b	h	h	h	a	b	b	h	h	a	a	h	b	b	b	a	a	b	a	b	b	a	h	b	b	h	h	b	b	h	a
Lotus_SNP372	LG1	scaffold1116	116455	372	h	a	h	h	b	a	a	b	b	b	h	a	h	b	b	h	h	h	a	b	b	h	h	a	a	h	b	b	b	a	a	b	a	b	b	a	h	b	b	h	h	b	b	h	a
Lotus_SNP373	LG1	scaffold1116	116473	373	h	a	h	h	b	a	a	b	b	b	h	a	a	b	b	h	h	h	a	b	h	h	h	a	a	h	b	b	b	a	a	b	a	b	a	a	h	b	b	h	h	b	b	h	a
Lotus_SNP374	LG1	scaffold1116	116763	374	h	a	h	h	b	a	a	b	b	b	h	a	h	h	b	h	h	h	a	b	b	h	h	a	a	h	b	b	b	a	a	b	h	b	b	a	h	b	b	h	h	b	b	h	a
Lotus_SNP375	LG1	scaffold1116	331520	375	h	a	h	h	b	h	a	b	b	b	h	a	h	h	b	h	h	h	a	b	b	h	h	a	h	h	b	b	b	a	a	b	h	b	a	a	h	b	b	b	h	b	h	h	b
Lotus_SNP376	LG1	scaffold1116	332430	376	h	a	h	h	b	h	a	b	b	b	h	a	h	h	b	h	h	h	a	b	b	h	h	a	h	h	b	b	b	a	a	b	h	b	-	a	h	b	b	h	h	b	b	h	-
Lotus_SNP377	LG1	scaffold1116	332432	377	h	a	h	h	b	h	a	b	b	b	h	a	h	b	b	h	h	h	a	b	b	h	h	a	h	h	b	b	b	a	a	b	h	b	-	a	h	b	b	h	h	b	b	h	-
Lotus_SNP378	LG1	scaffold1116	332451	378	h	a	h	h	b	b	a	b	b	b	h	a	h	h	b	h	h	h	a	b	b	h	h	a	h	h	b	b	b	a	a	b	h	b	-	a	h	b	b	h	h	b	b	h	-
Lotus_SNP379	LG1	scaffold1116	524294	379	h	a	h	h	b	a	a	b	b	b	a	a	h	a	b	h	h	b	a	b	b	-	b	a	h	h	b	b	b	a	a	b	h	b	-	a	b	b	a	h	h	b	h	b	-
Lotus_SNP380	LG1	scaffold1116	611227	380	h	a	h	h	b	h	a	b	b	b	h	a	h	a	b	h	h	h	a	b	b	h	h	a	b	h	b	b	b	a	a	b	h	b	b	a	h	b	b	b	h	b	h	h	b
Lotus_SNP381	LG1	scaffold1116	620725	381	h	a	b	h	b	b	a	-	b	b	h	-	h	-	-	h	a	-	-	b	b	h	b	a	a	h	-	b	-	-	-	b	b	b	-	-	-	b	b	b	a	b	a	b	b
Lotus_SNP382	LG1	scaffold1116	620920	382	h	a	b	h	b	b	a	-	b	b	h	-	h	-	-	h	a	-	-	b	b	h	b	a	a	h	-	b	-	-	-	b	b	b	-	-	-	b	b	b	a	b	a	b	b
Lotus_SNP383	LG1	scaffold956	20912	383	h	a	h	h	b	h	a	b	b	b	h	a	h	b	b	h	h	h	a	b	b	h	a	a	b	h	b	b	b	a	a	b	b	b	b	a	h	b	b	h	h	b	b	h	a
Lotus_SNP384	LG1	scaffold956	21173	384	h	a	h	h	b	h	a	b	b	b	h	a	h	h	b	h	h	h	a	b	b	h	h	a	b	h	b	b	b	a	a	b	b	b	b	a	h	b	b	h	h	b	b	h	-
Lotus_SNP385	LG1	scaffold956	21186	385	h	a	h	h	b	h	a	b	b	b	h	a	h	h	b	h	h	h	a	b	b	h	a	a	b	h	b	b	b	a	a	b	b	b	b	a	h	b	b	h	h	b	b	h	-
Lotus_SNP386	LG1	scaffold956	80024	386	h	a	h	h	b	h	a	b	b	b	h	a	h	a	b	h	h	h	a	b	b	h	h	a	h	h	b	b	b	a	b	b	h	b	-	a	h	b	b	h	h	b	h	h	h
Lotus_SNP387	LG1	scaffold956	237358	387	h	-	b	h	b	b	a	b	b	b	a	-	-	a	b	h	a	b	a	b	b	h	a	a	-	-	-	-	-	-	-	b	-	-	-	-	-	b	b	-	-	b	-	b	b
Lotus_SNP388	LG1	scaffold956	237372	388	h	-	b	h	b	b	a	b	b	b	h	-	-	b	b	b	h	b	a	b	b	h	b	a	-	-	-	-	-	-	-	b	-	-	-	-	-	b	b	-	-	b	-	b	b
Lotus_SNP389	LG1	scaffold956	237384	389	h	-	b	h	b	b	a	b	b	b	h	-	-	b	b	b	h	b	a	b	b	h	b	a	-	-	-	-	-	-	-	b	-	-	-	-	-	b	b	-	-	b	-	b	b
Lotus_SNP390	LG1	scaffold956	237398	390	h	-	b	h	b	b	a	b	b	b	h	-	-	b	b	b	h	b	a	b	b	h	b	a	-	-	-	-	-	-	-	b	-	-	-	-	-	b	b	-	-	b	-	b	b
Lotus_SNP391	LG1	scaffold956	442255	391	h	a	h	h	b	h	a	b	b	b	h	a	h	h	b	h	h	h	a	b	b	h	h	a	h	h	b	b	b	a	a	b	h	b	b	a	h	b	b	h	h	b	h	h	h
Lotus_SNP392	LG1	scaffold956	486893	392	h	a	b	h	b	h	a	b	b	b	a	a	h	-	b	h	a	b	-	b	b	h	-	a	-	a	-	b	b	a	-	b	-	b	-	a	b	b	b	b	b	-	a	b	-
Lotus_SNP393	LG1	scaffold956	486938	393	h	a	b	h	b	h	a	b	b	b	a	a	h	-	b	h	a	b	-	b	b	h	-	a	-	a	-	b	b	a	-	b	-	b	-	a	b	b	b	b	b	-	a	b	-
Lotus_SNP394	LG1	scaffold956	486948	394	h	a	b	h	b	h	a	b	b	b	a	a	h	-	b	h	a	b	-	b	b	h	-	a	-	a	-	b	b	a	-	b	-	b	-	a	b	b	b	b	b	-	a	b	-
Lotus_SNP395	LG1	scaffold956	487488	395	h	a	a	h	b	a	a	b	b	b	b	a	h	-	-	h	h	h	a	b	b	b	-	a	-	b	b	b	b	a	-	b	a	b	-	a	a	-	b	a	a	b	-	a	-
Lotus_SNP396	LG1	scaffold956	487492	396	h	a	b	h	b	a	a	b	b	b	b	a	h	-	-	h	h	h	a	b	b	h	-	a	-	b	b	b	b	a	-	b	a	b	-	a	a	-	b	b	a	b	-	a	-
Lotus_SNP397	LG1	scaffold956	487508	397	h	a	h	h	b	a	a	b	b	b	b	a	h	-	-	h	h	h	a	b	b	h	-	a	-	b	b	b	b	a	-	b	a	b	-	a	a	-	b	a	a	b	-	a	-
Lotus_SNP398	LG1	scaffold745	21759	398	h	a	a	a	b	a	a	b	b	b	h	a	a	h	b	h	h	a	a	b	h	h	h	a	a	h	b	b	b	a	a	b	a	b	-	a	a	b	b	h	h	b	h	h	b
Lotus_SNP399	LG1	scaffold745	21785	399	h	a	a	a	b	h	a	b	b	b	a	a	h	h	b	h	h	a	a	b	b	h	h	a	h	h	b	b	b	a	a	b	h	b	-	a	a	b	b	a	h	b	h	h	b
Lotus_SNP400	LG1	scaffold745	21793	400	h	a	a	a	b	h	a	b	b	b	a	a	h	h	b	h	h	a	a	b	b	h	h	a	h	h	b	b	b	a	a	b	h	b	-	a	a	b	b	a	h	b	a	h	b
Lotus_SNP401	LG1	scaffold745	92961	401	h	a	h	h	b	b	a	-	b	b	h	-	-	a	b	h	b	b	a	b	b	b	h	a	h	h	b	b	b	a	b	b	h	b	b	a	a	b	b	b	h	b	h	b	h
Lotus_SNP402	LG1	scaffold745	93045	402	h	a	h	h	b	b	a	-	b	b	h	-	-	a	b	h	b	b	a	b	b	h	h	a	h	h	b	b	b	a	b	b	h	b	b	a	a	b	b	b	h	b	h	b	h
Lotus_SNP403	LG1	scaffold745	338669	403	h	a	h	h	b	b	a	b	b	b	a	-	b	-	-	h	h	b	-	b	-	h	-	a	-	b	-	b	-	-	-	b	h	b	-	a	-	b	-	-	a	b	b	-	-
Lotus_SNP404	LG1	scaffold745	338830	404	h	a	h	h	b	h	a	b	b	b	h	a	h	b	b	h	h	h	a	b	b	b	b	a	a	h	-	b	b	a	a	b	a	b	b	a	h	-	b	h	h	-	h	h	a
Lotus_SNP405	LG1	scaffold745	338904	405	h	a	h	h	b	h	a	b	b	b	h	a	h	b	b	h	h	h	a	b	b	b	b	a	a	h	-	b	b	a	a	b	a	b	b	a	h	-	b	h	h	-	h	h	a
Lotus_SNP406	LG1	scaffold745	353918	406	h	a	h	h	b	h	a	b	b	b	h	a	h	b	b	h	h	h	a	b	b	h	h	a	h	h	b	b	b	a	a	b	h	b	-	a	h	b	b	h	h	b	h	h	b
Lotus_SNP407	LG1	scaffold745	354169	407	h	a	h	h	b	h	a	b	b	b	h	a	h	b	b	h	h	h	a	b	b	h	h	a	h	h	b	b	b	a	a	b	h	b	-	a	h	b	b	h	h	b	h	h	b
Lotus_SNP408	LG1	scaffold745	354191	408	h	a	h	h	b	h	a	b	b	b	h	a	h	b	b	h	h	h	a	b	b	h	h	a	h	h	b	b	b	a	a	b	h	b	-	a	h	b	b	h	h	b	h	h	b
Lotus_SNP409	LG1	scaffold745	354218	409	h	a	h	h	b	h	a	b	b	b	h	a	h	b	b	h	h	h	a	b	b	h	h	a	h	h	b	b	b	a	a	b	h	b	-	a	h	b	b	h	h	b	h	h	b
Lotus_SNP410	LG1	scaffold745	354246	410	h	a	h	h	b	h	a	b	b	b	h	a	h	b	b	h	h	h	a	b	b	h	h	a	h	h	b	b	b	a	a	b	h	b	-	a	h	b	b	h	h	b	h	h	b
Lotus_SNP411	LG1	scaffold745	374464	411	h	a	h	h	b	h	a	b	b	b	h	a	h	h	b	h	h	h	a	b	b	h	h	a	h	h	b	b	b	a	a	b	h	b	b	a	h	b	b	h	h	b	h	b	h
Lotus_SNP412	LG1	scaffold745	374468	412	h	a	h	h	b	h	a	b	b	b	h	a	b	h	b	h	h	h	a	b	b	h	h	a	h	h	b	b	b	a	a	b	h	b	b	a	h	b	b	h	h	b	h	b	h
Lotus_SNP413	LG1	scaffold745	374488	413	h	a	h	h	b	h	a	b	b	b	h	a	b	h	b	h	h	h	a	b	b	h	h	a	h	h	b	b	b	a	a	b	h	b	b	a	h	b	b	h	h	b	h	b	h
Lotus_SNP414	LG1	scaffold745	374518	414	h	a	h	h	b	h	a	b	b	b	h	a	h	h	b	h	h	h	a	b	b	h	h	a	h	h	b	b	b	a	a	b	h	b	b	a	h	b	b	h	h	b	h	b	h
Lotus_SNP415	LG1	scaffold745	510993	415	h	a	h	h	b	b	a	b	b	b	h	a	h	b	b	h	b	h	a	b	b	b	h	a	h	h	b	b	b	a	a	b	b	b	b	a	b	b	b	h	h	b	h	b	a
Lotus_SNP416	LG1	scaffold745	511076	416	h	a	h	h	b	b	a	b	b	b	h	a	h	b	b	h	b	b	a	b	b	b	h	a	h	b	b	b	b	a	a	b	b	b	b	a	b	b	b	h	h	b	b	b	a
Lotus_SNP417	LG1	scaffold745	511299	417	h	a	h	h	b	b	a	b	b	b	h	a	h	b	b	h	h	h	a	b	b	b	h	a	b	h	b	b	b	a	a	b	b	b	b	a	b	b	b	h	h	b	h	b	a
Lotus_SNP418	LG1	scaffold1898	13461	418	h	a	h	h	b	h	a	b	b	b	h	a	h	h	b	h	h	h	a	b	b	h	h	a	h	h	b	b	b	a	a	b	h	b	b	a	h	b	b	h	h	b	h	h	-
Lotus_SNP419	LG1	scaffold1898	13469	419	h	a	h	h	b	h	a	b	b	b	h	a	h	h	b	h	h	h	a	b	b	h	h	a	h	h	b	b	b	a	a	b	h	b	b	a	h	b	b	h	h	b	h	h	-
Lotus_SNP420	LG1	scaffold1898	13808	420	h	a	h	h	b	h	a	b	b	b	h	a	h	h	b	h	h	h	a	b	b	h	h	a	h	h	b	b	b	a	a	b	h	b	b	a	h	b	b	h	h	b	h	h	-
Lotus_SNP421	LG1	scaffold350	32176	421	h	a	h	h	b	h	a	b	b	b	h	a	h	h	b	h	h	h	a	b	b	h	h	a	h	h	b	b	b	a	a	b	h	b	b	a	h	b	b	h	h	b	h	h	h
Lotus_SNP422	LG1	scaffold350	85858	422	h	a	h	h	b	h	a	b	b	b	h	a	h	h	b	h	h	h	a	b	b	h	h	a	h	h	b	b	b	a	a	b	h	b	h	a	h	b	b	h	h	b	h	h	h
Lotus_SNP423	LG1	scaffold350	132134	423	h	a	a	h	b	h	a	b	b	-	b	-	-	-	b	b	b	a	a	b	b	h	h	a	-	a	b	b	-	a	-	b	b	b	b	-	a	-	b	-	-	-	b	a	a
Lotus_SNP424	LG1	scaffold350	132164	424	h	a	a	h	b	h	a	b	b	-	b	-	-	-	b	b	b	a	a	b	b	h	h	a	-	a	b	b	-	a	-	b	b	b	b	-	a	-	b	-	-	-	b	a	a
Lotus_SNP425	LG1	scaffold833	8865	425	h	a	h	h	b	b	a	b	b	b	h	a	b	b	b	b	h	h	a	b	b	b	h	a	h	h	b	b	b	a	-	b	h	b	a	a	b	b	b	h	b	b	h	h	h
Lotus_SNP426	LG1	scaffold833	8871	426	h	a	h	h	b	b	a	b	b	b	h	a	b	b	b	b	h	h	a	b	b	b	h	a	h	h	b	b	b	a	-	b	h	b	a	a	b	b	b	h	b	b	h	h	h
Lotus_SNP427	LG1	scaffold833	9084	427	h	a	h	h	b	b	a	b	b	b	h	a	b	b	b	b	h	b	a	b	b	b	h	a	h	h	b	b	b	a	-	b	h	b	a	a	b	b	b	h	b	b	h	h	h
Lotus_SNP428	LG1	scaffold833	278865	428	h	a	h	h	b	h	a	b	b	b	h	a	h	b	b	h	h	h	a	b	b	h	h	a	h	h	b	b	b	a	a	b	h	b	b	a	h	b	b	h	h	b	h	h	h
Lotus_SNP429	LG1	scaffold833	278887	429	h	a	h	h	b	h	a	b	b	b	h	a	h	b	b	h	h	h	a	b	b	h	h	a	h	h	b	b	b	a	a	b	h	b	b	a	h	b	b	h	h	b	h	h	h
Lotus_SNP430	LG1	scaffold833	279059	430	h	a	h	h	b	h	a	b	b	b	h	a	h	b	b	h	h	h	a	b	b	h	h	a	h	h	b	b	b	a	a	b	h	b	b	a	h	b	b	h	h	b	h	h	h
Lotus_SNP431	LG1	scaffold833	338547	431	h	a	h	h	b	h	a	b	b	b	h	a	b	b	b	h	h	a	a	b	b	h	h	a	h	h	b	b	b	a	a	b	h	b	-	a	h	b	b	a	h	b	h	h	h
Lotus_SNP432	LG1	scaffold833	374652	432	h	a	h	h	b	h	a	b	b	b	h	a	h	h	b	h	h	h	a	b	b	h	h	a	h	h	b	b	b	a	a	b	h	b	b	a	h	b	b	h	h	b	h	h	a
Lotus_SNP433	LG1	scaffold833	374778	433	h	a	h	h	b	h	a	b	b	b	h	a	h	b	b	h	h	a	a	b	b	h	h	a	h	h	b	b	b	a	-	b	h	b	a	a	h	b	b	h	a	b	h	h	b
Lotus_SNP434	LG1	scaffold833	374783	434	h	a	h	h	b	h	a	b	b	b	h	a	h	b	b	h	h	b	a	b	b	h	h	a	h	h	b	b	b	a	-	b	h	b	a	a	h	b	b	h	a	b	h	h	b
Lotus_SNP435	LG1	scaffold833	374939	435	h	a	h	h	b	h	a	b	b	b	h	a	h	h	b	h	h	h	a	b	b	h	h	a	h	h	b	b	b	a	a	b	h	b	b	a	h	b	b	h	h	b	h	h	h
Lotus_SNP436	LG1	scaffold833	374954	436	h	a	h	h	b	h	a	b	b	b	h	a	h	h	b	h	h	h	a	b	b	h	h	a	h	h	b	b	b	a	a	b	h	b	b	a	h	b	b	h	h	b	h	h	h
Lotus_SNP437	LG1	scaffold833	446443	437	h	a	h	h	b	h	a	b	b	b	h	a	-	h	b	h	h	h	a	b	b	h	h	a	h	h	b	b	b	a	a	b	h	b	h	a	h	b	b	h	h	b	h	h	h
Lotus_SNP438	LG1	scaffold833	555481	438	h	a	h	h	b	b	a	b	b	b	h	a	a	b	b	h	h	b	a	b	b	h	b	a	h	h	b	b	b	a	-	b	h	b	-	a	h	b	b	b	b	b	b	a	b
Lotus_SNP439	LG1	scaffold833	624709	439	h	a	h	h	b	h	a	b	b	b	h	a	h	h	b	h	h	b	a	b	h	h	a	a	a	h	b	b	b	a	a	b	h	b	-	a	h	b	b	h	h	b	h	h	a
Lotus_SNP440	LG1	scaffold833	665695	440	h	a	h	h	b	h	a	b	b	b	h	a	h	a	b	h	h	a	a	b	b	h	h	a	a	a	-	b	b	a	a	b	h	b	-	a	h	b	b	b	a	b	a	a	a
Lotus_SNP441	LG1	scaffold833	665734	441	h	a	h	h	b	h	a	b	b	b	h	a	h	a	b	h	h	a	a	b	b	h	h	a	a	a	-	b	b	a	a	b	h	b	-	a	h	b	b	b	a	b	a	a	a
Lotus_SNP442	LG1	scaffold833	665745	442	h	a	h	h	b	h	a	b	b	b	h	a	h	a	b	h	h	a	a	b	b	h	h	a	a	a	-	b	b	a	a	b	h	b	-	a	h	b	b	b	a	b	a	a	a
Lotus_SNP443	LG1	scaffold833	692051	443	h	a	h	b	-	b	a	-	b	b	a	a	a	h	-	h	h	b	a	b	-	h	h	a	h	a	b	b	b	a	-	b	h	b	b	a	b	b	b	b	h	b	h	b	h
Lotus_SNP444	LG1	scaffold833	692052	444	h	a	h	b	-	b	a	-	b	b	a	a	b	h	-	h	h	b	a	b	-	h	h	a	h	a	b	b	b	a	-	b	h	b	b	a	b	b	b	b	h	b	h	b	h
Lotus_SNP445	LG1	scaffold833	692099	445	h	-	h	h	-	b	a	-	b	b	a	a	b	h	-	h	h	h	a	b	-	h	h	a	h	a	b	b	b	a	-	b	h	b	h	a	h	b	b	b	h	b	h	h	h
Lotus_SNP446	LG1	scaffold833	692117	446	h	-	h	b	-	b	a	-	b	b	a	a	b	h	-	h	h	b	a	b	-	h	h	a	h	a	b	b	b	a	-	b	h	b	b	a	b	b	b	b	h	b	h	b	h
Lotus_SNP447	LG1	scaffold833	767481	447	h	a	h	h	b	h	a	b	b	b	h	a	a	b	b	h	h	h	a	b	b	b	h	a	b	b	b	b	b	a	a	b	h	b	-	a	h	b	b	b	b	b	h	b	h
Lotus_SNP448	LG1	scaffold833	804847	448	h	-	b	a	-	b	a	-	b	b	a	a	h	a	-	a	a	b	a	b	-	-	b	a	h	b	b	b	-	a	-	b	h	b	-	a	b	-	b	a	h	b	h	a	b
Lotus_SNP449	LG1	scaffold833	804924	449	h	-	b	a	-	b	a	-	b	b	a	a	h	a	-	a	a	b	a	b	-	-	b	a	h	b	b	b	-	a	-	b	h	b	-	a	b	-	b	a	h	b	h	a	b
Lotus_SNP450	LG1	scaffold270	52508	450	h	a	h	h	b	h	a	b	b	b	h	a	h	h	b	b	b	h	a	b	b	h	h	a	h	h	b	b	b	a	a	b	h	b	-	a	b	b	b	b	h	b	h	h	h
Lotus_SNP451	LG1	scaffold270	52794	451	h	a	h	b	b	h	a	b	b	b	h	a	b	h	b	b	b	h	a	b	b	h	h	a	h	h	b	b	b	a	a	b	h	b	-	a	b	b	b	b	h	b	h	h	h
Lotus_SNP452	LG1	scaffold270	52803	452	h	a	h	b	b	h	a	b	b	b	h	b	h	h	b	b	b	h	a	b	b	h	h	a	h	h	b	b	b	a	a	b	h	b	-	a	b	b	b	b	h	b	h	h	h
Lotus_SNP453	LG1	scaffold270	53600	453	h	a	h	h	b	h	a	b	b	b	h	a	h	b	b	h	h	h	a	b	b	h	b	a	b	h	-	b	b	a	-	b	h	b	-	a	h	b	b	b	b	b	b	h	b
Lotus_SNP454	LG1	scaffold270	53897	454	h	a	h	h	b	h	a	b	b	b	h	a	h	h	b	h	h	h	a	b	b	h	h	a	h	h	b	b	b	a	a	b	h	b	b	a	h	b	b	h	h	b	h	h	h
Lotus_SNP455	LG1	scaffold270	53909	455	h	a	h	h	b	h	a	b	b	b	h	a	h	h	b	h	h	h	a	b	b	h	h	a	h	h	b	b	b	a	a	b	h	b	b	a	h	b	b	h	h	b	h	h	h
Lotus_SNP456	LG1	scaffold270	109602	456	h	a	h	h	b	h	a	b	b	b	h	a	h	a	b	h	h	h	a	b	b	h	a	a	h	h	-	b	b	a	a	b	h	b	-	a	h	b	b	-	a	b	h	h	-
Lotus_SNP457	LG1	scaffold270	109604	457	h	a	h	h	b	h	a	b	b	b	h	a	h	a	b	h	h	h	a	b	b	h	a	a	h	h	-	b	b	a	a	b	h	b	-	a	h	b	b	-	a	b	h	h	-
Lotus_SNP458	LG1	scaffold270	151021	458	h	a	h	h	b	h	a	b	b	b	h	a	h	h	b	h	h	h	a	b	b	h	b	a	h	h	b	b	b	a	a	b	h	b	a	a	h	b	b	h	h	b	h	h	a
Lotus_SNP459	LG1	scaffold907	111780	459	h	a	h	h	b	a	a	b	b	b	b	-	h	b	b	b	a	a	-	b	-	-	a	a	h	h	b	b	-	a	-	b	h	b	-	a	h	-	b	h	h	b	b	a	-
Lotus_SNP460	LG1	scaffold907	111998	460	h	a	h	h	b	a	a	b	b	b	b	-	h	b	b	b	a	a	-	b	-	-	a	a	h	h	b	b	-	a	-	b	h	b	-	a	h	-	b	h	h	b	b	a	-
Lotus_SNP461	LG1	scaffold907	122849	461	h	a	h	h	b	h	a	b	b	b	h	-	a	-	-	h	b	-	a	b	b	h	a	a	b	b	-	b	-	-	-	b	b	b	a	-	a	b	b	b	b	b	b	-	-
Lotus_SNP462	LG1	scaffold907	174329	462	h	a	a	b	b	h	a	-	b	b	h	-	a	-	b	h	h	b	a	b	b	h	h	a	b	a	-	b	-	a	-	b	h	b	-	a	b	b	b	-	a	b	h	a	b
Lotus_SNP463	LG1	scaffold907	174453	463	h	a	a	b	b	h	a	-	b	b	h	-	a	-	b	h	h	b	a	b	b	h	h	a	b	a	-	b	-	a	-	b	h	b	-	a	b	b	b	-	a	b	b	a	b
Lotus_SNP464	LG1	scaffold907	260296	464	h	a	h	h	b	h	a	b	b	b	h	a	b	b	b	h	h	h	a	b	b	h	a	a	h	b	b	b	b	a	a	b	h	b	b	a	h	b	b	b	h	b	h	h	b
Lotus_SNP465	LG1	scaffold907	260311	465	h	a	h	h	b	h	a	b	b	b	h	a	b	b	b	h	h	h	a	b	b	h	a	a	h	h	b	b	b	a	a	b	h	b	b	a	h	b	b	b	h	b	b	h	b
Lotus_SNP466	LG1	scaffold907	260507	466	h	a	h	h	b	h	a	b	b	b	h	a	b	b	b	h	h	h	a	b	b	h	a	a	h	b	b	b	b	a	a	b	h	b	b	a	h	b	b	b	h	b	h	h	b
Lotus_SNP467	LG1	scaffold907	260536	467	h	a	h	h	b	h	a	b	b	b	h	a	b	b	b	h	h	h	a	b	b	h	a	a	h	h	b	b	b	a	a	b	h	b	b	a	h	b	b	b	h	b	b	h	b
Lotus_SNP468	LG1	scaffold672	21655	468	h	-	b	h	b	h	a	b	b	-	h	-	a	-	b	b	b	b	-	b	-	h	a	a	-	-	-	-	-	a	-	b	a	-	-	a	-	b	b	-	-	b	a	-	-
Lotus_SNP469	LG1	scaffold672	21677	469	h	-	b	h	b	h	a	b	b	-	h	-	a	-	b	b	b	b	-	b	b	h	h	a	-	a	-	-	-	a	-	b	a	-	-	a	a	b	b	-	-	b	a	-	-
Lotus_SNP470	LG1	scaffold672	21862	470	h	a	h	h	b	h	a	b	b	b	h	-	b	a	b	h	a	b	a	b	b	h	h	a	a	a	-	b	b	a	a	b	a	b	-	a	h	b	b	b	-	b	b	h	b
Lotus_SNP471	LG1	scaffold672	103272	471	h	a	h	a	b	a	a	b	b	b	a	a	h	h	b	a	a	h	a	b	b	h	a	a	h	a	b	b	b	a	a	b	h	b	a	a	a	b	b	h	h	b	a	a	a
Lotus_SNP472	LG1	scaffold672	103536	472	h	a	h	a	b	a	a	b	b	b	a	a	h	h	b	a	h	h	a	b	b	h	a	a	h	a	b	b	b	a	a	b	h	b	a	a	a	b	b	h	h	b	a	a	a
Lotus_SNP473	LG1	scaffold672	412939	473	h	a	h	h	b	h	a	b	b	b	a	a	h	b	b	h	h	a	a	b	b	h	b	a	b	h	-	b	b	a	a	b	h	b	-	a	a	b	b	a	a	b	h	h	a
Lotus_SNP474	LG1	scaffold672	413084	474	h	a	h	h	b	h	a	b	b	b	a	a	h	b	b	h	h	a	a	b	b	h	b	a	a	h	-	b	b	a	a	b	h	b	-	a	a	b	b	a	a	b	h	h	a
Lotus_SNP475	LG1	scaffold672	486106	475	h	a	h	h	b	h	a	b	b	b	h	a	h	h	b	h	h	h	a	b	b	h	h	a	h	h	b	b	b	a	a	b	h	b	h	a	h	b	b	h	h	b	h	h	h
Lotus_SNP476	LG1	scaffold672	585817	476	h	a	h	h	b	-	a	b	b	b	b	a	h	b	-	h	h	h	-	b	-	a	a	a	b	a	-	b	b	-	a	b	b	b	-	a	b	-	-	b	h	-	a	a	-
Lotus_SNP477	LG1	scaffold672	586025	477	h	a	h	h	b	-	a	b	b	b	b	a	h	b	-	h	h	h	-	b	-	a	a	a	b	a	-	b	b	-	a	b	b	b	-	a	b	-	-	b	h	-	a	a	-
Lotus_SNP478	LG1	scaffold672	717922	478	h	a	h	h	b	h	a	b	b	b	h	a	h	h	b	h	h	h	a	b	b	h	h	a	h	h	b	b	b	a	a	b	h	b	b	a	h	b	b	h	h	b	h	h	h
Lotus_SNP479	LG1	scaffold672	982776	479	h	a	h	h	b	h	a	b	b	b	h	a	h	h	b	h	h	h	a	b	b	h	b	a	h	h	b	b	b	a	a	b	b	b	-	a	h	b	b	h	h	b	h	h	a
Lotus_SNP480	LG1	scaffold672	982797	480	h	a	h	h	b	h	a	b	b	b	h	a	h	h	b	h	h	h	a	b	b	h	b	a	h	h	b	b	b	a	a	b	b	b	-	a	h	b	b	h	h	b	h	h	a
Lotus_SNP481	LG1	scaffold672	993550	481	h	a	h	h	b	h	a	b	b	b	h	a	h	a	b	h	h	a	a	b	b	h	h	a	h	h	b	b	b	a	a	b	h	b	-	a	h	b	b	h	h	b	h	h	h
Lotus_SNP482	LG1	scaffold672	1346765	482	h	h	h	h	b	h	a	b	b	b	h	a	h	h	b	h	h	h	a	b	b	h	h	a	h	h	b	b	b	a	a	b	h	b	b	a	h	b	b	h	h	b	h	h	h
Lotus_SNP483	LG1	scaffold672	1347061	483	h	h	h	h	b	h	a	b	b	b	h	a	h	h	b	h	h	h	a	b	b	h	h	a	h	h	b	b	b	a	a	b	h	b	b	a	h	b	b	h	h	b	h	h	h
Lotus_SNP484	LG1	scaffold672	1347119	484	h	h	h	h	b	h	a	b	b	b	h	a	h	h	b	h	h	h	a	b	b	h	h	a	h	h	b	b	b	a	a	b	h	b	b	a	h	b	b	h	h	b	h	h	h
Lotus_SNP485	LG1	scaffold672	1362514	485	h	a	h	h	b	h	a	b	b	b	h	a	h	h	b	h	h	h	a	b	b	h	h	a	h	h	b	b	b	a	a	b	h	b	b	a	h	b	b	h	h	b	h	h	h
Lotus_SNP486	LG1	scaffold672	1362589	486	h	a	h	h	b	h	a	b	b	b	h	a	h	h	b	h	h	h	a	b	b	h	h	a	h	h	b	b	b	a	a	b	h	b	b	a	h	b	b	h	h	b	h	h	h
Lotus_SNP487	LG1	scaffold672	1500782	487	h	h	h	h	b	h	h	b	b	b	h	a	h	b	b	h	h	h	h	b	b	b	h	a	h	h	b	b	b	a	a	b	h	b	b	a	h	b	b	h	h	b	h	h	h
Lotus_SNP488	LG1	scaffold672	1500799	488	h	h	h	h	b	h	h	b	b	b	h	a	h	b	b	h	h	h	h	b	b	b	h	a	h	h	b	b	b	a	a	b	h	b	b	a	h	b	b	h	h	b	h	h	h
Lotus_SNP489	LG1	scaffold672	1500832	489	h	h	h	h	b	h	h	b	b	b	h	a	h	b	b	h	h	h	h	b	b	b	h	a	h	h	b	b	b	a	a	b	h	b	b	a	h	b	b	h	h	b	h	h	h
Lotus_SNP490	LG1	scaffold672	1503320	490	h	h	h	h	b	h	h	b	b	b	h	a	h	h	b	h	h	h	a	b	b	h	h	a	h	h	b	b	b	a	a	b	h	b	b	a	h	b	b	h	h	b	h	h	h
Lotus_SNP491	LG1	scaffold672	1503572	491	h	h	h	h	b	h	h	b	b	b	h	a	h	h	b	h	h	h	a	b	b	h	h	a	h	h	b	b	b	a	a	b	h	b	b	a	h	b	b	h	h	b	h	h	h
Lotus_SNP492	LG1	scaffold672	1562720	492	h	h	h	h	b	h	a	b	b	b	h	a	a	a	b	h	h	h	a	b	b	h	b	a	a	b	-	b	b	a	a	b	b	-	-	a	h	b	-	a	h	b	b	h	b
Lotus_SNP493	LG1	scaffold672	1563110	493	h	h	h	h	b	h	a	b	b	b	h	a	a	a	b	h	h	h	a	b	b	h	b	a	a	b	-	b	b	a	a	b	b	-	-	a	h	b	-	a	h	b	b	h	b
Lotus_SNP494	LG1	scaffold672	1701748	494	h	h	h	h	b	h	h	b	b	b	h	a	h	-	b	h	h	h	a	b	b	h	h	a	h	h	-	b	b	-	-	b	h	b	-	a	h	b	b	b	a	b	h	h	a
Lotus_SNP495	LG1	scaffold672	1746133	495	h	h	h	h	b	h	h	b	b	b	h	a	h	h	b	h	h	h	a	b	b	h	h	a	h	h	b	b	b	a	a	b	h	b	h	a	h	b	b	h	h	b	h	h	h
Lotus_SNP496	LG1	scaffold672	1770179	496	h	h	h	h	b	h	h	b	b	b	h	a	a	a	b	a	h	b	a	b	b	h	h	a	a	h	-	b	-	a	-	h	h	b	-	a	a	b	b	a	a	b	h	h	a
Lotus_SNP497	LG1	scaffold672	1857481	497	h	h	h	h	b	h	h	b	b	b	h	a	h	h	b	h	h	h	a	b	b	h	h	a	h	h	b	b	b	a	a	h	h	b	b	a	h	b	b	h	h	b	h	h	h
Lotus_SNP498	LG1	scaffold672	1878351	498	h	h	h	b	b	h	h	b	b	b	h	a	h	h	b	b	h	h	a	b	b	h	h	a	b	b	b	b	b	a	a	h	b	b	-	a	h	b	b	h	h	b	b	h	b
Lotus_SNP499	LG1	scaffold672	1878442	499	h	h	h	h	b	h	h	b	b	b	h	a	h	h	b	h	h	h	a	b	b	h	h	a	h	h	b	b	b	a	a	h	b	b	b	a	h	b	b	h	h	b	h	h	b
Lotus_SNP500	LG1	scaffold1359	1519	500	h	a	b	h	b	h	b	b	b	b	b	a	b	-	b	h	b	h	a	b	b	a	a	a	a	a	-	-	-	a	a	h	-	b	-	-	h	b	b	a	a	b	a	h	-
Lotus_SNP501	LG1	scaffold1359	1563	501	h	a	b	h	b	h	b	b	b	b	b	a	b	-	b	h	b	h	a	b	b	a	a	a	a	a	-	-	-	a	a	h	-	b	-	-	h	b	b	b	a	b	a	h	-
Lotus_SNP502	LG1	scaffold1359	10065	502	h	h	h	h	b	h	h	b	b	b	h	a	h	a	b	h	h	h	a	b	b	h	h	a	h	h	b	b	b	a	a	h	h	b	-	a	h	b	b	h	h	b	h	h	h
Lotus_SNP503	LG1	scaffold1359	10234	503	h	h	h	h	b	h	h	b	b	b	h	a	h	a	b	h	h	h	a	b	b	h	h	a	h	h	b	b	b	a	a	h	h	b	-	a	h	b	b	b	b	b	h	h	h
Lotus_SNP504	LG1	scaffold1359	38835	504	h	h	h	h	b	h	h	b	b	b	h	a	h	a	b	h	h	h	a	b	b	h	b	a	h	h	b	b	b	a	a	b	h	b	-	a	h	b	b	h	h	b	b	h	a
Lotus_SNP505	LG1	scaffold1359	38841	505	h	h	h	h	b	h	h	b	b	b	h	a	h	a	b	h	h	h	a	b	b	h	b	a	h	h	b	b	b	a	a	b	h	b	-	a	h	b	b	h	h	b	b	h	a
Lotus_SNP506	LG1	scaffold1359	80322	506	h	h	h	h	b	h	h	b	b	b	h	a	h	h	b	h	h	h	a	b	b	h	h	a	h	h	b	b	b	a	a	h	h	b	b	a	a	b	h	a	h	b	h	h	h
Lotus_SNP507	LG1	scaffold779	39496	507	h	h	h	h	b	h	h	b	b	b	h	a	h	h	b	h	h	h	a	b	b	h	h	a	h	h	b	b	b	a	a	h	h	b	-	a	h	b	b	h	h	b	h	h	h
Lotus_SNP508	LG1	scaffold779	113129	508	h	b	h	h	b	b	h	b	b	b	h	a	h	h	b	h	h	h	a	b	b	h	h	a	a	h	b	b	b	a	a	h	a	b	-	a	h	b	b	h	h	b	h	h	h
Lotus_SNP509	LG1	scaffold779	176478	509	h	b	b	b	b	b	h	b	b	b	b	a	h	-	b	b	b	b	-	b	b	b	b	a	b	b	b	b	b	-	-	b	h	b	-	a	b	b	b	b	b	b	b	b	-
Lotus_SNP510	LG1	scaffold779	176572	510	h	b	b	b	b	b	h	b	b	b	b	a	h	-	b	b	b	b	-	b	b	b	b	a	b	b	b	b	b	-	-	b	h	b	-	a	b	b	b	b	b	b	b	b	-
Lotus_SNP511	LG1	scaffold779	197670	511	h	h	a	h	b	h	h	b	b	b	h	a	h	a	b	h	h	h	a	b	b	h	-	a	h	h	b	b	b	a	a	h	h	b	-	a	h	b	b	a	h	b	h	h	a
Lotus_SNP512	LG1	scaffold779	197755	512	h	h	a	h	b	h	h	b	b	b	h	a	h	a	b	h	h	h	a	b	b	h	-	a	h	h	b	b	b	a	a	h	h	b	-	a	h	b	b	a	h	b	h	h	a
Lotus_SNP513	LG1	scaffold779	277548	513	h	-	h	h	-	-	h	b	b	b	a	a	h	b	b	h	h	h	-	b	-	a	b	a	-	b	b	b	b	-	-	h	a	-	-	a	-	b	b	b	b	b	-	-	a
Lotus_SNP514	LG1	scaffold779	277596	514	h	-	b	h	-	-	h	b	b	b	a	a	h	b	b	h	h	h	-	b	-	h	a	a	-	b	b	b	b	-	-	h	a	-	-	a	-	b	b	b	b	b	-	-	a
Lotus_SNP515	LG1	scaffold779	397538	515	h	h	h	h	b	b	h	b	b	b	h	a	h	h	b	h	b	h	a	b	b	h	b	a	b	b	b	b	b	a	a	h	h	b	b	a	h	b	b	b	h	b	a	h	-
Lotus_SNP516	LG1	scaffold779	439183	516	h	h	h	h	b	a	h	b	b	b	h	a	h	a	b	h	h	h	a	b	b	h	a	a	a	h	b	b	b	a	a	h	h	b	-	a	h	b	b	b	h	b	h	h	-
Lotus_SNP517	LG1	scaffold743	32759	517	h	h	h	h	b	a	h	b	b	b	h	a	h	b	b	h	h	h	a	b	b	h	b	a	a	h	b	b	b	a	a	h	a	b	-	a	h	b	b	h	a	b	-	h	-
Lotus_SNP518	LG1	scaffold743	32816	518	h	h	h	h	b	a	h	b	b	b	h	a	h	a	b	h	h	h	a	b	b	h	b	a	a	h	b	b	b	a	a	h	h	b	-	a	h	b	b	h	a	b	-	h	-
Lotus_SNP519	LG1	scaffold743	69034	519	h	h	h	h	b	h	h	b	b	b	h	a	h	h	b	h	h	h	b	b	b	h	a	a	h	h	b	b	b	a	a	h	h	b	b	a	h	b	b	h	h	b	b	h	b
Lotus_SNP520	LG1	scaffold743	69266	520	h	h	h	h	b	h	h	b	b	b	h	a	h	h	b	h	h	h	b	b	b	h	a	a	h	h	b	b	b	a	a	h	h	b	b	a	h	b	b	h	h	b	b	h	b
Lotus_SNP521	LG1	scaffold743	168759	521	h	h	h	h	b	h	h	b	b	b	b	a	h	a	b	h	h	h	a	b	b	h	h	a	a	a	b	b	b	a	a	h	b	-	-	a	h	b	b	a	h	b	a	a	-
Lotus_SNP522	LG1	scaffold743	168814	522	h	h	h	h	b	b	h	b	b	b	b	a	h	a	b	h	h	h	a	b	b	h	h	a	a	a	b	b	b	a	a	h	b	-	-	a	h	b	b	a	h	b	a	a	-
Lotus_SNP523	LG1	scaffold743	168923	523	h	a	h	h	b	h	h	b	b	b	b	a	h	a	b	h	h	h	a	b	b	h	h	a	a	a	b	b	b	a	a	h	b	-	-	a	h	b	-	a	a	b	a	a	-
Lotus_SNP524	LG1	scaffold743	168992	524	h	h	h	h	b	h	a	b	b	b	b	a	h	a	b	h	h	h	a	b	b	h	h	a	b	a	b	b	b	a	a	h	b	-	-	a	h	b	-	a	h	b	a	a	-
Lotus_SNP525	LG1	scaffold743	200442	525	h	a	a	h	b	b	a	-	b	b	h	a	b	b	b	h	h	b	a	b	b	h	h	a	a	b	-	b	b	a	a	h	h	b	a	a	b	b	b	a	b	b	b	h	b
Lotus_SNP526	LG1	scaffold743	200506	526	h	a	a	h	b	b	a	-	b	b	h	-	b	b	b	h	h	b	a	b	b	h	h	a	a	a	-	b	b	a	-	h	b	b	a	a	b	b	b	-	a	b	b	b	b
Lotus_SNP527	LG1	scaffold743	330909	527	h	h	h	h	b	h	h	b	b	b	h	a	h	b	b	h	h	h	a	b	b	h	h	a	h	h	b	b	b	a	a	h	h	b	b	a	h	b	b	h	h	b	b	h	b
Lotus_SNP528	LG1	scaffold743	330946	528	h	h	h	h	b	h	h	b	b	b	h	a	h	b	b	h	h	h	a	b	b	h	h	a	h	h	b	b	b	a	a	h	h	b	b	a	h	b	b	h	h	b	b	h	b
Lotus_SNP529	LG1	scaffold267	1266915	529	h	b	b	h	b	b	b	b	b	b	h	a	b	-	b	h	b	b	-	b	b	h	b	-	h	a	b	b	-	-	-	b	h	b	-	a	h	b	b	b	a	b	-	b	-
Lotus_SNP530	LG1	scaffold267	1266794	530	h	b	b	h	b	b	b	b	b	b	h	a	b	-	b	h	b	b	-	b	b	h	b	-	h	a	b	b	-	-	-	b	b	b	-	a	h	b	b	b	a	b	-	b	-
Lotus_SNP531	LG1	scaffold267	1266781	531	h	b	b	h	b	b	b	b	b	b	h	a	b	-	b	h	b	b	-	b	b	h	b	-	h	a	b	b	-	-	-	b	h	b	-	a	h	b	b	b	a	b	-	b	-
Lotus_SNP532	LG1	scaffold267	1266772	532	h	b	b	h	b	b	b	b	b	b	h	a	b	-	b	h	b	b	-	b	b	h	b	-	h	a	b	b	-	-	-	b	h	b	-	a	h	b	b	b	a	b	-	b	-
Lotus_SNP533	LG1	scaffold267	1266730	533	h	b	b	h	b	b	b	b	b	b	h	a	b	-	b	h	b	b	-	b	b	h	b	-	h	a	b	b	-	-	-	b	h	b	-	a	h	b	b	b	a	b	-	b	-
Lotus_SNP534	LG1	scaffold267	1266704	534	h	b	b	h	b	b	b	b	b	b	h	a	b	-	b	h	b	b	-	b	b	h	b	-	h	a	b	b	-	-	-	b	h	b	-	a	h	b	b	b	a	b	-	b	-
Lotus_SNP535	LG1	scaffold267	1213603	535	h	a	h	h	b	h	h	b	b	b	h	a	h	h	b	h	h	h	a	b	b	h	h	a	h	h	b	b	b	a	a	h	h	b	b	a	h	b	b	h	h	b	h	h	h
Lotus_SNP536	LG1	scaffold267	1136103	536	h	-	h	b	b	b	h	b	b	b	b	a	h	-	b	h	h	h	a	b	b	a	a	a	h	h	b	b	b	-	-	h	h	b	-	a	a	b	b	h	b	b	a	-	a
Lotus_SNP537	LG1	scaffold267	1136082	537	h	-	h	b	b	a	h	b	b	b	b	a	h	-	b	h	h	a	a	b	b	a	a	a	h	h	b	b	b	-	-	h	h	b	-	a	a	b	b	h	a	b	a	-	a
Lotus_SNP538	LG1	scaffold267	1135955	538	h	-	h	b	b	a	h	b	b	b	b	a	a	-	b	h	h	h	a	b	b	a	a	a	a	h	b	b	b	-	-	h	a	b	b	a	a	b	b	h	a	b	a	-	a
Lotus_SNP539	LG1	scaffold267	1057146	539	h	b	a	h	b	b	b	b	b	b	h	a	b	b	b	h	h	b	a	b	b	b	h	a	h	h	b	b	b	a	a	b	h	b	b	a	h	b	b	b	h	b	h	b	h
Lotus_SNP540	LG1	scaffold267	1039373	540	h	h	h	h	b	h	h	b	b	b	h	a	h	h	b	h	h	h	h	b	b	h	h	a	h	h	b	b	b	a	a	h	h	b	-	a	h	b	b	h	h	b	h	h	a
Lotus_SNP541	LG1	scaffold267	1039188	541	h	h	h	h	b	h	h	b	b	b	h	a	h	h	b	h	h	h	h	b	b	h	h	a	h	h	b	b	b	a	a	h	h	b	-	a	h	b	b	h	h	b	h	h	a
Lotus_SNP542	LG1	scaffold267	1039184	542	h	h	h	h	b	h	h	b	b	b	h	a	h	h	b	h	h	h	h	b	b	h	h	a	h	h	b	b	b	a	a	h	h	b	-	a	h	b	b	h	h	b	h	h	a
Lotus_SNP543	LG1	scaffold267	1021807	543	h	b	h	h	b	b	h	b	b	b	h	-	a	b	b	h	a	b	a	b	b	b	h	a	a	b	b	b	-	-	-	h	h	-	-	a	-	b	b	b	a	b	-	b	h
Lotus_SNP544	LG1	scaffold267	1021795	544	h	b	h	h	b	b	h	b	b	b	h	-	a	b	b	h	b	b	a	b	b	b	h	a	a	b	b	b	-	-	-	h	h	-	-	a	-	b	b	b	a	b	-	h	h
Lotus_SNP545	LG1	scaffold267	1021780	545	h	b	h	h	b	b	h	b	b	b	h	-	a	b	b	h	b	b	a	b	b	b	h	a	a	b	b	b	-	-	-	h	h	-	-	a	-	b	b	b	a	b	-	h	h
Lotus_SNP546	LG1	scaffold267	1021776	546	h	b	h	h	b	b	h	b	b	b	b	-	a	b	b	h	a	a	a	b	b	b	h	a	a	b	b	b	-	-	-	h	h	-	-	a	-	b	b	b	a	b	-	h	h
Lotus_SNP547	LG1	scaffold267	1006687	547	h	h	h	h	b	h	h	b	b	b	h	a	h	h	b	h	h	h	a	b	b	h	h	a	h	h	b	b	b	a	a	h	h	b	-	a	h	b	b	a	h	b	h	h	a
Lotus_SNP548	LG1	scaffold267	1006663	548	h	h	h	h	b	h	h	b	b	b	h	a	h	h	b	h	h	h	a	b	b	h	h	a	h	h	b	b	b	a	a	h	h	b	-	a	h	b	b	a	h	b	h	h	a
Lotus_SNP549	LG1	scaffold267	996679	549	h	h	h	h	b	h	h	b	b	b	a	a	h	-	b	h	a	a	a	b	b	a	h	a	b	h	b	b	b	a	-	h	h	b	-	a	a	b	b	a	a	b	h	h	a
Lotus_SNP550	LG1	scaffold267	996655	550	h	h	h	h	b	h	h	b	b	b	a	a	h	-	b	h	a	a	a	b	b	a	h	a	b	h	b	b	b	a	-	h	h	b	-	a	a	b	b	a	a	b	h	h	a
Lotus_SNP551	LG1	scaffold267	966204	551	h	h	h	h	b	h	h	b	b	b	h	a	h	h	b	h	h	h	a	b	b	h	h	a	h	h	b	b	b	a	a	h	h	b	b	a	h	b	b	h	h	b	h	h	h
Lotus_SNP552	LG1	scaffold267	966177	552	h	h	h	h	b	h	h	b	b	b	h	a	h	h	b	h	h	h	a	b	b	h	h	a	h	h	b	b	b	a	a	a	h	b	b	a	h	b	b	h	h	b	h	h	h
Lotus_SNP553	LG1	scaffold267	938973	553	h	h	h	h	b	h	h	b	b	b	h	a	h	h	b	h	h	a	a	b	b	h	h	a	h	a	b	b	b	a	a	h	h	b	b	a	a	b	b	h	h	b	h	h	h
Lotus_SNP554	LG1	scaffold267	884332	554	h	a	h	h	b	b	h	b	b	b	h	a	h	a	b	h	h	h	-	b	b	b	a	a	b	h	b	b	b	a	a	h	h	b	-	a	h	b	b	h	h	-	b	h	b
Lotus_SNP555	LG1	scaffold267	884306	555	h	a	h	h	b	h	h	b	b	b	h	a	h	a	b	h	h	h	-	b	b	b	a	a	b	h	b	b	b	a	a	h	h	b	-	a	h	b	b	h	h	-	b	h	b
Lotus_SNP556	LG1	scaffold267	798779	556	h	h	h	h	b	b	h	b	b	b	h	a	h	h	b	h	h	h	a	b	b	h	h	a	h	h	b	b	b	a	a	h	h	b	b	a	h	b	b	h	h	b	h	h	b
Lotus_SNP557	LG1	scaffold267	798742	557	h	h	h	h	b	b	h	b	b	b	h	a	h	h	b	h	h	h	a	b	b	h	h	a	h	h	b	b	b	a	a	h	h	b	b	a	h	b	b	h	h	b	h	h	b
Lotus_SNP558	LG1	scaffold267	589886	558	h	b	h	h	h	h	b	b	b	b	h	a	h	-	-	h	b	b	-	b	b	h	-	a	b	b	-	b	b	-	-	b	a	-	-	a	b	-	b	b	b	b	b	b	b
Lotus_SNP559	LG1	scaffold267	589855	559	h	b	h	h	h	h	b	b	b	b	h	a	h	-	-	h	b	b	-	b	b	h	-	a	b	b	-	b	b	-	-	b	a	-	-	a	b	-	b	b	b	b	b	b	b
Lotus_SNP560	LG1	scaffold267	485286	560	h	a	h	h	h	h	h	b	b	b	h	a	h	h	b	h	h	h	a	b	b	h	h	a	h	h	b	b	b	a	a	h	h	b	b	a	h	b	b	h	h	b	h	h	h
Lotus_SNP561	LG1	scaffold267	92507	561	h	h	h	h	h	h	h	b	b	b	h	a	h	b	b	h	h	h	a	b	b	h	b	a	h	b	b	b	b	a	a	h	h	b	-	a	h	b	b	h	h	b	h	h	-
Lotus_SNP562	LG1	scaffold267	47351	562	h	h	h	h	h	h	h	b	b	b	h	a	h	h	b	h	h	h	a	b	b	h	h	a	h	h	b	b	b	a	a	h	h	b	a	a	h	b	b	h	h	b	h	h	h
Lotus_SNP563	LG1	scaffold344	380565	563	h	h	h	h	h	h	h	b	b	b	h	a	h	h	b	b	h	h	a	b	b	h	b	a	h	h	b	b	b	a	a	h	h	b	b	a	h	b	b	h	h	b	h	h	b
Lotus_SNP564	LG1	scaffold344	489638	564	h	-	h	a	b	b	h	-	b	b	b	a	b	b	b	b	b	h	-	b	b	h	h	a	-	a	b	b	-	-	a	h	h	b	-	b	a	b	b	a	b	b	b	b	b
Lotus_SNP565	LG1	scaffold344	489645	565	h	-	h	a	b	b	h	-	b	b	b	a	b	b	b	b	b	h	-	b	b	h	h	a	-	a	b	b	-	-	a	h	h	b	-	b	a	b	b	b	b	b	b	b	b
Lotus_SNP566	LG1	scaffold344	489663	566	h	-	h	a	b	b	h	-	b	b	b	a	b	b	b	b	b	h	-	b	b	h	h	a	-	a	b	b	-	-	a	h	h	b	-	a	a	b	b	a	b	b	b	a	b
Lotus_SNP567	LG1	scaffold344	529593	567	h	-	h	b	-	h	h	b	b	b	b	-	h	-	-	h	h	b	-	b	b	h	-	a	-	-	-	b	b	-	-	b	b	b	b	-	a	-	b	b	b	b	b	-	-
Lotus_SNP568	LG1	scaffold344	529595	568	h	-	h	b	-	h	h	b	b	b	b	-	h	-	-	h	h	b	-	b	b	h	-	a	-	-	-	b	b	-	-	b	b	b	b	-	a	-	b	b	b	b	b	-	-
Lotus_SNP569	LG1	scaffold344	584879	569	h	h	h	h	h	h	h	b	b	b	h	a	h	h	b	h	h	h	a	b	b	h	h	a	h	h	b	b	b	a	a	h	h	b	b	a	h	b	b	h	h	b	h	h	h
Lotus_SNP570	LG1	scaffold344	584946	570	h	h	h	h	h	h	h	b	b	b	h	a	h	h	b	h	h	h	a	b	b	h	h	a	h	h	b	b	b	a	a	h	h	b	b	a	h	b	b	h	h	b	h	h	h
Lotus_SNP571	LG1	scaffold344	584947	571	h	h	h	h	h	h	h	b	b	b	h	a	h	h	b	h	h	h	a	b	b	h	h	a	h	h	b	b	b	a	a	h	h	b	b	a	h	b	b	h	h	b	h	h	h
Lotus_SNP572	LG1	scaffold344	585060	572	h	h	h	h	h	h	h	b	b	b	h	a	h	h	b	h	h	h	a	b	b	a	h	a	h	h	b	b	b	a	a	h	h	b	b	a	h	b	b	h	h	b	h	h	h
Lotus_SNP573	LG1	scaffold344	585115	573	h	h	h	h	h	h	h	b	b	b	h	a	h	h	b	h	h	h	a	b	b	h	h	a	h	h	b	b	b	a	a	h	h	b	b	a	h	b	b	h	h	b	h	h	h
Lotus_SNP574	LG1	scaffold344	585783	574	h	h	h	h	h	h	h	b	b	b	h	a	h	h	b	h	h	h	a	b	b	h	h	a	h	h	b	b	b	a	a	h	h	b	b	a	h	b	b	h	h	b	b	h	a
Lotus_SNP575	LG1	scaffold344	585810	575	h	h	h	h	h	h	h	b	b	b	h	a	h	h	b	h	h	h	a	b	b	h	h	a	h	h	b	b	b	a	a	h	h	b	b	a	h	b	b	h	h	b	h	h	a
Lotus_SNP576	LG1	scaffold344	586037	576	h	h	h	h	h	h	h	b	b	b	h	a	h	h	b	h	h	h	a	b	b	h	h	a	h	h	b	b	b	a	a	h	a	b	b	a	h	b	b	h	h	b	b	h	a
Lotus_SNP577	LG1	scaffold344	586072	577	h	h	h	h	h	h	h	b	b	b	h	a	h	h	b	h	h	h	a	b	b	h	h	a	h	h	b	b	b	a	a	h	h	b	b	a	h	b	b	h	h	b	b	h	a
Lotus_SNP578	LG1	scaffold344	617990	578	h	h	h	h	b	b	h	b	b	b	h	a	h	b	b	h	h	h	a	b	b	h	h	a	a	a	b	b	b	a	a	h	h	b	-	a	a	b	b	a	h	b	b	h	-
Lotus_SNP579	LG1	scaffold344	618020	579	h	h	h	h	b	b	h	b	b	b	h	a	h	b	b	h	h	h	a	b	b	h	h	a	a	a	b	b	b	a	a	h	h	b	-	a	a	b	b	a	h	b	h	h	-
Lotus_SNP580	LG1	scaffold344	618033	580	h	h	h	h	b	b	h	b	b	b	h	a	h	b	b	h	h	h	a	b	b	h	h	a	a	a	b	b	b	a	a	h	h	b	-	a	a	b	b	a	h	b	h	h	-
Lotus_SNP581	LG1	scaffold344	644161	581	h	-	a	h	a	a	h	-	b	-	h	-	b	-	-	h	a	b	a	b	b	h	a	a	b	a	-	b	-	a	a	h	a	-	-	a	b	b	b	-	-	b	a	h	b
Lotus_SNP582	LG1	scaffold344	644166	582	h	-	a	h	a	a	h	-	b	-	h	-	b	-	-	h	a	b	a	b	b	h	a	a	b	a	-	b	-	a	a	h	a	-	-	a	b	b	b	-	-	b	a	a	b
Lotus_SNP583	LG1	scaffold344	713444	583	h	h	a	a	b	b	a	b	b	b	a	a	h	a	b	h	h	h	a	b	b	h	a	a	b	-	b	b	-	a	a	h	a	b	-	a	h	-	b	b	a	b	b	h	-
Lotus_SNP584	LG1	scaffold344	714739	584	h	h	h	h	h	h	h	b	b	b	h	a	h	h	b	h	h	h	a	b	b	h	h	a	h	h	b	b	b	a	a	h	h	b	b	a	b	b	b	h	h	b	h	h	h
Lotus_SNP585	LG1	scaffold344	715008	585	h	h	h	h	h	h	h	b	b	b	h	a	h	h	b	h	h	h	a	b	b	h	h	a	h	h	b	b	b	a	a	h	h	b	-	a	h	b	b	h	h	b	h	h	h
Lotus_SNP586	LG1	scaffold344	780681	586	h	h	h	h	h	a	h	b	b	b	h	a	h	h	b	h	h	h	a	b	b	h	h	a	h	h	b	b	b	a	a	h	h	b	b	a	h	b	b	h	h	b	h	h	h
Lotus_SNP587	LG1	scaffold344	793136	587	h	h	h	h	h	h	h	b	b	b	h	a	h	a	b	h	h	h	a	b	b	h	h	a	h	h	b	b	b	a	a	h	h	b	a	a	h	b	b	a	h	b	h	h	a
Lotus_SNP588	LG1	scaffold344	830156	588	h	h	h	h	h	h	h	b	b	b	h	a	h	b	b	h	h	a	a	b	b	h	h	a	a	h	b	b	b	a	-	h	h	b	-	a	a	b	b	h	a	b	h	a	a
Lotus_SNP589	LG1	scaffold344	830164	589	h	h	h	h	h	h	h	b	b	b	h	a	h	b	b	h	h	b	a	b	b	h	h	a	a	h	b	b	b	a	-	h	h	b	-	a	b	b	b	h	a	b	h	a	a
Lotus_SNP590	LG1	scaffold344	830286	590	h	h	h	h	h	h	h	b	b	b	h	a	h	b	b	h	h	b	a	b	b	h	h	a	a	h	b	b	b	a	-	h	h	b	-	a	b	b	b	h	a	b	h	h	a
Lotus_SNP591	LG1	scaffold344	830300	591	h	h	h	h	h	h	h	b	b	b	h	a	h	b	b	h	h	a	a	b	b	h	h	a	a	h	b	b	b	a	-	h	h	b	-	a	a	b	b	h	a	b	h	a	a
Lotus_SNP592	LG1	scaffold344	830335	592	h	h	h	h	h	h	h	b	b	b	h	a	h	b	b	h	h	b	a	b	b	h	h	a	a	h	b	b	b	a	-	h	h	b	-	a	b	b	b	h	a	b	h	a	a
Lotus_SNP593	LG1	scaffold344	892533	593	h	-	h	h	b	h	h	b	b	b	h	a	-	b	b	h	h	h	a	b	b	h	h	a	b	h	b	b	b	a	a	b	a	b	b	a	a	b	b	a	h	b	h	h	h
Lotus_SNP594	LG1	scaffold344	1103463	594	h	h	h	h	h	h	h	b	b	b	h	a	h	-	b	h	h	a	a	b	b	h	h	a	b	b	-	b	b	-	-	h	a	b	-	a	h	b	b	-	a	b	a	h	-
Lotus_SNP595	LG1	scaffold344	1107420	595	h	h	h	h	h	h	h	b	b	b	h	a	h	h	b	h	h	h	a	b	b	h	h	a	h	h	b	b	b	a	a	h	b	b	h	a	h	b	b	h	h	b	h	h	h
Lotus_SNP596	LG1	scaffold344	1302275	596	h	h	h	h	h	h	h	b	b	b	h	a	a	-	b	h	h	h	a	b	b	h	h	a	a	h	b	b	b	a	a	a	h	b	-	a	h	b	b	h	h	b	h	h	b
Lotus_SNP597	LG1	scaffold344	1302634	597	h	h	h	h	h	h	h	b	b	b	h	a	a	-	b	h	h	h	a	b	b	h	h	a	a	h	b	b	b	a	a	a	h	b	-	a	h	b	b	h	h	b	h	h	b
Lotus_SNP598	LG1	scaffold344	1379636	598	h	h	h	h	h	h	h	b	b	b	h	a	h	h	b	h	h	h	a	b	b	h	h	a	h	h	b	b	b	a	a	h	h	b	h	a	h	b	b	h	h	b	h	h	h
Lotus_SNP599	LG1	scaffold344	1379695	599	h	h	h	h	h	h	h	b	b	b	h	a	h	h	b	h	h	h	a	b	b	h	h	a	h	h	b	b	b	a	a	h	h	b	h	a	h	b	b	h	h	b	h	h	h
Lotus_SNP600	LG1	scaffold344	1379712	600	h	h	h	h	h	h	h	b	b	b	h	a	h	h	b	h	h	h	a	b	b	h	h	a	h	h	b	b	b	a	a	h	h	b	h	a	h	b	b	h	h	b	h	h	h
Lotus_SNP601	LG1	scaffold344	1396017	601	h	h	h	h	h	h	h	b	b	b	h	a	h	b	b	h	h	a	a	b	b	h	-	a	b	h	b	b	b	a	a	h	h	b	-	a	h	b	b	h	b	b	a	h	-
Lotus_SNP602	LG1	scaffold344	1396035	602	h	h	h	h	h	h	h	b	b	b	h	a	h	b	b	h	h	a	a	b	b	h	-	a	b	h	b	b	b	a	a	h	h	b	-	a	h	b	b	h	b	b	a	h	-
Lotus_SNP603	LG1	scaffold344	1396082	603	h	h	h	h	h	h	h	b	b	b	h	a	h	b	b	h	h	a	a	b	b	h	-	a	b	h	b	b	b	a	a	h	h	b	-	a	h	b	b	h	b	b	a	h	-
Lotus_SNP604	LG1	scaffold344	1396263	604	h	h	h	h	h	h	h	b	b	b	h	a	h	b	b	h	h	a	a	b	b	b	-	a	b	h	b	b	b	a	a	h	h	b	-	a	h	b	b	h	b	b	a	h	-
Lotus_SNP605	LG1	scaffold344	1396280	605	h	h	h	h	h	h	h	b	b	b	h	a	h	b	b	h	h	a	a	b	b	b	-	a	b	h	b	b	b	a	a	h	h	b	-	a	h	b	b	a	b	b	a	h	-
Lotus_SNP606	LG1	scaffold344	1396288	606	h	h	h	h	h	h	h	b	b	b	h	a	h	b	b	h	h	a	a	b	b	b	-	a	b	h	b	b	b	a	a	h	h	b	-	a	h	b	b	h	b	b	a	h	-
Lotus_SNP607	LG1	scaffold344	1448391	607	h	-	a	h	b	a	h	b	b	b	h	-	b	-	b	h	a	b	a	b	-	h	b	a	-	a	-	-	-	-	-	h	-	b	-	-	-	b	b	-	-	-	-	-	-
Lotus_SNP608	LG1	scaffold344	1448451	608	h	-	a	h	h	h	h	b	b	b	h	-	b	-	b	h	a	h	a	b	-	h	h	a	-	a	-	-	-	-	-	h	-	b	-	-	a	b	b	-	-	-	-	-	-
Lotus_SNP609	LG1	scaffold344	1448527	609	h	-	a	h	a	a	h	b	b	b	h	-	b	-	b	h	a	a	a	b	-	h	a	a	-	a	-	-	-	-	-	h	-	b	-	-	a	b	b	-	-	-	-	-	-
Lotus_SNP610	LG1	scaffold344	1470795	610	h	h	h	h	h	h	h	b	b	b	h	a	h	h	b	h	h	h	a	b	b	h	h	a	h	h	b	b	b	a	a	h	h	b	b	a	h	b	b	h	h	b	h	h	h
Lotus_SNP611	LG1	scaffold344	1537803	611	h	h	h	h	h	h	h	b	b	b	h	a	h	h	b	h	h	h	a	b	b	h	h	a	h	h	b	b	b	a	a	h	h	b	b	a	h	b	b	h	h	b	h	h	h
Lotus_SNP612	LG1	scaffold344	1537817	612	h	h	h	h	h	h	h	b	b	b	h	a	h	h	b	h	h	h	a	b	b	h	h	a	h	h	b	b	b	a	a	h	h	b	b	a	h	b	b	h	h	b	h	h	h
Lotus_SNP613	LG1	scaffold344	1624444	613	h	a	-	h	h	h	h	-	b	b	h	-	h	-	-	h	a	-	a	b	b	h	a	a	-	b	-	-	b	a	-	h	a	-	-	a	-	b	b	-	-	-	a	a	-
Lotus_SNP614	LG1	scaffold344	1624620	614	h	a	-	h	h	h	h	-	b	b	h	-	h	-	-	h	a	-	a	b	b	h	a	a	-	b	-	-	b	a	-	h	a	-	-	a	-	b	b	-	-	-	a	a	-
Lotus_SNP615	LG1	scaffold344	1688341	615	h	h	h	h	h	h	h	b	b	b	h	a	h	h	b	h	h	h	a	b	b	h	h	a	h	h	b	b	b	a	a	h	h	b	b	a	h	b	b	h	h	b	h	h	h
Lotus_SNP616	LG1	scaffold344	1688604	616	h	h	h	h	h	h	h	b	b	b	h	a	h	h	b	h	h	h	a	b	b	h	h	a	h	h	b	b	b	a	a	h	h	b	b	a	h	b	b	h	h	b	h	h	h
Lotus_SNP617	LG1	scaffold344	1694488	617	h	h	h	h	h	h	h	b	b	b	h	a	h	h	b	h	h	h	a	b	b	h	h	a	h	h	b	b	b	a	a	h	h	b	b	a	h	b	b	h	h	b	h	h	h
Lotus_SNP618	LG1	scaffold344	1694530	618	h	h	h	h	h	h	h	b	b	b	h	a	h	h	b	h	h	h	a	b	b	h	h	a	h	h	b	b	b	a	a	h	h	b	b	a	h	b	b	h	h	b	h	h	h
Lotus_SNP619	LG1	scaffold344	1856911	619	h	a	h	h	a	b	h	b	b	b	h	a	a	-	b	h	a	a	a	b	b	h	h	a	a	b	-	b	b	a	-	h	h	b	-	a	b	b	b	a	a	b	h	h	h
Lotus_SNP620	LG1	scaffold344	1996424	620	h	h	h	h	h	h	h	b	b	b	h	a	h	h	b	h	h	h	a	b	b	h	b	a	a	h	-	b	b	a	a	h	b	b	-	a	h	b	b	a	a	b	a	h	h
Lotus_SNP621	LG1	scaffold344	1997203	621	h	a	b	h	h	b	h	b	b	b	h	a	h	h	b	h	h	h	a	b	b	h	h	a	b	h	b	b	b	a	a	h	h	b	b	a	h	b	b	h	h	b	h	h	b
Lotus_SNP622	LG1	scaffold344	1997295	622	h	h	a	b	b	h	h	b	b	b	h	a	h	-	-	h	b	h	a	b	b	h	h	a	-	h	b	b	b	-	a	h	h	b	-	a	h	b	b	-	b	b	b	h	-
Lotus_SNP623	LG1	scaffold344	1997303	623	h	h	a	b	b	h	h	b	b	b	h	a	h	-	-	h	b	h	a	b	b	h	h	a	-	h	b	b	b	-	a	h	h	b	-	a	h	b	b	-	b	b	a	h	-
Lotus_SNP624	LG1	scaffold344	1997347	624	h	h	a	b	b	h	h	b	b	b	h	a	h	-	-	h	b	h	a	b	b	h	h	a	-	h	b	b	b	-	a	h	h	b	-	a	h	b	b	-	b	b	b	h	-
Lotus_SNP625	LG1	scaffold344	2087491	625	h	h	h	h	h	h	h	b	b	b	h	a	h	h	b	h	h	h	a	b	b	h	h	a	h	h	b	b	b	a	a	h	h	b	b	a	h	b	b	h	h	b	h	h	h
Lotus_SNP626	LG1	scaffold344	2187060	626	h	b	h	h	h	h	h	b	b	b	h	a	h	b	b	h	h	b	a	b	-	h	a	a	a	h	b	b	-	a	a	h	h	b	a	a	h	b	b	a	a	b	b	a	b
Lotus_SNP627	LG1	scaffold344	2187086	627	h	b	h	h	h	h	h	b	b	b	h	a	h	b	b	h	h	b	a	b	-	h	a	a	a	h	b	b	-	a	a	h	h	b	a	a	h	b	b	b	a	b	b	a	b
Lotus_SNP628	LG1	scaffold344	2187289	628	h	b	h	h	h	h	h	b	b	b	h	a	h	b	b	h	h	b	a	b	-	h	a	a	a	h	b	b	-	a	a	h	h	b	a	a	h	b	b	a	a	b	b	a	a
Lotus_SNP629	LG1	scaffold344	2187306	629	h	b	h	h	h	h	h	b	b	b	h	a	h	b	b	h	h	b	a	b	-	h	a	a	a	h	b	b	-	a	a	h	h	b	a	a	h	b	b	a	a	b	b	a	b
Lotus_SNP630	LG1	scaffold781	42015	630	h	h	h	h	h	h	h	b	h	b	h	a	h	h	b	h	h	h	a	b	b	h	h	a	h	h	b	b	b	a	a	h	h	b	b	a	h	b	b	h	h	b	h	h	h
Lotus_SNP631	LG1	scaffold781	122930	631	h	h	h	h	h	h	h	b	h	b	h	a	h	h	b	h	h	h	a	b	b	h	h	a	h	h	b	b	b	a	a	h	h	b	b	a	h	b	b	h	h	b	h	h	h
Lotus_SNP632	LG1	scaffold781	129560	632	h	h	h	h	h	h	h	b	h	b	h	a	h	h	b	h	h	h	a	b	b	h	h	a	h	h	b	b	b	a	a	h	h	b	h	a	h	b	b	h	h	b	h	h	h
Lotus_SNP633	LG1	scaffold781	160296	633	h	h	h	h	h	b	h	b	h	b	h	a	h	h	b	h	h	h	a	b	b	h	h	a	b	h	b	b	b	a	a	h	h	b	b	a	h	b	b	b	h	b	b	h	b
Lotus_SNP634	LG1	scaffold781	168373	634	h	h	h	b	h	h	h	b	h	b	h	a	h	b	b	b	h	h	a	b	b	b	b	a	b	h	b	b	b	a	a	h	h	b	b	a	b	b	b	h	h	b	h	h	-
Lotus_SNP635	LG1	scaffold781	168419	635	h	h	h	b	h	h	h	b	h	b	h	a	h	b	b	b	h	h	a	b	b	b	b	a	b	h	b	b	b	a	a	h	h	b	b	a	b	b	b	h	h	b	h	h	-
Lotus_SNP636	LG1	scaffold781	168422	636	h	h	h	b	h	h	h	b	h	b	h	a	h	b	b	b	h	h	a	b	b	b	b	a	b	h	b	b	b	a	a	h	h	b	b	a	b	b	b	h	h	b	h	h	-
Lotus_SNP637	LG1	scaffold781	168424	637	h	h	h	b	h	h	h	b	h	b	h	a	h	b	b	b	h	h	a	b	b	b	b	a	b	h	b	b	b	a	a	h	h	b	b	a	b	b	b	h	h	b	h	b	-
Lotus_SNP638	LG1	scaffold781	238139	638	h	h	h	h	h	h	h	b	h	b	h	a	h	h	b	b	h	h	a	b	b	h	h	a	h	h	b	b	b	a	a	h	h	b	-	a	h	b	b	h	h	b	h	h	h
Lotus_SNP639	LG1	scaffold781	238147	639	h	h	h	h	h	h	h	b	h	b	h	a	h	h	b	h	h	h	a	b	b	h	h	a	h	h	b	b	b	a	a	h	h	b	-	a	h	b	b	h	h	b	h	h	h
Lotus_SNP640	LG1	scaffold781	542977	640	h	h	h	h	h	h	h	b	h	b	h	a	h	h	b	h	h	b	a	b	b	h	h	a	h	h	b	b	b	a	a	b	h	b	b	a	h	b	b	h	h	b	h	h	h
Lotus_SNP641	LG1	scaffold781	542989	641	h	h	h	h	h	h	h	b	h	b	h	a	h	h	b	h	h	b	a	b	b	h	h	a	h	h	b	b	b	a	a	b	h	b	b	a	h	b	b	h	h	b	h	h	h
Lotus_SNP642	LG1	scaffold781	679409	642	h	a	h	h	h	a	h	b	h	b	h	a	h	h	b	h	h	h	a	b	b	h	h	a	h	h	b	b	b	a	a	h	h	b	b	a	h	b	b	h	h	b	h	h	a
Lotus_SNP643	LG1	scaffold781	679458	643	h	a	h	h	h	a	h	b	h	b	h	a	h	h	b	h	h	h	a	b	b	h	h	a	h	h	b	b	b	a	a	h	h	b	b	a	h	b	b	h	h	b	h	h	a
Lotus_SNP644	LG1	scaffold781	679713	644	h	a	h	h	h	a	a	b	h	b	h	a	h	h	b	h	h	h	a	b	b	h	h	a	h	h	b	b	b	a	a	h	h	b	b	a	h	b	b	h	h	b	h	h	a
Lotus_SNP645	LG1	scaffold781	679727	645	h	a	h	h	h	a	a	b	h	b	h	a	h	h	b	h	h	h	a	b	b	h	h	a	h	h	b	b	b	a	a	h	h	b	b	a	h	b	b	h	h	b	h	h	a
Lotus_SNP646	LG1	scaffold781	679762	646	h	a	h	h	h	a	a	b	h	b	h	a	h	h	b	h	h	h	a	b	b	h	h	a	h	h	b	b	b	a	a	h	h	b	b	a	h	b	b	h	h	b	h	h	a
Lotus_SNP647	LG1	scaffold781	706664	647	h	b	h	h	h	b	h	b	h	b	h	a	b	h	b	h	h	h	a	b	b	h	h	a	b	b	b	b	b	a	a	h	h	b	-	a	h	b	b	a	h	b	b	b	h
Lotus_SNP648	LG1	scaffold781	706676	648	h	b	h	h	h	b	h	b	h	b	h	a	b	h	b	h	b	h	a	b	b	h	h	a	h	b	b	b	b	a	a	h	h	b	-	a	h	b	b	a	h	b	b	b	h
Lotus_SNP649	LG1	scaffold781	767216	649	h	b	h	b	h	b	h	b	h	b	b	a	h	h	b	h	b	h	a	b	b	b	b	a	b	h	b	b	b	a	a	b	b	b	-	a	b	b	b	b	h	b	h	b	b
Lotus_SNP650	LG1	scaffold781	767220	650	h	b	h	b	h	b	h	b	h	b	b	a	h	h	b	h	h	h	a	b	b	b	b	a	b	h	b	b	b	a	a	b	b	b	-	a	b	b	b	b	h	b	h	b	b
Lotus_SNP651	LG1	scaffold781	767253	651	h	b	h	b	h	b	h	b	h	b	b	a	h	b	b	h	b	h	a	b	b	b	b	a	b	h	b	b	b	a	a	b	b	b	-	a	b	b	b	b	h	b	h	b	b
Lotus_SNP652	LG1	scaffold781	775122	652	h	h	h	h	h	h	h	b	h	b	h	a	h	h	b	h	h	h	a	b	b	h	h	a	h	h	b	b	b	a	a	h	h	b	h	a	h	b	b	h	h	b	h	h	h
Lotus_SNP653	LG1	scaffold781	775169	653	h	h	h	h	h	h	h	b	h	b	h	a	h	h	b	h	h	h	a	b	b	h	h	a	h	h	b	b	b	a	a	h	h	b	h	a	h	b	b	h	h	b	h	h	h
Lotus_SNP654	LG1	scaffold781	775171	654	h	h	h	h	h	h	h	b	h	b	h	a	h	h	b	h	h	h	a	b	b	h	h	a	h	h	b	b	b	a	a	h	h	b	h	a	h	b	b	h	h	b	h	h	h
Lotus_SNP655	LG1	scaffold781	775386	655	h	h	h	h	h	h	h	b	h	b	h	a	h	h	b	h	h	h	a	b	b	h	h	a	h	h	b	b	b	a	a	h	h	b	h	a	h	b	b	h	h	b	h	h	h
Lotus_SNP656	LG1	scaffold781	1133209	656	h	h	b	h	h	h	h	b	h	b	h	a	h	h	b	h	h	h	a	b	b	h	h	a	h	h	b	b	b	a	a	h	h	b	-	a	h	b	b	h	h	b	h	h	a
Lotus_SNP657	LG1	scaffold781	1133400	657	h	h	b	h	h	h	h	b	h	b	h	a	h	h	b	h	h	h	a	b	b	h	h	a	h	h	b	b	b	a	a	h	h	b	-	a	h	b	b	h	h	b	h	h	a
Lotus_SNP658	LG1	scaffold4	916347	658	h	h	b	h	h	h	h	b	h	b	h	a	h	-	b	h	h	h	a	b	b	h	b	a	h	h	b	b	b	a	a	h	h	b	-	a	h	b	b	h	h	b	h	h	a
Lotus_SNP659	LG1	scaffold4	915879	659	h	h	b	h	h	h	h	b	h	b	h	a	h	b	b	h	h	h	a	b	b	h	h	a	h	h	b	b	b	a	h	b	h	b	b	a	h	b	b	h	h	b	h	h	h
Lotus_SNP660	LG1	scaffold4	856552	660	h	a	b	h	h	h	h	b	h	b	h	-	a	-	b	h	a	a	a	b	b	h	h	a	h	h	-	b	-	a	b	h	h	b	-	a	a	b	b	-	-	b	h	h	b
Lotus_SNP661	LG1	scaffold4	856547	661	h	a	b	h	h	h	h	b	h	b	h	-	a	-	b	h	a	a	a	b	b	h	h	a	h	h	-	b	-	a	b	h	h	b	-	a	a	b	b	-	-	b	h	h	a
Lotus_SNP662	LG1	scaffold4	856438	662	h	a	b	h	h	h	h	b	h	b	h	-	a	-	b	h	a	a	a	b	b	h	h	a	h	h	-	b	-	a	b	h	h	b	-	a	a	b	b	-	-	b	h	h	a
Lotus_SNP663	LG1	scaffold4	856278	663	h	b	b	h	b	h	a	-	h	b	h	a	-	-	b	h	-	a	-	b	b	h	h	a	b	a	-	b	b	a	-	-	a	b	-	a	a	b	b	-	a	b	a	h	b
Lotus_SNP664	LG1	scaffold4	856218	664	h	b	b	h	b	h	a	-	h	b	h	a	-	-	b	h	-	a	-	b	b	h	h	a	b	a	-	b	b	a	-	-	a	b	-	a	a	b	b	-	a	b	a	h	b
Lotus_SNP665	LG1	scaffold4	788013	665	h	a	b	h	h	h	h	b	h	b	h	a	h	a	b	h	h	h	a	b	b	h	h	a	a	h	b	b	-	a	a	a	h	b	-	a	h	b	h	a	h	b	a	h	a
Lotus_SNP666	LG1	scaffold4	787955	666	h	a	b	h	h	h	h	b	h	b	h	a	h	a	b	h	h	h	a	b	b	h	h	a	a	h	b	b	-	a	a	a	h	b	-	a	h	b	h	a	a	b	a	h	a
Lotus_SNP667	LG1	scaffold4	787795	667	h	a	b	h	h	h	h	b	h	b	h	a	h	a	b	h	h	h	a	b	b	h	h	a	a	h	b	b	-	a	a	a	h	b	-	a	h	b	h	a	h	b	a	h	a
Lotus_SNP668	LG1	scaffold4	787773	668	h	a	b	h	h	h	h	b	h	b	h	a	h	a	b	h	h	h	a	b	b	h	h	a	a	h	b	b	-	a	a	a	h	b	-	a	h	b	h	a	h	b	a	h	a
Lotus_SNP669	LG1	scaffold4	743831	669	h	a	b	h	h	a	b	b	h	b	h	a	h	h	b	h	h	h	a	b	b	h	h	a	b	h	b	b	b	a	h	a	h	b	b	a	h	b	b	b	h	b	h	h	-
Lotus_SNP670	LG1	scaffold4	743825	670	h	a	b	h	h	a	b	b	h	b	h	a	h	h	b	h	h	h	a	b	b	h	h	a	b	h	b	b	b	a	h	a	h	b	b	a	h	b	b	b	h	b	h	h	-
Lotus_SNP671	LG1	scaffold4	743808	671	h	a	b	h	h	a	b	b	h	b	h	a	h	h	b	h	h	h	a	b	b	h	h	a	b	h	b	b	b	a	h	a	h	b	b	a	h	b	b	b	h	b	h	h	-
Lotus_SNP672	LG1	scaffold4	743803	672	h	a	b	h	h	a	b	b	h	b	h	a	h	h	b	h	h	h	a	b	b	h	h	a	b	h	b	b	b	a	h	a	h	b	b	a	h	b	b	b	h	b	h	h	-
Lotus_SNP673	LG1	scaffold4	743514	673	h	a	b	h	h	a	a	b	h	b	h	a	h	h	b	h	h	h	a	b	b	h	h	a	b	h	b	b	b	a	h	a	h	b	b	a	h	b	b	b	h	b	h	h	-
Lotus_SNP674	LG1	scaffold4	731129	674	h	b	b	h	h	h	h	b	h	b	h	a	h	h	b	b	h	h	a	b	b	b	a	a	h	h	b	b	b	a	a	a	h	b	-	a	h	b	b	h	h	b	h	h	-
Lotus_SNP675	LG1	scaffold4	731120	675	h	b	b	h	h	h	h	b	h	b	h	a	h	b	b	b	h	h	a	b	b	b	a	a	h	h	b	b	b	a	a	a	h	b	-	a	h	b	b	h	h	b	h	h	-
Lotus_SNP676	LG1	scaffold4	731087	676	h	b	b	h	h	h	h	b	h	b	h	a	h	h	b	b	h	h	a	b	b	b	a	a	h	h	b	b	b	a	a	a	h	b	-	a	h	b	b	h	h	b	h	h	-
Lotus_SNP677	LG1	scaffold4	662434	677	h	h	b	h	h	h	h	b	h	b	h	a	h	h	b	h	h	h	a	b	b	h	h	a	h	h	b	b	b	a	h	a	h	b	b	a	h	b	b	h	h	b	h	h	a
Lotus_SNP678	LG1	scaffold4	606272	678	h	h	b	h	h	h	h	b	h	b	h	a	h	h	b	h	h	h	a	b	b	h	h	a	a	h	b	b	b	a	h	a	h	b	-	a	h	b	b	h	h	b	h	h	a
Lotus_SNP679	LG1	scaffold4	576866	679	h	h	b	h	h	h	h	b	h	b	h	a	h	b	b	h	h	h	a	b	b	h	a	a	h	h	b	b	b	a	h	a	h	b	b	a	h	b	b	b	h	b	a	h	-
Lotus_SNP680	LG1	scaffold4	576861	680	h	h	b	h	h	h	h	b	h	b	h	a	h	b	b	h	h	h	a	b	b	h	a	a	h	h	b	b	b	a	h	a	h	b	b	a	h	b	b	b	h	b	a	h	-
Lotus_SNP681	LG1	scaffold4	576625	681	h	h	b	h	h	h	h	b	h	b	h	a	h	h	b	h	h	h	a	b	b	h	a	a	h	h	b	b	b	a	h	a	h	b	b	a	h	b	b	b	h	b	a	h	-
Lotus_SNP682	LG1	scaffold4	452928	682	h	h	b	h	h	h	h	b	h	b	b	a	h	b	b	b	b	b	a	b	b	b	b	a	b	h	b	b	b	a	h	a	h	b	b	a	h	b	b	h	h	b	h	b	a
Lotus_SNP683	LG1	scaffold4	452899	683	h	h	b	h	h	h	h	b	h	b	b	a	h	b	b	b	b	b	a	b	b	b	b	a	b	h	b	b	b	a	h	a	h	b	b	a	h	b	b	h	h	b	h	b	a
Lotus_SNP684	LG1	scaffold4	452892	684	h	h	b	h	h	h	h	b	h	b	b	a	h	b	b	b	b	b	a	b	b	b	b	a	b	h	b	b	b	a	h	a	h	b	b	a	h	b	b	h	h	b	h	b	b
Lotus_SNP685	LG1	scaffold4	282392	685	h	a	b	h	h	b	h	b	h	b	h	a	h	-	b	h	a	a	-	b	b	h	a	a	a	h	b	b	-	a	-	a	b	b	-	-	h	b	b	-	a	b	b	h	a
Lotus_SNP686	LG1	scaffold4	133820	686	h	h	b	h	b	h	h	b	h	b	h	a	h	b	-	h	h	h	a	b	-	h	a	a	a	h	b	b	b	a	b	a	h	b	b	a	a	b	-	b	h	b	h	b	-
Lotus_SNP687	LG1	scaffold4	133798	687	h	h	b	h	b	h	h	b	h	b	h	a	h	b	-	h	h	h	a	b	-	h	a	a	a	h	b	b	b	a	b	a	h	b	b	a	h	b	-	b	h	b	h	b	-
Lotus_SNP688	LG1	scaffold4	79485	688	h	h	b	h	b	h	h	b	h	b	h	a	b	h	b	h	h	h	a	b	b	h	h	a	h	h	b	b	b	a	h	a	h	b	b	a	b	b	b	h	h	b	h	h	h
Lotus_SNP689	LG1	scaffold4	79292	689	h	h	b	h	h	h	h	b	h	b	h	a	h	h	b	h	h	h	a	b	b	h	h	a	h	h	b	b	b	a	h	a	h	b	h	a	h	b	b	h	h	b	h	h	h
Lotus_SNP690	LG1	scaffold4	79270	690	h	h	b	h	h	h	h	b	h	b	h	a	h	h	b	h	h	h	a	b	b	h	h	a	h	h	b	b	b	a	h	a	h	b	h	a	h	b	b	h	h	b	h	h	h
Lotus_SNP691	LG1	scaffold4	79269	691	h	h	b	h	h	b	h	b	h	b	h	a	h	h	b	h	h	h	a	b	b	h	h	a	h	h	b	b	b	a	h	a	h	b	h	a	h	b	b	h	h	b	h	h	h
Lotus_SNP692	LG1	scaffold4	79224	692	h	h	b	h	h	h	h	b	h	b	h	a	h	h	b	h	h	h	a	b	b	h	h	a	h	h	b	b	b	a	h	a	h	b	h	a	h	b	b	h	h	b	h	h	h
Lotus_SNP693	LG1	scaffold853	22897	693	h	b	-	a	a	a	a	b	h	-	a	-	a	b	b	-	b	b	-	b	b	h	b	a	-	-	-	b	-	-	a	a	-	b	-	-	b	-	b	-	-	b	-	b	-
Lotus_SNP694	LG1	scaffold853	22917	694	h	b	-	h	h	a	a	b	h	-	a	-	a	b	b	-	b	b	-	b	b	h	b	a	-	-	-	b	-	-	a	a	-	b	-	-	b	-	b	-	-	b	-	b	-
Lotus_SNP695	LG1	scaffold853	22995	695	h	h	b	h	a	a	a	b	h	-	a	-	b	b	b	-	b	b	-	b	b	h	b	a	-	-	-	b	-	a	a	a	-	b	-	-	a	b	b	-	-	b	-	b	-
Lotus_SNP696	LG1	scaffold853	23002	696	h	b	b	h	a	a	a	b	h	-	a	-	b	b	b	-	b	b	-	b	b	h	b	a	-	-	-	b	-	a	a	a	-	b	-	-	a	b	b	-	-	-	-	-	-
Lotus_SNP697	LG1	scaffold853	180586	697	h	-	b	a	a	a	h	b	b	b	a	-	h	h	b	b	h	a	a	b	b	-	a	a	h	h	b	b	b	a	-	a	h	b	-	-	a	-	-	h	h	b	h	b	-
Lotus_SNP698	LG1	scaffold853	180860	698	h	-	b	a	a	a	h	b	b	b	a	-	h	h	b	b	h	a	a	b	b	-	a	a	h	h	b	b	b	a	-	a	h	b	-	-	a	-	-	h	h	b	h	b	-
Lotus_SNP699	LG1	scaffold853	211933	699	h	h	b	h	a	h	h	b	h	b	a	a	h	h	b	a	h	h	a	b	b	h	h	a	h	h	b	b	b	a	h	a	h	b	b	a	a	b	b	h	h	b	h	h	h
Lotus_SNP700	LG1	scaffold853	293644	700	h	h	b	h	h	h	h	b	h	b	h	a	h	h	b	h	h	h	a	b	b	h	h	a	h	h	b	b	b	a	h	a	h	b	h	a	h	b	b	h	h	b	h	h	h
Lotus_SNP701	LG1	scaffold853	293650	701	h	h	b	h	h	h	h	b	h	b	h	a	h	h	b	h	h	h	a	b	b	h	h	a	h	h	b	b	b	a	h	a	h	b	h	a	h	b	b	h	h	b	h	h	h
Lotus_SNP702	LG1	scaffold853	293677	702	h	h	b	h	h	h	h	b	h	b	h	a	h	h	b	h	h	h	a	b	b	h	h	a	h	h	b	b	b	a	h	a	h	b	h	a	h	b	b	h	h	b	h	h	h
Lotus_SNP703	LG1	scaffold853	293686	703	h	h	b	h	h	h	h	b	h	b	h	a	h	h	b	h	h	h	a	b	b	h	h	a	h	h	b	b	b	a	h	a	h	b	h	a	h	b	b	h	h	b	h	h	h
Lotus_SNP704	LG1	scaffold853	293855	704	h	h	b	h	h	h	h	b	h	b	h	a	h	h	b	h	h	h	a	b	b	h	h	a	h	h	b	b	b	a	h	a	h	b	h	a	h	b	b	h	h	b	h	h	h
Lotus_SNP705	LG1	scaffold853	293933	705	h	h	b	h	h	h	h	b	h	b	h	a	h	h	b	h	h	h	a	b	b	h	h	a	h	h	b	b	b	a	h	a	h	b	h	a	h	b	b	h	h	b	h	h	h
Lotus_SNP706	LG1	scaffold853	294844	706	h	b	b	b	h	h	h	b	h	b	h	a	b	b	b	b	b	h	-	b	b	h	b	a	b	h	b	b	b	a	h	a	b	b	b	a	h	b	b	b	b	b	b	h	b
Lotus_SNP707	LG1	scaffold853	294867	707	h	b	b	b	h	h	h	b	h	b	h	a	b	b	b	b	b	h	-	b	b	h	b	a	b	h	b	b	b	a	h	a	b	b	b	a	h	b	b	b	b	b	b	h	b
Lotus_SNP708	LG1	scaffold853	294886	708	h	b	b	b	h	h	h	b	h	b	h	a	b	b	b	b	b	h	-	b	b	h	b	a	b	h	b	b	b	a	h	a	b	b	b	a	h	b	b	b	b	b	b	h	b
Lotus_SNP709	LG1	scaffold853	396068	709	h	h	b	h	h	h	h	b	h	b	h	a	h	h	b	h	a	h	a	b	b	h	h	a	h	h	b	b	b	a	h	a	b	b	h	a	h	b	b	h	h	b	h	h	h
Lotus_SNP710	LG1	scaffold853	396320	710	h	h	b	h	h	h	h	b	h	b	h	a	h	h	b	h	h	h	a	b	b	h	h	a	h	h	b	b	b	a	h	a	h	b	h	a	h	b	b	h	h	b	h	h	h
Lotus_SNP711	LG1	scaffold853	668235	711	h	h	b	h	h	h	h	b	h	b	h	a	h	h	b	h	h	h	a	b	b	h	h	a	h	h	b	b	b	a	h	a	h	b	b	a	h	b	b	h	h	b	h	h	b
Lotus_SNP712	LG1	scaffold853	668457	712	h	h	b	h	h	h	h	b	h	b	h	a	h	h	b	h	h	h	a	b	b	h	h	a	h	h	b	b	b	a	h	a	h	b	b	a	h	b	b	h	h	b	h	h	b
Lotus_SNP713	LG1	scaffold853	668462	713	h	h	b	h	h	h	h	b	h	b	h	a	h	h	b	h	h	h	a	b	b	h	h	a	h	h	b	b	b	a	h	a	h	b	b	a	h	b	b	h	h	b	h	h	b
Lotus_SNP714	LG1	scaffold853	717628	714	h	h	b	h	h	h	h	b	h	b	h	a	h	h	b	h	h	h	a	b	b	h	h	a	h	h	b	b	b	a	h	a	h	b	b	a	h	h	b	h	h	b	h	h	h
Lotus_SNP715	LG1	scaffold853	717733	715	h	h	b	h	h	h	h	b	h	b	h	a	h	h	b	h	h	h	a	b	b	h	h	a	h	h	b	b	b	a	h	a	h	b	b	a	h	h	b	h	h	b	h	h	h
Lotus_SNP716	LG1	scaffold853	717935	716	h	h	b	h	h	h	h	b	h	b	h	a	h	h	b	h	h	h	a	b	b	h	h	a	h	h	b	b	b	a	h	a	h	b	b	a	h	h	b	h	h	b	h	h	h
Lotus_SNP717	LG1	scaffold853	741446	717	h	h	b	h	h	h	h	b	h	b	h	a	h	b	b	h	h	h	a	b	b	h	h	a	h	h	b	b	b	a	h	a	h	b	b	a	h	h	b	h	h	b	h	h	h
Lotus_SNP718	LG1	scaffold121	102159	718	h	h	b	h	h	h	h	b	h	b	h	a	h	h	b	h	h	h	h	h	b	h	h	a	b	h	b	b	b	a	h	a	h	b	b	a	h	h	b	h	h	b	h	h	h
Lotus_SNP719	LG1	scaffold121	275298	719	h	h	b	h	h	h	h	b	h	b	h	a	h	b	b	h	h	a	b	h	b	h	h	a	b	h	b	b	b	a	b	a	h	b	b	a	h	h	b	b	b	b	b	h	b
Lotus_SNP720	LG1	scaffold121	275440	720	h	h	b	h	h	h	h	b	h	b	h	a	h	b	b	h	h	a	b	h	b	h	h	a	b	h	b	b	b	a	b	a	h	b	b	a	h	h	b	a	b	b	b	h	b
Lotus_SNP721	LG1	scaffold121	310042	721	h	h	b	h	h	h	h	b	h	b	h	a	h	h	b	h	h	h	h	h	b	h	h	a	b	h	b	b	b	a	h	a	h	b	b	a	h	h	b	h	h	b	h	h	b
Lotus_SNP722	LG1	scaffold121	310065	722	h	h	b	h	h	h	h	b	h	b	h	a	h	h	b	h	h	h	h	h	b	h	h	a	b	h	b	b	b	a	h	a	a	b	b	a	h	h	b	h	h	b	h	h	b
Lotus_SNP723	LG1	scaffold121	495344	723	h	h	b	h	h	h	h	b	h	b	h	a	a	a	b	h	h	a	a	h	h	h	h	a	h	h	b	b	h	a	a	a	a	b	b	a	h	a	b	a	h	b	h	h	a
Lotus_SNP724	LG1	scaffold121	781894	724	h	a	b	h	a	b	h	b	b	b	b	a	a	b	b	h	h	b	b	h	a	h	h	a	b	b	-	b	b	a	-	a	a	b	b	a	h	h	b	b	a	b	h	b	a
Lotus_SNP725	LG1	scaffold121	781995	725	h	a	b	h	h	b	h	b	b	b	h	a	a	a	b	h	h	h	b	h	a	h	h	a	b	h	b	b	b	a	a	a	b	b	b	a	h	h	b	b	a	b	h	b	a
Lotus_SNP726	LG1	scaffold121	887995	726	h	h	b	h	h	h	h	b	h	b	h	a	a	h	b	h	h	h	h	h	h	h	h	a	h	h	b	b	h	a	h	a	h	b	b	a	h	h	b	h	h	b	h	b	h
Lotus_SNP727	LG1	scaffold121	888059	727	h	h	b	h	h	h	h	b	h	b	h	a	a	h	b	h	h	h	h	h	h	h	h	a	h	h	b	b	h	a	h	a	h	b	b	a	h	h	b	h	h	b	h	b	h
Lotus_SNP728	LG1	scaffold121	1050039	728	h	h	b	h	h	h	h	b	h	b	h	a	a	h	b	h	h	h	h	h	h	h	h	a	a	h	b	b	h	a	h	a	h	b	-	a	h	h	b	h	h	b	h	b	b
Lotus_SNP729	LG1	scaffold121	1050066	729	h	h	b	h	h	h	h	b	h	b	h	a	a	h	b	h	h	h	h	h	h	h	h	a	a	h	b	b	h	a	h	a	h	b	-	a	h	h	b	h	h	b	h	b	b
Lotus_SNP730	LG1	scaffold121	1050311	730	h	h	b	h	h	h	h	b	h	b	h	a	a	h	b	h	h	h	h	h	h	h	h	a	a	h	b	b	h	a	h	a	h	b	-	a	h	h	b	h	h	b	h	b	b
Lotus_SNP731	LG1	scaffold121	1050312	731	h	h	b	h	h	h	h	b	h	b	h	a	a	h	b	h	h	h	h	h	h	h	h	a	a	h	b	b	h	a	h	a	h	b	-	a	h	h	b	h	h	b	h	b	b
Lotus_SNP732	LG1	scaffold121	1180167	732	h	h	b	h	h	h	h	b	h	b	h	a	a	h	b	h	h	h	h	h	h	h	h	a	h	h	b	b	h	a	h	a	h	b	b	a	h	h	b	h	h	b	h	b	h
Lotus_SNP733	LG1	scaffold121	1243862	733	h	b	b	h	h	h	h	b	h	b	h	a	a	h	b	h	h	h	h	h	h	h	h	a	h	h	b	b	h	a	h	a	h	b	b	a	h	h	b	h	h	b	h	b	h
Lotus_SNP734	LG1	scaffold121	1243879	734	h	b	b	h	h	h	h	b	h	b	h	a	a	h	b	h	h	h	h	h	h	h	h	a	h	h	b	b	h	a	h	a	h	b	b	a	h	h	b	h	h	b	h	b	h
Lotus_SNP735	LG1	scaffold121	1299821	735	h	a	b	h	b	h	h	b	h	b	h	a	a	h	b	h	h	h	h	h	b	h	h	a	a	b	b	b	-	a	-	a	a	b	b	a	a	b	b	h	a	b	h	b	h
Lotus_SNP736	LG1	scaffold121	1299866	736	h	a	b	h	b	h	h	b	h	b	h	a	a	h	b	h	h	h	h	h	b	h	h	a	a	b	b	b	-	a	-	a	a	b	b	a	a	b	b	h	a	b	h	b	h
Lotus_SNP737	LG1	scaffold121	1419780	737	h	h	b	h	h	h	h	b	h	b	h	a	a	b	b	h	h	h	h	h	h	h	a	a	h	h	b	b	h	a	h	a	a	b	b	a	h	b	b	h	h	b	a	b	-
Lotus_SNP738	LG1	scaffold121	1419818	738	h	h	b	h	h	h	h	b	h	b	h	a	a	b	b	h	h	h	h	h	h	h	a	a	h	h	b	b	h	a	h	a	a	b	b	a	h	h	b	h	h	b	a	b	-
Lotus_SNP739	LG1	scaffold121	1880799	739	h	a	b	h	h	h	h	b	h	b	h	a	a	h	b	h	h	h	h	h	h	h	h	a	h	h	b	b	h	a	b	a	h	b	-	a	h	h	b	h	h	b	h	b	h
Lotus_SNP740	LG1	scaffold121	1959474	740	h	h	b	h	h	h	h	b	h	b	h	a	a	h	b	h	h	h	h	h	h	h	h	a	h	h	h	b	h	a	h	a	h	b	b	a	h	h	b	h	h	b	h	b	h
Lotus_SNP741	LG1	scaffold348	79382	741	h	h	b	h	h	b	h	b	h	b	h	a	h	h	b	h	h	h	h	h	b	h	b	a	b	h	b	b	b	a	h	a	h	b	-	a	h	h	b	h	h	b	h	h	b
Lotus_SNP742	LG1	scaffold348	79436	742	h	h	b	h	h	h	h	b	h	b	h	a	h	h	b	h	h	h	h	h	b	h	b	a	b	h	b	b	b	a	h	a	h	b	-	a	h	h	b	h	h	b	h	h	b
Lotus_SNP743	LG1	scaffold348	79460	743	h	h	b	h	h	h	h	b	h	b	h	a	h	h	b	h	h	h	h	h	b	h	b	a	b	h	b	b	b	a	h	a	h	b	-	a	h	h	b	h	h	b	h	h	b
Lotus_SNP744	LG1	scaffold348	79619	744	h	h	b	h	h	b	h	b	h	b	h	a	h	h	b	h	h	h	h	h	b	h	b	a	b	h	b	b	b	a	h	a	h	b	-	a	h	h	b	h	h	b	h	h	b
Lotus_SNP745	LG1	scaffold348	79677	745	h	h	b	h	h	h	h	b	h	b	h	a	h	h	b	h	h	h	h	h	b	h	b	a	b	h	b	b	b	a	h	a	h	b	-	a	h	h	b	h	h	b	h	h	b
Lotus_SNP746	LG1	scaffold348	79695	746	h	h	b	h	h	h	h	b	h	b	h	a	h	h	b	h	h	h	h	h	b	h	b	a	b	h	b	b	b	a	h	a	h	b	-	a	h	h	b	h	h	b	h	h	b
Lotus_SNP747	LG1	scaffold348	294039	747	h	h	b	h	a	h	h	b	h	b	h	a	a	b	b	a	h	h	h	h	b	h	h	a	b	h	b	b	b	a	a	a	a	b	-	a	h	h	b	a	a	b	h	a	h
Lotus_SNP748	LG1	scaffold348	294093	748	h	h	b	h	a	h	h	b	h	b	h	a	a	b	b	a	h	h	h	h	b	h	h	a	b	h	b	b	b	a	a	a	a	b	-	a	h	h	b	a	a	b	h	a	h
Lotus_SNP749	LG1	scaffold348	354564	749	h	h	b	h	h	b	h	b	h	b	h	a	h	h	b	h	h	h	-	h	b	h	-	a	b	h	-	b	b	a	a	a	h	b	b	a	h	b	b	a	h	b	-	h	-
Lotus_SNP750	LG1	scaffold593	65560	750	h	h	b	h	h	b	h	b	h	b	b	a	h	h	b	h	h	h	h	h	b	h	h	a	b	h	b	b	b	a	h	a	h	b	-	a	h	h	b	h	h	b	h	h	-
Lotus_SNP751	LG1	scaffold593	190477	751	h	h	b	h	h	h	h	b	h	b	h	a	h	h	b	h	h	h	h	h	b	h	h	a	b	h	b	b	b	a	h	a	h	b	b	a	h	h	b	h	h	b	h	h	b
Lotus_SNP752	LG1	scaffold593	384554	752	h	b	b	h	h	h	h	-	h	b	h	a	h	a	b	h	h	a	h	h	b	a	h	a	b	h	b	b	b	a	a	a	h	b	-	a	h	h	b	a	h	b	h	h	a
Lotus_SNP753	LG1	scaffold1052	269866	753	h	h	b	h	h	h	h	b	h	b	h	-	a	b	b	b	h	b	b	h	b	h	b	a	b	h	b	b	-	a	-	a	b	b	-	a	a	h	b	a	h	b	b	b	a
Lotus_SNP754	LG1	scaffold1052	269868	754	h	h	b	h	h	h	h	b	h	b	h	-	a	b	b	b	h	b	b	h	b	h	b	a	b	h	b	b	-	a	-	a	b	b	-	a	b	h	b	a	h	b	b	b	b
Lotus_SNP755	LG1	scaffold1052	269942	755	h	h	b	h	h	h	h	b	h	b	h	-	a	b	b	b	h	b	b	h	b	b	b	a	b	h	b	b	-	a	-	a	b	b	-	a	b	h	b	a	h	b	b	b	b
Lotus_SNP756	LG1	scaffold1052	270052	756	h	h	b	h	h	h	h	b	h	b	h	-	a	b	b	b	h	b	b	h	b	h	b	a	b	h	b	b	-	a	-	a	b	b	-	a	b	h	b	a	h	b	b	b	b
Lotus_SNP757	LG1	scaffold1052	270063	757	h	h	b	h	h	h	h	b	h	b	h	-	a	b	b	b	h	b	b	h	b	h	b	a	b	h	b	b	-	a	-	a	b	b	-	a	b	h	b	a	h	b	h	b	a
Lotus_SNP758	LG1	scaffold1052	481723	758	h	b	b	h	h	h	h	b	h	-	h	a	a	-	b	b	h	a	a	h	h	h	h	a	b	h	a	b	h	a	a	a	b	b	-	a	h	a	b	-	b	b	h	b	b
Lotus_SNP759	LG1	scaffold1052	491655	759	h	h	b	h	h	h	h	b	h	b	h	a	a	h	b	b	h	h	b	h	h	h	h	a	h	h	h	b	h	a	h	a	h	b	-	a	h	h	b	h	h	b	h	b	b
Lotus_SNP760	LG1	scaffold1052	491704	760	h	h	b	h	h	h	h	b	h	b	h	a	a	h	b	b	h	h	b	h	h	h	h	a	h	h	h	b	h	a	h	a	h	b	-	a	h	h	b	h	h	b	h	b	a
Lotus_SNP761	LG1	scaffold753	72625	761	h	h	b	h	h	h	h	b	h	b	h	a	a	a	b	b	h	a	h	h	h	h	a	a	h	h	a	b	a	a	a	a	h	a	-	a	h	h	b	a	a	b	h	b	-
Lotus_SNP762	LG1	scaffold753	73390	762	h	h	b	h	h	b	h	b	a	b	b	-	a	-	b	b	h	h	-	h	h	h	a	a	a	b	a	b	b	a	a	a	h	b	-	a	h	a	b	a	b	b	-	b	b
Lotus_SNP763	LG1	scaffold753	130743	763	h	b	b	h	b	b	b	b	h	b	h	a	a	a	b	b	-	h	a	h	h	h	h	a	-	h	-	b	-	-	-	a	h	-	-	a	a	b	b	a	a	b	a	b	a
Lotus_SNP764	LG1	scaffold753	161302	764	h	a	b	h	a	h	h	b	h	b	h	a	a	a	b	b	h	a	h	h	h	b	h	a	h	h	h	b	h	a	a	a	h	b	h	a	h	a	b	a	h	b	h	b	h
Lotus_SNP765	LG1	scaffold753	184622	765	h	h	b	h	h	h	h	b	h	b	h	a	a	h	b	b	h	h	h	h	h	h	h	a	h	h	h	b	h	a	h	a	h	b	b	a	h	h	b	h	h	b	h	b	h
Lotus_SNP766	LG1	scaffold753	184879	766	h	h	b	h	h	h	h	b	h	b	h	a	a	h	b	b	h	h	h	h	h	h	h	a	h	h	h	b	h	a	h	a	h	b	b	a	h	h	b	h	h	b	h	b	h
Lotus_SNP767	LG1	scaffold753	308668	767	h	h	b	h	h	h	h	b	h	b	h	a	a	h	b	b	h	h	h	h	h	h	h	a	h	h	h	b	h	a	h	a	h	b	b	a	h	h	b	h	h	b	h	b	h
Lotus_SNP768	LG1	scaffold753	418005	768	h	h	b	h	h	h	a	b	b	b	h	a	a	b	b	b	h	h	b	h	h	h	a	a	h	h	a	b	a	a	b	a	b	b	-	a	h	a	b	a	a	b	b	b	-
Lotus_SNP769	LG1	scaffold753	418006	769	h	h	b	h	h	h	a	b	b	b	h	a	a	b	b	b	h	h	b	h	h	h	a	a	h	h	a	b	a	a	b	a	b	b	-	a	h	a	b	a	a	b	b	b	-
Lotus_SNP770	LG1	scaffold753	418221	770	h	h	b	h	h	h	a	b	b	b	h	a	a	b	b	b	h	b	b	h	h	h	a	a	h	h	a	b	a	-	b	a	b	b	-	a	h	a	b	a	a	b	b	b	-
Lotus_SNP771	LG1	scaffold753	418264	771	h	h	b	h	h	h	a	b	b	b	h	a	a	b	b	b	h	b	b	h	h	h	a	a	h	h	a	b	a	-	b	a	b	b	-	a	h	a	b	a	a	b	b	b	-
Lotus_SNP772	LG1	scaffold753	580493	772	h	h	b	h	b	b	h	b	h	b	b	a	a	b	b	b	b	h	-	h	a	a	-	a	b	h	-	b	-	a	-	a	b	b	-	a	a	b	-	h	b	-	h	b	-
Lotus_SNP773	LG1	scaffold753	580506	773	h	h	b	h	b	b	h	b	h	b	b	a	a	b	b	b	b	h	-	h	a	a	-	a	b	h	-	b	-	a	-	a	b	b	-	a	a	b	-	h	b	-	h	b	-
Lotus_SNP774	LG1	scaffold753	580650	774	h	a	b	h	b	b	h	b	h	b	a	a	a	b	b	b	b	h	-	h	a	a	-	a	b	h	-	b	-	a	-	a	b	b	-	a	a	b	-	h	b	-	h	b	-
Lotus_SNP775	LG1	scaffold293	58161	775	h	b	b	b	b	h	h	b	h	b	h	a	a	b	b	b	b	h	b	h	b	h	-	a	h	b	-	b	b	b	-	a	b	b	a	b	h	b	b	b	a	b	a	b	b
Lotus_SNP776	LG1	scaffold293	58205	776	h	b	b	b	b	h	h	b	h	b	h	a	a	b	b	b	b	h	b	h	b	h	-	a	h	b	-	b	b	b	-	a	b	b	a	b	h	b	b	b	a	b	h	b	b
Lotus_SNP777	LG1	scaffold293	58226	777	h	b	b	b	b	h	h	b	h	b	h	a	a	b	b	b	b	h	b	h	b	h	-	a	h	b	-	b	b	b	-	a	b	b	a	b	h	b	b	b	a	b	a	b	b
Lotus_SNP778	LG1	scaffold293	58335	778	h	b	b	b	b	h	h	b	h	b	h	a	a	b	b	b	b	h	b	h	b	h	-	a	h	b	-	b	b	b	-	a	b	b	a	b	h	b	b	b	a	b	a	b	b
Lotus_SNP779	LG1	scaffold293	58390	779	h	b	b	b	b	h	h	b	h	b	h	a	a	b	b	b	b	h	b	h	b	h	-	a	h	b	-	b	b	b	-	a	b	b	a	b	h	b	b	b	a	b	a	b	b
Lotus_SNP780	LG1	scaffold293	58428	780	h	b	b	b	b	h	h	b	h	b	h	a	a	b	b	b	b	h	b	h	b	h	-	a	h	b	-	b	b	b	-	a	b	b	a	b	h	b	b	b	a	b	a	b	b
Lotus_SNP781	LG1	scaffold293	336627	781	h	h	b	h	h	h	h	b	h	b	h	a	a	a	-	b	-	h	b	h	h	h	h	a	a	h	-	b	h	-	-	a	h	b	-	h	a	h	a	b	b	b	a	b	h
Lotus_SNP782	LG1	scaffold335	175623	782	h	h	b	h	h	h	h	b	h	b	h	a	a	b	b	b	h	h	-	b	h	h	a	a	b	b	-	b	b	a	a	a	b	b	b	b	h	b	h	-	h	b	h	b	-
Lotus_SNP783	LG1	scaffold335	175653	783	h	b	b	h	h	a	b	b	b	b	h	a	a	-	b	b	b	b	-	b	b	h	a	a	b	-	-	b	a	a	-	a	-	-	-	-	a	-	h	-	a	b	b	b	-
Lotus_SNP784	LG1	scaffold335	176138	784	h	h	b	h	a	b	h	b	b	b	b	a	a	h	b	b	h	h	h	b	b	h	a	a	b	b	b	b	b	b	h	a	h	h	-	h	h	h	h	b	h	b	b	b	-
Lotus_SNP785	LG1	scaffold335	330079	785	h	a	b	b	h	b	b	b	b	-	b	-	-	-	b	b	b	-	b	b	h	b	h	-	-	h	b	b	b	b	-	a	b	b	-	a	b	b	b	b	b	b	b	b	-
Lotus_SNP786	LG1	scaffold335	381817	786	h	b	b	h	a	h	h	b	h	b	h	a	-	b	-	b	a	b	b	b	b	h	h	a	a	a	-	b	-	-	-	a	b	-	-	b	b	b	h	b	b	b	b	-	b
Lotus_SNP787	LG1	scaffold335	505979	787	h	h	b	h	h	h	h	b	h	b	h	a	a	h	b	b	h	h	h	h	h	h	h	a	h	h	a	b	h	h	h	a	h	h	b	h	h	h	h	h	h	b	h	b	b
Lotus_SNP788	LG1	scaffold335	505994	788	h	h	b	h	h	h	h	b	h	b	h	a	a	h	b	b	h	h	h	h	h	h	h	a	h	h	a	b	h	h	h	a	h	h	b	h	h	h	h	h	h	b	h	b	b
Lotus_SNP789	LG1	scaffold335	546795	789	h	a	b	b	h	a	h	b	h	b	h	a	a	-	b	b	h	h	a	h	h	h	h	a	b	a	-	-	b	-	a	a	b	a	-	a	h	-	h	b	b	b	h	b	a
Lotus_SNP790	LG1	scaffold335	822400	790	h	a	b	b	-	a	h	b	b	b	a	a	a	b	-	b	h	b	h	h	-	-	h	a	h	h	h	b	b	b	a	a	h	h	a	b	-	b	b	h	h	b	h	b	a
Lotus_SNP791	LG1	scaffold335	822411	791	h	a	b	b	-	a	h	b	b	b	a	a	a	b	-	b	h	b	h	a	-	-	h	a	h	h	h	b	b	b	a	a	h	h	a	b	-	b	b	h	h	b	h	b	b
Lotus_SNP792	LG1	scaffold335	1006801	792	h	h	b	h	h	h	h	b	h	b	h	a	a	a	b	b	h	h	h	h	h	h	h	a	h	h	h	b	h	a	h	a	h	h	h	h	h	h	b	h	h	b	h	b	h
Lotus_SNP793	LG1	scaffold335	1104772	793	h	h	b	h	h	h	h	b	h	b	h	a	a	-	b	b	h	h	a	h	h	h	b	a	a	a	a	b	b	a	h	a	h	a	-	h	h	a	b	b	a	b	h	b	-
Lotus_SNP794	LG1	scaffold335	1104789	794	h	h	b	h	h	h	h	b	h	b	h	a	a	-	b	b	h	h	a	h	h	h	b	a	h	a	a	b	b	a	h	a	h	a	-	h	h	a	b	b	a	b	h	b	-
Lotus_SNP795	LG1	scaffold335	1104822	795	h	h	b	h	h	h	h	b	h	b	h	a	a	-	b	b	h	h	a	h	h	h	b	a	h	a	a	b	b	a	h	a	h	a	-	h	h	a	b	b	a	b	h	b	-
Lotus_SNP796	LG1	scaffold335	1294158	796	h	b	b	h	h	b	h	b	h	b	h	-	a	b	b	b	h	a	-	h	b	h	b	a	b	h	-	b	a	a	-	a	b	b	-	a	b	h	b	b	a	b	h	b	b
Lotus_SNP797	LG1	scaffold335	1317665	797	h	h	b	h	h	h	h	b	h	b	h	a	a	b	b	b	h	b	h	h	h	h	h	a	h	h	h	b	h	a	b	a	h	h	b	a	h	h	b	h	h	b	h	b	h
Lotus_SNP798	LG1	scaffold335	1317727	798	h	h	b	h	h	h	h	b	h	b	h	a	a	b	b	b	h	b	h	h	h	h	h	a	h	h	h	b	h	a	b	a	h	h	b	a	h	h	b	h	h	b	h	b	h
Lotus_SNP799	LG1	scaffold335	1377369	799	h	h	b	h	h	h	h	b	h	b	h	a	a	h	b	b	h	h	h	h	h	h	h	a	h	h	h	b	h	a	h	a	h	h	a	a	h	h	b	h	h	b	h	b	h
Lotus_SNP800	LG1	scaffold335	1377451	800	h	h	b	h	h	h	h	b	h	b	h	a	a	h	b	b	h	h	h	h	h	h	h	a	h	h	h	b	h	a	h	a	h	h	a	a	h	h	b	h	h	b	h	b	h
Lotus_SNP801	LG1	scaffold335	1377617	801	h	h	b	h	h	h	h	b	h	b	h	a	a	h	b	b	h	h	h	h	h	h	h	a	h	h	h	b	h	a	h	a	h	h	a	a	h	h	b	h	h	b	h	b	h
Lotus_SNP802	LG1	scaffold365	214595	802	h	h	b	h	h	h	h	b	h	b	h	a	a	a	b	b	h	h	h	h	h	h	h	a	h	h	h	b	h	h	h	a	h	b	b	h	h	h	h	h	h	b	h	b	b
Lotus_SNP803	LG1	scaffold365	281034	803	h	h	b	h	h	h	h	b	h	b	h	a	a	h	b	b	h	h	h	h	h	h	h	a	h	h	h	b	h	h	h	a	h	h	b	h	h	h	h	h	h	b	h	b	h
Lotus_SNP804	LG1	scaffold365	296615	804	h	h	b	h	h	h	h	b	h	b	h	a	a	h	b	b	h	h	h	h	h	h	h	a	h	h	a	b	h	h	h	a	h	h	-	h	h	h	h	h	h	b	h	b	h
Lotus_SNP805	LG1	scaffold365	296740	805	h	h	b	h	h	h	h	b	h	b	h	a	a	h	b	b	h	h	h	h	h	b	h	a	h	h	a	b	h	h	h	a	h	h	-	h	h	h	h	h	h	b	h	b	h
Lotus_SNP806	LG1	scaffold365	453521	806	h	b	b	h	h	h	h	b	h	b	h	a	a	b	b	b	a	h	h	h	h	h	h	a	h	h	b	b	h	a	b	a	h	h	-	h	h	h	h	h	h	b	h	b	b
Lotus_SNP807	LG1	scaffold365	453654	807	h	b	b	h	h	h	h	b	h	b	h	a	a	b	b	b	a	h	b	h	h	h	h	a	h	h	b	b	h	a	b	a	h	h	-	h	h	h	h	b	h	b	h	b	b
Lotus_SNP808	LG1	scaffold365	453665	808	h	b	b	h	h	h	h	b	h	b	h	a	a	b	b	b	a	h	b	h	h	h	h	a	h	h	b	b	h	a	a	a	h	h	-	h	h	h	h	b	h	b	h	b	b
Lotus_SNP809	LG1	scaffold365	454745	809	h	h	b	h	a	-	-	b	h	b	a	a	a	a	b	b	h	h	a	h	h	a	a	a	a	a	a	-	h	a	h	a	-	a	-	a	h	h	b	b	b	b	h	b	b
Lotus_SNP810	LG1	scaffold365	473305	810	h	h	b	h	h	h	h	b	h	b	h	a	a	h	b	b	h	h	h	h	h	h	h	a	h	h	h	b	h	h	h	a	h	h	b	h	h	h	h	h	h	b	h	b	h
Lotus_SNP811	LG1	scaffold365	549459	811	h	a	b	a	-	b	h	b	h	b	-	a	a	a	-	b	b	-	-	h	-	b	-	a	a	a	b	b	-	-	-	a	b	b	-	h	-	b	-	-	b	-	a	b	-
Lotus_SNP812	LG1	scaffold365	549665	812	h	b	b	a	-	b	h	b	h	b	-	a	a	a	-	b	b	-	-	h	-	b	-	a	a	a	b	b	-	-	-	a	b	b	-	b	-	b	-	-	b	-	-	b	-
Lotus_SNP813	LG1	scaffold365	549676	813	h	a	b	a	-	b	h	b	h	b	-	a	a	a	-	b	b	-	-	h	-	b	-	a	a	a	b	b	-	-	-	a	a	b	-	b	-	a	-	-	a	-	-	b	-
Lotus_SNP814	LG1	scaffold365	670078	814	h	-	b	b	h	a	h	b	b	b	h	a	-	h	b	b	h	h	h	b	b	b	h	a	h	h	h	b	a	b	-	a	h	h	b	b	h	h	b	a	b	b	h	b	h
Lotus_SNP815	LG1	scaffold365	882322	815	h	h	b	h	h	h	h	b	h	b	h	a	a	h	b	b	h	h	b	h	h	h	h	a	h	h	a	b	b	h	-	a	h	h	-	h	h	h	h	b	h	b	h	b	a
Lotus_SNP816	LG1	scaffold365	882339	816	h	h	b	h	h	h	h	b	h	b	h	a	a	h	b	b	h	h	b	h	h	h	h	a	h	h	a	b	b	h	-	a	h	h	-	h	h	h	h	b	h	b	h	b	a
Lotus_SNP817	LG1	scaffold365	1212827	817	h	h	b	h	h	h	h	b	h	b	h	a	a	h	b	b	b	h	h	h	h	h	h	a	h	h	h	b	h	h	h	a	h	h	a	h	h	h	h	h	h	b	h	b	a
Lotus_SNP818	LG1	scaffold365	1300693	818	h	-	b	h	-	b	b	b	b	-	h	-	-	-	-	b	b	b	-	h	b	h	-	a	-	b	-	b	-	-	-	a	b	a	-	b	b	h	h	-	a	b	b	b	b
Lotus_SNP819	LG1	scaffold365	1300749	819	h	-	b	h	-	b	b	b	b	-	h	-	-	-	-	b	b	b	-	h	b	h	-	a	-	b	-	b	-	-	-	a	b	a	-	b	b	h	h	-	a	b	b	b	b
Lotus_SNP820	LG1	scaffold365	1300884	820	h	-	b	h	-	b	b	b	b	-	h	-	-	-	-	b	b	b	-	h	b	h	-	a	-	b	-	b	-	-	-	a	b	a	-	b	b	h	h	-	a	b	b	b	b
Lotus_SNP821	LG1	scaffold227	165119	821	h	b	b	h	h	a	h	b	h	b	b	a	a	h	b	b	h	a	h	h	h	h	a	a	b	h	-	b	b	a	b	a	b	b	-	h	h	a	a	b	a	b	b	b	a
Lotus_SNP822	LG1	scaffold227	275787	822	h	h	b	h	h	b	h	b	h	b	h	a	a	b	b	b	h	h	b	b	a	h	b	a	b	h	a	b	a	h	h	a	h	h	a	h	h	b	b	h	h	b	h	b	a
Lotus_SNP823	LG1	scaffold227	275803	823	h	h	b	h	h	b	h	b	h	b	h	a	a	b	b	b	h	h	b	b	a	h	b	a	b	h	a	b	a	h	h	a	h	h	a	h	h	b	b	h	h	b	h	b	a
Lotus_SNP824	LG1	scaffold227	357385	824	h	a	b	a	a	b	h	b	h	b	h	a	a	h	b	b	h	a	h	h	a	-	h	a	h	h	h	b	b	h	b	a	h	h	a	h	b	a	b	h	h	b	h	b	-
Lotus_SNP825	LG1	scaffold227	407818	825	h	h	b	b	-	b	h	b	b	b	b	a	a	b	b	b	h	b	h	b	h	b	b	a	h	h	h	b	b	h	-	a	h	h	b	b	h	a	h	h	b	b	h	b	b
Lotus_SNP826	LG1	scaffold227	408061	826	h	h	b	b	-	b	h	b	b	b	b	-	a	b	b	b	h	b	h	b	h	b	h	a	h	h	h	b	b	h	-	a	h	h	b	b	h	a	h	h	b	b	h	b	b
Lotus_SNP827	LG1	scaffold227	546277	827	h	h	b	h	b	b	b	b	b	b	h	a	a	a	b	b	h	h	b	h	h	h	a	a	b	a	-	b	h	b	b	a	a	a	b	h	h	b	a	a	b	b	b	b	-
Lotus_SNP828	LG1	scaffold227	546278	828	h	h	b	h	h	b	b	b	b	b	h	a	a	a	b	b	h	h	b	h	h	h	a	a	b	a	-	b	h	b	b	a	a	a	b	h	h	b	a	a	b	b	b	b	-
Lotus_SNP829	LG1	scaffold227	559105	829	h	h	b	h	h	h	h	b	h	b	h	a	a	h	b	b	b	b	h	h	h	h	h	a	b	h	b	b	h	h	h	h	b	h	-	h	h	b	b	h	h	b	b	b	b
Lotus_SNP830	LG1	scaffold227	709608	830	h	h	-	h	b	h	h	b	h	b	h	a	-	b	-	b	a	b	b	b	b	h	h	a	b	b	a	b	-	b	-	a	b	h	-	b	a	h	h	a	a	b	a	b	a
Lotus_SNP831	LG1	scaffold227	709668	831	h	h	-	h	b	h	h	b	h	b	h	a	-	b	-	b	h	b	b	b	b	h	h	a	a	b	a	b	-	b	-	a	a	h	-	b	a	h	h	a	a	b	a	b	a
Lotus_SNP832	LG1	scaffold227	717262	832	h	h	b	h	h	h	h	b	h	b	h	a	a	-	b	b	h	-	h	h	h	h	h	a	h	h	a	b	a	h	-	a	h	h	b	h	h	h	h	b	a	b	h	b	a
Lotus_SNP833	LG1	scaffold227	852414	833	h	b	b	h	h	b	h	b	h	b	h	-	a	a	b	b	h	h	h	h	b	h	h	a	h	b	b	b	b	h	b	a	h	h	b	a	h	h	h	a	b	b	h	b	a
Lotus_SNP834	LG1	scaffold227	852415	834	h	b	b	h	h	b	h	b	h	b	h	-	a	a	b	b	h	h	h	h	b	h	h	a	b	b	b	b	b	h	b	a	h	h	b	a	h	h	h	b	b	b	h	b	a
Lotus_SNP835	LG1	scaffold227	938208	835	h	h	b	h	h	h	h	b	h	b	h	a	a	b	b	b	h	h	h	h	h	b	h	a	h	h	h	b	h	h	h	a	h	h	b	h	h	h	h	h	h	b	h	b	a
Lotus_SNP836	LG1	scaffold227	938405	836	h	h	b	h	h	h	h	b	h	b	h	a	a	b	b	b	h	h	h	b	h	b	h	a	h	h	h	b	h	h	h	a	h	h	b	h	h	h	h	h	h	b	h	b	a
Lotus_SNP837	LG1	scaffold227	938420	837	h	h	b	h	h	h	h	b	h	b	h	a	a	b	b	b	h	h	h	b	h	b	h	a	h	h	h	b	h	h	h	a	h	h	b	h	h	h	h	h	h	b	h	b	a
Lotus_SNP838	LG1	scaffold227	938422	838	h	h	b	h	h	h	h	b	h	b	h	a	a	b	b	b	h	h	h	b	h	b	h	a	h	h	h	b	h	h	h	a	h	h	b	h	h	h	h	h	h	b	h	b	a
Lotus_SNP839	LG1	scaffold227	1036503	839	h	b	b	h	a	h	h	b	h	b	h	a	a	b	-	b	h	h	a	h	a	h	b	a	b	h	a	b	-	-	-	a	h	a	b	h	-	-	b	a	h	b	h	b	-
Lotus_SNP840	LG1	scaffold227	1036640	840	h	b	b	b	a	h	h	b	h	b	b	a	a	a	-	b	h	b	a	h	a	h	b	a	b	h	b	b	-	-	-	a	h	b	-	h	-	-	b	b	h	b	h	b	-
Lotus_SNP841	LG1	scaffold227	1036688	841	h	b	b	b	a	h	h	b	h	b	b	a	a	a	-	b	h	b	a	h	a	b	b	a	b	h	b	b	-	-	-	a	h	b	-	h	-	-	b	b	h	b	h	b	-
Lotus_SNP842	LG1	scaffold227	1113689	842	h	h	b	h	h	h	h	b	h	b	h	a	a	h	b	b	h	h	h	h	h	h	h	a	h	h	h	b	h	h	h	a	h	h	h	h	h	h	h	h	h	b	h	b	a
Lotus_SNP843	LG1	scaffold227	1113762	843	h	h	b	h	h	h	h	b	h	b	h	a	a	h	b	b	h	h	h	h	h	h	h	a	h	h	h	b	h	h	h	a	h	h	h	h	h	h	h	h	h	b	h	b	a
Lotus_SNP844	LG1	scaffold227	1113946	844	h	h	b	h	h	h	h	b	h	b	h	a	a	h	b	b	h	h	h	h	h	h	h	a	h	h	h	b	h	h	h	a	h	h	b	h	h	h	h	h	h	b	h	b	a
Lotus_SNP845	LG1	scaffold227	1179314	845	h	h	b	h	h	h	h	b	h	b	h	a	a	a	b	b	h	h	a	h	h	h	b	a	b	h	b	b	h	a	h	a	h	a	b	h	h	h	b	b	h	b	b	b	-
Lotus_SNP846	LG1	scaffold227	1182634	846	h	h	b	h	h	h	h	b	h	b	h	a	a	h	b	b	h	a	h	h	h	h	h	a	a	h	h	b	h	h	a	a	h	h	b	h	h	h	h	b	h	b	h	b	a
Lotus_SNP847	LG1	scaffold1495	110792	847	h	h	b	h	h	h	h	b	h	b	h	a	a	h	b	b	h	h	h	h	h	h	h	a	h	h	h	b	h	h	h	a	h	h	-	h	h	h	h	h	h	b	h	b	h
Lotus_SNP848	LG1	scaffold1495	110824	848	h	h	b	h	h	h	h	b	h	b	h	a	a	h	b	b	h	h	h	h	h	h	h	a	h	h	h	b	h	h	h	a	h	h	-	h	h	h	h	h	h	b	h	b	h
Lotus_SNP849	LG1	scaffold1495	110876	849	h	h	b	h	h	h	h	b	h	b	h	a	a	h	b	b	h	h	h	h	h	h	h	a	h	h	h	b	h	h	h	a	h	h	-	h	h	h	h	h	h	b	h	b	h
Lotus_SNP850	LG1	scaffold1495	121719	850	h	h	b	h	h	h	h	b	h	b	h	a	a	a	b	b	h	h	h	h	h	h	h	a	h	h	h	b	h	h	h	a	h	h	-	h	h	h	h	h	h	b	h	b	a
Lotus_SNP851	LG1	scaffold1495	122064	851	h	h	b	h	h	h	h	b	h	b	h	a	a	a	b	b	h	h	h	h	h	h	h	a	h	h	h	b	h	h	h	a	h	h	-	h	h	h	h	h	h	b	h	b	b
Lotus_SNP852	LG1	scaffold1495	122406	852	h	h	b	h	h	h	h	b	h	b	h	a	a	a	b	b	h	h	a	h	h	h	h	a	b	b	h	b	a	b	h	a	h	b	b	h	h	h	a	h	h	b	b	b	b
Lotus_SNP853	LG1	scaffold1495	186064	853	h	h	b	h	h	h	h	b	h	b	h	a	a	h	b	b	h	h	h	h	h	h	h	a	h	h	h	b	h	h	h	a	h	h	b	h	h	h	h	h	h	b	h	b	h
Lotus_SNP854	LG1	scaffold301	125268	854	h	h	b	h	h	b	h	b	h	b	h	a	a	h	b	b	h	h	b	h	h	h	h	a	h	h	h	b	h	h	h	a	h	h	b	h	h	h	h	h	h	b	h	b	a
Lotus_SNP855	LG1	scaffold301	281847	855	h	h	b	h	h	b	a	b	h	b	h	a	a	b	b	b	h	h	b	h	h	h	a	a	b	b	-	b	a	b	h	a	a	-	-	b	h	h	h	b	a	b	a	b	-
Lotus_SNP856	LG1	scaffold301	316957	856	h	h	b	h	h	b	h	b	h	b	h	a	a	h	b	b	h	h	b	h	h	h	h	a	h	h	b	b	h	h	b	a	h	h	-	h	h	h	h	h	h	b	h	b	a
Lotus_SNP857	LG1	scaffold301	316989	857	h	h	b	h	h	b	h	b	h	b	h	a	a	h	b	b	h	h	b	h	h	h	h	a	h	h	b	b	h	h	b	a	h	h	-	h	h	h	h	h	h	b	h	b	a
Lotus_SNP858	LG1	scaffold301	655811	858	h	h	b	h	h	b	a	b	h	b	h	a	a	h	b	b	h	h	b	h	h	a	a	a	b	h	h	b	h	a	h	a	h	b	b	h	h	b	b	h	h	b	h	b	a
Lotus_SNP859	LG1	scaffold301	656057	859	h	h	b	h	h	b	a	b	h	b	h	a	a	h	b	b	h	h	b	h	h	a	a	a	a	h	h	b	h	a	h	a	h	b	b	h	h	b	a	h	h	b	h	b	a
Lotus_SNP860	LG1	scaffold301	801369	860	h	h	b	h	h	b	h	b	h	b	h	a	a	h	b	b	h	h	b	h	h	h	h	a	h	h	h	b	h	h	h	a	h	h	b	h	h	h	h	h	h	b	h	b	a
Lotus_SNP861	LG1	scaffold301	857923	861	h	h	b	h	h	b	h	b	h	b	h	a	a	b	b	b	h	h	b	h	h	h	a	a	b	h	b	b	b	h	h	a	h	h	a	h	h	h	h	h	h	b	h	b	-
Lotus_SNP862	LG1	scaffold301	883516	862	h	h	b	h	h	b	h	b	h	b	h	a	a	b	b	b	h	b	b	h	h	h	a	a	b	h	-	b	a	a	h	a	a	-	-	h	h	h	b	a	b	b	b	b	-
Lotus_SNP863	LG1	scaffold301	883925	863	h	h	b	h	h	b	h	b	h	b	h	a	a	a	b	b	a	h	b	h	h	h	h	a	h	h	a	b	h	h	-	a	h	h	-	h	h	h	h	h	h	b	a	b	-
Lotus_SNP864	LG1	scaffold301	884041	864	h	h	b	h	h	b	h	b	h	b	h	a	a	a	b	b	a	h	b	h	h	h	h	a	b	h	a	b	h	h	-	a	h	h	-	h	h	h	h	h	h	b	h	b	-
Lotus_SNP865	LG1	scaffold301	902113	865	h	h	b	h	h	b	h	b	h	b	b	a	a	h	b	b	h	h	b	h	h	h	a	a	h	h	h	b	h	h	h	a	h	h	-	h	h	b	b	h	h	b	h	b	a
Lotus_SNP866	LG1	scaffold301	902131	866	h	h	b	h	h	b	h	b	h	b	h	a	a	h	b	b	h	h	b	h	h	h	b	a	h	h	h	b	h	h	h	a	h	h	b	h	h	h	h	h	h	b	h	b	a
Lotus_SNP867	LG1	scaffold301	912077	867	h	h	b	h	h	b	h	b	b	b	b	a	a	h	b	b	h	h	b	h	b	h	a	a	h	b	h	b	h	b	h	a	h	b	-	h	h	b	b	h	h	b	b	b	-
Lotus_SNP868	LG1	scaffold1222	98585	868	h	h	b	h	h	b	h	b	h	b	h	a	a	h	b	b	h	h	b	a	h	h	h	a	h	h	a	b	a	h	h	a	h	h	a	h	h	h	a	h	h	b	h	b	a
Lotus_SNP869	LG1	scaffold1222	228271	869	h	h	b	h	h	b	h	b	h	b	h	a	a	h	b	b	h	h	b	h	h	h	h	a	h	h	h	b	h	h	h	a	h	h	b	h	h	h	h	h	h	b	h	b	a
Lotus_SNP870	LG1	scaffold1222	250050	870	h	h	b	h	h	b	a	b	h	b	h	-	a	-	b	b	b	-	b	h	h	h	a	a	b	a	-	b	-	-	a	a	h	a	-	b	a	h	h	-	b	b	h	b	-
Lotus_SNP871	LG1	scaffold1222	250180	871	h	h	b	h	h	b	a	b	h	b	h	-	a	-	b	b	b	-	b	h	h	h	a	a	b	a	-	b	-	-	a	a	h	a	-	b	b	h	h	-	b	b	h	b	-
Lotus_SNP872	LG1	scaffold1222	272111	872	h	a	b	h	a	b	h	b	h	b	h	a	a	b	b	b	h	a	b	h	h	h	h	a	h	h	h	b	h	h	-	a	h	h	-	h	h	-	h	a	h	b	h	b	a
Lotus_SNP873	LG1	scaffold1222	291420	873	h	b	b	h	h	b	h	b	h	b	h	a	a	b	b	b	a	-	b	h	h	h	h	a	h	h	-	b	a	-	-	a	h	a	-	h	b	b	h	a	b	b	h	b	a
Lotus_SNP874	LG1	scaffold1222	291433	874	h	b	b	h	h	b	h	b	h	b	h	a	a	b	b	b	a	-	b	h	h	h	a	a	h	h	-	b	a	-	-	a	h	a	-	h	b	b	h	a	b	b	h	b	a
Lotus_SNP875	LG1	scaffold1222	291536	875	h	b	b	h	h	b	h	b	h	b	h	a	a	b	b	b	a	-	b	h	h	h	h	a	h	h	-	b	a	-	-	a	h	a	-	h	b	b	h	a	b	b	h	b	a
Lotus_SNP876	LG1	scaffold1222	291582	876	h	b	b	h	h	b	h	b	h	b	h	a	a	b	b	b	a	-	b	h	h	h	h	a	h	h	-	b	a	-	-	a	h	a	-	h	b	b	h	a	b	b	h	b	a
Lotus_SNP877	LG1	scaffold1222	364850	877	h	h	b	h	h	b	h	b	h	b	h	a	a	h	b	b	h	h	b	h	h	h	h	a	h	h	h	b	h	h	h	a	h	h	b	h	h	h	h	h	h	b	h	b	a
Lotus_SNP878	LG1	scaffold1222	364872	878	h	h	b	h	h	b	h	b	h	b	h	a	a	h	b	b	h	h	b	h	h	h	h	a	h	h	h	b	h	h	h	a	h	h	h	h	h	h	h	h	h	b	h	b	a
Lotus_SNP879	LG1	scaffold1222	595896	879	h	h	b	h	h	b	h	b	h	b	h	a	a	-	b	b	h	h	b	h	h	h	a	a	b	h	a	b	h	a	a	a	h	b	b	h	h	h	b	h	h	b	b	b	a
Lotus_SNP880	LG1	scaffold1222	595928	880	h	h	b	h	h	b	h	b	h	b	h	a	a	-	b	b	h	h	b	h	h	h	a	a	b	h	a	b	h	a	a	a	h	b	b	h	h	h	b	h	h	b	b	b	a
Lotus_SNP881	LG1	scaffold1222	595929	881	h	h	b	h	h	b	h	b	h	b	h	a	a	-	b	b	h	h	b	h	h	h	a	a	b	h	a	b	h	a	a	a	h	b	b	h	h	h	b	h	h	b	b	b	a
Lotus_SNP882	LG1	scaffold1222	596196	882	h	h	b	h	h	b	h	b	h	b	h	a	a	a	b	b	h	h	b	h	h	h	b	a	b	h	a	b	h	a	a	a	h	b	b	h	h	h	h	h	h	b	b	b	a
Lotus_SNP883	LG1	scaffold1222	596215	883	h	h	b	h	h	b	h	b	h	b	h	a	a	a	b	b	h	h	b	h	h	h	b	a	b	h	a	b	h	h	a	a	h	b	b	h	h	h	h	h	h	b	b	b	a
Lotus_SNP884	LG1	scaffold1222	628447	884	h	h	b	h	b	b	h	b	h	b	h	a	a	a	b	b	h	a	b	h	h	h	h	a	h	h	b	b	a	h	a	a	h	b	-	a	h	b	h	-	b	b	h	b	a
Lotus_SNP885	LG1	scaffold1222	628449	885	h	h	b	h	b	b	h	b	h	b	h	a	a	a	b	b	h	a	b	h	h	h	h	a	h	h	b	b	a	h	a	a	h	b	-	b	h	b	h	-	b	b	h	b	a
Lotus_SNP886	LG1	scaffold1222	628641	886	h	h	b	h	b	b	h	b	h	b	h	a	a	a	b	b	h	a	b	h	h	h	h	a	a	h	b	b	a	h	a	a	h	b	-	b	h	b	b	-	b	b	h	b	a
Lotus_SNP887	LG1	scaffold1222	628657	887	h	h	b	h	b	b	h	b	h	b	h	a	a	a	b	b	h	a	b	h	b	h	h	a	h	h	b	b	a	h	a	a	h	b	-	a	h	b	h	-	a	b	h	b	a
Lotus_SNP888	LG1	scaffold334	90486	888	h	h	b	h	h	b	h	b	h	b	h	a	a	a	b	b	h	h	b	h	h	h	h	a	h	h	h	b	h	h	h	a	h	h	b	h	h	h	h	h	h	b	h	b	a
Lotus_SNP889	LG1	scaffold334	129903	889	h	h	b	h	h	b	h	b	h	b	h	a	a	a	b	b	h	b	b	h	h	h	h	a	b	h	b	b	a	b	b	a	h	b	-	h	a	h	h	-	b	b	h	b	a
Lotus_SNP890	LG1	scaffold334	129955	890	h	h	b	h	h	b	h	b	h	b	h	a	a	a	b	b	h	b	b	h	h	h	h	a	b	h	b	b	a	b	b	a	h	b	-	h	b	h	h	-	b	b	h	b	a
Lotus_SNP891	LG1	scaffold334	129983	891	h	h	b	h	h	b	h	b	h	b	h	a	a	a	b	b	h	b	b	h	h	h	h	a	b	h	b	b	a	b	b	a	h	b	-	h	a	h	h	-	b	b	h	b	a
Lotus_SNP892	LG1	scaffold334	130065	892	h	h	b	h	h	b	h	b	h	b	h	a	a	a	b	b	h	b	b	h	h	h	h	a	b	h	a	b	a	b	b	a	h	b	-	h	a	h	h	-	b	b	h	b	a
Lotus_SNP893	LG1	scaffold334	180544	893	h	a	b	h	h	b	h	b	h	b	h	a	a	a	b	b	h	h	b	h	h	h	h	a	h	h	h	b	h	h	h	a	h	h	b	h	h	h	h	h	h	b	h	b	a
Lotus_SNP894	LG1	scaffold334	180586	894	h	a	b	h	h	b	h	b	h	b	h	a	a	a	b	b	h	h	b	h	h	h	h	a	h	h	h	b	h	h	h	a	h	h	-	h	h	b	h	h	h	b	h	b	a
Lotus_SNP895	LG1	scaffold334	181163	895	h	h	b	h	h	b	h	b	h	b	h	a	a	a	b	b	h	h	b	h	h	h	h	a	h	h	h	b	h	h	h	a	h	h	b	h	h	h	h	h	h	b	h	b	a
Lotus_SNP896	LG1	scaffold334	181204	896	h	h	b	h	h	b	h	b	h	b	h	a	a	a	b	b	h	h	b	h	h	h	h	a	h	h	h	b	h	h	h	a	h	h	b	h	h	h	h	h	h	b	h	b	a
Lotus_SNP897	LG1	scaffold334	550706	897	h	h	b	h	h	b	h	b	h	b	h	a	a	a	b	b	h	h	b	h	h	h	h	a	h	h	h	b	h	h	h	a	h	h	a	h	h	h	h	h	h	b	h	b	a
Lotus_SNP898	LG1	scaffold334	817929	898	h	h	b	h	h	b	h	b	h	b	h	a	a	a	b	b	h	h	-	h	h	h	h	a	h	h	b	b	h	a	h	a	h	h	-	h	h	h	a	h	h	b	a	b	a
Lotus_SNP899	LG1	scaffold696	123508	899	h	b	b	h	h	b	b	b	h	b	b	a	a	b	b	b	b	b	b	b	b	h	b	a	h	h	b	b	b	b	h	a	b	b	b	b	b	b	b	b	b	b	b	b	-
Lotus_SNP900	LG1	scaffold696	123657	900	h	h	b	h	h	b	h	b	h	b	h	a	a	a	b	b	h	h	b	h	h	h	b	a	a	h	-	b	h	h	-	a	a	b	-	h	h	h	a	b	h	b	b	b	-
Lotus_SNP901	LG1	scaffold696	123659	901	h	h	b	h	h	b	h	b	h	b	h	a	a	a	b	b	h	h	b	h	h	h	b	a	a	h	-	b	h	b	-	a	a	b	-	h	h	h	a	b	h	b	b	b	-
Lotus_SNP902	LG1	scaffold696	123665	902	h	h	b	h	h	b	h	b	h	b	h	a	a	a	b	b	h	h	b	h	h	h	b	a	a	h	-	b	h	h	-	a	a	b	-	h	h	h	a	a	h	b	b	b	-
Lotus_SNP903	LG1	scaffold696	123799	903	h	h	b	h	h	b	h	b	h	b	h	a	a	h	b	b	b	b	b	b	h	h	h	a	h	h	b	b	h	h	h	a	h	b	b	h	h	h	h	b	h	b	b	b	-
Lotus_SNP904	LG1	scaffold696	185866	904	h	-	-	a	h	b	h	b	h	b	h	a	a	-	b	b	b	-	b	h	b	h	h	a	-	b	-	b	-	b	-	a	b	b	-	b	b	a	b	-	b	b	a	b	a
Lotus_SNP905	LG1	scaffold696	185877	905	h	-	-	a	h	b	h	b	h	b	h	a	a	-	b	b	b	-	b	h	b	h	h	a	-	b	-	b	-	b	-	a	b	b	-	b	b	a	b	-	b	b	a	b	a
Lotus_SNP906	LG1	scaffold696	185895	906	h	-	-	a	h	b	h	b	h	b	h	a	a	-	b	b	a	-	b	h	b	h	h	a	-	b	-	b	-	b	-	a	b	b	-	b	b	a	b	-	b	b	a	b	a
Lotus_SNP907	LG1	scaffold696	185896	907	h	-	-	a	h	b	h	b	h	b	h	a	a	-	b	b	b	-	b	h	b	h	h	a	-	b	-	b	-	b	-	a	b	b	-	a	b	a	b	-	b	b	a	b	a
Lotus_SNP908	LG1	scaffold696	186005	908	h	-	-	a	h	b	h	b	h	b	h	a	a	a	b	b	a	-	b	h	b	h	h	a	-	b	-	b	-	b	-	a	b	b	-	b	b	a	h	-	-	b	a	b	a
Lotus_SNP909	LG1	scaffold696	195719	909	h	h	b	h	h	b	h	b	h	b	h	a	a	h	b	b	h	h	b	h	h	h	h	a	h	h	b	b	h	h	h	a	h	h	a	h	h	h	h	h	h	b	h	b	a
Lotus_SNP910	LG1	scaffold696	195930	910	h	h	b	h	h	b	h	b	h	b	h	a	a	h	b	b	h	h	b	h	h	h	h	a	h	h	b	b	h	h	h	a	h	h	a	h	h	h	h	h	h	b	h	b	a
Lotus_SNP911	LG1	scaffold696	195936	911	h	h	b	h	h	b	h	b	h	b	h	a	a	h	b	b	h	h	b	h	h	h	h	a	h	h	b	b	h	h	h	a	h	h	a	h	h	h	h	h	h	b	h	b	a
Lotus_SNP912	LG1	scaffold696	195999	912	h	h	b	h	h	b	h	b	h	b	h	a	a	h	b	b	h	h	b	h	h	h	h	a	h	h	b	b	h	h	h	a	h	h	a	h	h	h	h	h	h	b	h	b	a
Lotus_SNP913	LG1	scaffold1376	184297	913	h	b	-	b	h	b	a	b	h	a	h	a	a	-	-	b	a	b	b	b	a	h	h	a	b	a	-	b	a	b	-	a	a	-	-	-	b	h	h	b	b	b	b	-	a
Lotus_SNP914	LG1	scaffold1376	184457	914	h	b	-	b	h	b	a	b	h	a	h	-	a	-	-	b	a	b	b	b	a	h	h	a	b	a	-	b	a	b	-	a	a	-	-	-	b	h	h	b	b	b	b	-	a
Lotus_SNP915	LG1	scaffold1376	184458	915	h	b	-	b	h	b	a	b	h	a	h	-	a	-	-	b	a	b	b	b	a	h	h	a	b	a	-	b	a	b	-	a	a	-	-	-	a	h	h	b	b	b	b	-	a
Lotus_SNP916	LG1	scaffold1376	184501	916	h	b	-	b	h	b	a	b	h	a	h	-	a	-	-	b	a	b	b	b	a	h	h	a	b	a	-	b	a	b	-	a	a	-	-	-	b	h	h	b	b	b	b	-	a
Lotus_SNP917	LG1	scaffold1376	185219	917	h	a	b	h	b	b	h	b	b	h	h	a	a	-	b	b	h	b	b	b	b	h	-	a	b	a	-	b	b	-	b	a	b	b	-	h	b	b	b	a	a	b	-	b	a
Lotus_SNP918	LG1	scaffold1376	185235	918	h	a	b	h	b	b	h	b	b	h	h	a	a	-	b	b	h	b	b	b	b	h	-	a	b	a	-	b	a	-	b	a	b	b	-	h	b	a	b	a	a	b	-	b	a
Lotus_SNP919	LG1	scaffold1376	185283	919	h	a	b	h	b	b	h	b	b	h	h	a	a	-	b	b	h	b	b	b	b	h	-	a	b	a	-	b	a	-	b	a	b	b	-	h	b	a	b	a	a	b	-	b	a
Lotus_SNP920	LG1	scaffold1376	185399	920	h	h	b	h	b	b	h	b	b	b	b	a	a	-	b	b	b	b	b	b	b	h	-	a	b	a	-	b	b	-	b	a	b	b	-	h	b	b	b	a	a	b	-	b	-
Lotus_SNP921	LG1	scaffold1376	185465	921	h	h	b	h	b	b	h	b	b	b	b	a	a	-	b	b	b	b	b	b	b	h	-	a	b	a	-	b	b	-	b	a	b	b	-	h	b	a	b	a	a	b	-	b	-
Lotus_SNP922	LG1	scaffold1376	185470	922	h	h	b	h	b	b	h	b	b	b	b	a	a	-	b	b	b	b	b	b	b	h	-	a	b	a	-	b	b	-	b	a	b	b	-	h	b	b	b	a	a	b	-	b	-
Lotus_SNP923	LG1	scaffold184	22351	923	h	h	b	h	h	b	h	b	h	h	h	a	a	h	b	b	h	h	b	h	h	h	h	a	h	a	h	b	h	h	b	a	h	h	b	h	h	b	h	h	h	b	b	b	a
Lotus_SNP924	LG1	scaffold184	280601	924	h	a	b	h	b	-	-	b	b	h	h	a	a	-	b	b	h	b	-	h	h	h	-	-	h	a	a	b	a	b	b	a	b	h	-	h	h	-	-	b	b	b	b	b	-
Lotus_SNP925	LG1	scaffold184	438438	925	h	a	b	h	a	b	h	b	h	h	h	a	a	a	b	b	h	h	b	b	h	h	h	a	b	a	-	b	h	h	h	a	h	b	-	a	h	h	h	h	h	b	h	b	a
Lotus_SNP926	LG1	scaffold184	438441	926	h	a	b	h	a	b	h	b	h	h	h	a	a	h	b	b	h	h	b	b	h	h	h	a	b	a	-	b	h	h	h	a	h	b	-	a	h	h	h	h	h	b	h	b	a
Lotus_SNP927	LG1	scaffold184	464721	927	h	h	b	h	h	b	h	b	h	h	h	a	a	h	b	b	h	b	b	h	h	h	h	a	a	a	b	b	a	b	a	a	h	a	-	h	a	h	h	h	h	b	h	b	a
Lotus_SNP928	LG1	scaffold184	464780	928	h	h	b	h	h	b	h	b	h	h	h	a	a	h	b	b	h	b	b	h	h	h	h	a	a	a	b	b	a	b	a	a	h	a	-	h	a	h	h	h	h	b	h	b	a
Lotus_SNP929	LG1	scaffold184	464802	929	h	h	b	h	h	b	h	b	h	h	h	a	a	a	b	b	h	b	b	h	h	h	h	a	a	a	b	b	a	b	a	a	h	a	-	h	a	h	h	h	h	b	h	b	a
Lotus_SNP930	LG1	scaffold184	464937	930	h	h	b	h	h	b	h	b	h	h	h	a	a	h	b	b	h	b	b	h	h	a	h	a	a	a	b	b	a	b	a	a	h	a	-	h	a	h	h	h	h	b	h	b	a
Lotus_SNP931	LG1	scaffold184	494360	931	h	h	b	h	h	b	h	b	h	h	h	a	a	h	b	b	h	h	b	h	h	h	b	a	b	a	b	b	b	h	h	a	h	b	-	h	h	h	h	h	h	b	b	b	a
Lotus_SNP932	LG1	scaffold184	494400	932	h	h	b	h	h	b	h	b	h	h	h	a	a	a	b	b	h	h	b	h	h	h	b	a	b	a	b	b	b	h	h	a	h	b	-	h	h	h	h	h	h	b	h	b	a
Lotus_SNP933	LG1	scaffold184	494637	933	h	h	b	h	h	b	h	b	h	h	h	a	a	h	b	b	h	h	b	h	h	h	h	a	h	a	h	b	h	h	h	a	h	h	b	h	h	h	h	h	h	b	h	b	a
Lotus_SNP934	LG1	scaffold184	498877	934	h	h	b	h	h	b	h	b	h	h	h	a	a	h	b	b	h	h	b	h	h	h	h	a	h	a	h	b	h	a	a	a	h	h	-	h	h	h	h	h	h	b	h	b	a
Lotus_SNP935	LG1	scaffold184	499045	935	h	h	b	h	h	b	h	b	h	h	h	a	a	h	b	b	h	h	b	h	h	h	h	a	h	a	h	b	h	a	a	a	h	h	-	h	h	h	h	h	h	b	h	b	a
Lotus_SNP936	LG1	scaffold184	499053	936	h	h	b	h	h	b	h	b	h	h	h	a	a	h	b	b	h	h	b	h	h	h	h	a	h	a	h	b	h	a	a	a	h	h	-	h	h	h	h	h	h	b	h	b	a
Lotus_SNP937	LG1	scaffold184	633147	937	h	h	b	h	h	b	h	b	h	h	h	a	a	b	b	b	h	b	b	h	h	a	h	a	h	a	h	b	h	b	h	a	b	h	-	h	h	h	b	h	h	b	a	b	a
Lotus_SNP938	LG1	scaffold184	633386	938	h	h	b	h	h	b	h	b	h	h	h	a	a	a	b	b	h	b	b	h	h	h	h	a	h	a	h	b	h	b	h	a	b	h	-	h	h	h	b	h	h	b	a	b	-
Lotus_SNP939	LG1	scaffold184	633405	939	h	h	b	h	h	b	h	b	h	h	h	a	a	b	b	b	h	b	b	h	h	h	h	a	h	a	h	b	h	b	h	a	b	h	-	h	h	h	b	h	h	b	a	b	-
Lotus_SNP940	LG1	scaffold184	633418	940	h	h	b	h	h	b	h	b	h	h	h	a	a	b	b	b	h	b	b	h	h	h	h	a	h	a	h	b	h	b	h	a	b	h	-	h	h	h	b	h	h	b	a	b	-
Lotus_SNP941	LG1	scaffold184	854852	941	h	b	b	b	b	b	h	b	b	h	b	a	a	b	b	b	h	-	b	h	-	b	-	a	b	a	-	b	b	b	b	a	b	b	-	b	b	-	b	-	b	-	b	b	a
Lotus_SNP942	LG1	scaffold184	854854	942	h	b	b	b	b	b	h	b	b	h	b	a	a	b	b	b	h	-	b	h	-	b	-	a	b	a	-	b	b	b	b	a	b	b	-	b	b	-	b	-	b	-	b	b	a
Lotus_SNP943	LG1	scaffold3108	4423	943	h	h	b	h	h	b	h	b	h	h	h	a	a	h	b	b	h	h	b	h	b	h	b	a	h	a	h	b	h	h	h	a	h	h	a	h	h	h	h	h	h	b	b	b	a
Lotus_SNP944	LG1	scaffold3108	4465	944	h	h	b	h	h	b	h	b	h	h	h	a	a	h	b	b	h	h	b	h	b	h	b	a	h	a	h	b	h	h	h	a	h	h	a	h	h	h	h	h	h	b	b	b	a
Lotus_SNP945	LG1	scaffold1609	25234	945	h	h	h	h	h	h	h	b	h	h	b	a	a	a	b	h	h	b	b	h	b	b	b	a	b	a	a	b	b	b	b	a	h	b	-	h	b	b	b	h	b	h	b	b	-
Lotus_SNP946	LG1	scaffold1609	70009	946	h	h	b	h	h	b	h	b	h	h	h	a	a	a	b	b	h	h	b	h	h	h	h	a	h	a	h	b	h	h	h	a	h	h	a	h	h	h	h	h	h	b	b	b	a
Lotus_SNP947	LG1	scaffold1609	96694	947	h	h	b	h	h	b	h	b	h	h	h	a	a	h	b	b	h	h	b	h	h	h	h	a	h	a	h	b	h	h	h	a	h	h	b	h	h	h	h	h	h	b	b	b	a
Lotus_SNP948	LG1	scaffold1609	96716	948	h	h	b	h	h	b	h	b	h	h	h	a	a	h	b	b	h	h	b	h	h	h	h	a	h	a	h	b	h	h	h	a	h	h	b	h	h	h	h	h	h	b	b	b	a
Lotus_SNP949	LG1	scaffold1609	96722	949	h	h	b	h	h	b	h	b	h	h	h	a	a	h	b	b	h	h	b	h	h	h	h	a	h	a	h	b	h	h	h	a	h	h	b	h	h	h	h	h	h	b	b	b	a
Lotus_SNP950	LG1	scaffold1609	96769	950	h	h	b	h	h	b	h	b	h	h	h	a	a	a	b	b	h	b	b	h	h	h	h	a	h	a	-	b	h	b	-	a	h	b	b	h	h	h	h	h	h	b	b	b	a
Lotus_SNP951	LG1	scaffold1609	96850	951	h	h	b	h	h	b	h	b	h	h	h	a	a	h	b	b	h	h	b	h	h	h	h	a	h	a	h	b	h	h	h	a	h	h	b	h	h	h	h	h	h	b	b	b	a
Lotus_SNP952	LG1	scaffold1609	147549	952	h	-	b	b	h	b	h	b	h	-	b	a	a	b	b	b	-	a	b	a	h	h	h	a	b	a	-	b	a	b	b	a	b	b	-	b	a	h	h	-	b	b	b	b	a
Lotus_SNP953	LG1	scaffold1609	147575	953	h	-	b	b	h	b	b	b	h	-	b	a	a	b	b	b	-	a	b	a	h	h	h	a	b	a	-	b	a	b	b	a	a	b	-	b	b	h	h	-	b	b	b	b	a
Lotus_SNP954	LG1	scaffold1609	147577	954	h	-	b	b	h	b	h	b	h	-	b	a	a	b	b	b	-	a	b	a	b	h	b	a	b	a	-	b	a	b	b	a	a	b	-	b	b	h	h	-	b	b	b	b	a
Lotus_SNP955	LG1	scaffold1609	147662	955	h	-	b	b	b	b	b	b	h	-	b	a	a	b	b	b	-	a	b	a	h	h	h	a	b	a	-	b	a	b	b	a	a	b	-	b	b	h	h	-	b	b	b	b	a
Lotus_SNP956	LG1	scaffold1609	149657	956	h	h	b	h	h	b	h	b	h	h	h	a	a	h	b	b	h	h	b	h	b	h	b	a	b	a	h	b	h	h	h	a	b	h	a	h	a	h	h	h	h	b	b	b	a
Lotus_SNP957	LG1	scaffold1609	149690	957	h	h	b	h	h	b	h	b	h	h	h	a	a	h	b	b	h	h	b	h	b	h	b	a	b	a	h	b	h	h	h	a	b	h	a	h	a	h	h	h	h	b	b	b	a
Lotus_SNP958	LG1	scaffold1609	149707	958	h	h	b	h	h	b	h	b	h	h	h	a	a	h	b	b	h	h	b	h	b	h	b	a	b	a	h	b	h	h	h	a	b	h	a	h	a	h	h	h	h	b	b	b	a
Lotus_SNP959	LG1	scaffold1609	149891	959	h	h	b	h	h	b	h	b	h	h	h	a	a	h	b	b	h	h	b	h	b	h	b	a	b	a	h	b	h	h	h	a	b	h	a	h	h	h	h	h	h	b	b	b	a
Lotus_SNP960	LG1	scaffold1609	149902	960	h	h	b	h	h	b	h	b	h	h	h	a	a	h	b	b	h	h	b	h	b	h	b	a	b	a	h	b	h	h	h	a	b	h	a	h	h	h	h	h	h	b	b	b	a
Lotus_SNP961	LG1	scaffold1609	149947	961	h	h	b	h	h	b	h	b	h	h	h	a	a	h	b	b	h	h	b	h	b	h	b	a	b	a	h	b	h	h	h	a	b	h	a	h	h	h	h	h	h	b	b	b	a
Lotus_SNP962	LG1	scaffold1609	284047	962	h	h	b	h	b	b	h	b	h	h	h	a	a	b	-	b	h	h	b	h	b	h	b	a	a	a	-	b	a	h	b	a	h	h	-	h	a	h	b	h	h	b	b	b	-
Lotus_SNP963	LG1	scaffold1609	284060	963	h	h	b	h	b	b	h	b	h	h	h	a	a	b	-	b	h	h	b	h	b	h	b	a	b	a	-	b	b	h	b	a	h	h	-	h	a	h	b	h	h	b	b	b	-
Lotus_SNP964	LG1	scaffold510	200812	964	h	h	b	h	h	b	h	b	h	a	h	a	a	b	b	b	h	a	b	h	h	h	h	a	h	a	h	b	h	b	-	a	h	h	-	b	h	h	h	b	h	b	b	b	a
Lotus_SNP965	LG1	scaffold510	200845	965	h	h	b	h	h	b	h	b	h	a	h	a	a	b	b	b	h	b	b	h	h	h	h	a	h	a	h	b	h	b	-	a	h	h	-	h	h	h	h	b	h	b	b	b	a
Lotus_SNP966	LG1	scaffold510	200973	966	h	h	b	h	h	b	h	b	h	a	h	a	a	b	b	b	h	b	b	h	h	h	h	a	h	a	h	b	h	b	-	a	h	h	-	h	h	h	h	b	h	b	b	b	a
Lotus_SNP967	LG1	scaffold510	201070	967	h	b	b	h	h	b	a	b	h	b	h	-	a	b	b	b	b	b	-	h	a	h	h	a	-	-	-	b	-	-	b	a	b	a	-	-	b	b	b	-	b	b	b	-	a
Lotus_SNP968	LG1	scaffold510	201225	968	h	b	b	h	h	b	a	b	h	-	h	-	a	b	b	b	b	-	-	a	a	h	h	a	-	-	-	b	-	-	a	a	a	a	-	-	b	b	b	-	b	b	-	-	a
Lotus_SNP969	LG1	scaffold510	307903	969	h	h	b	h	h	b	h	b	h	h	h	a	a	h	b	b	h	h	b	h	h	h	h	a	h	a	h	b	h	h	h	a	h	h	h	h	h	h	h	h	h	b	b	b	a
Lotus_SNP970	LG1	scaffold510	315713	970	h	h	b	h	h	b	h	b	h	h	h	a	a	a	b	b	h	a	b	h	h	h	h	a	h	a	b	b	h	a	a	a	h	h	b	h	h	h	h	h	h	b	b	b	a
Lotus_SNP971	LG1	scaffold510	328185	971	h	h	b	h	h	b	h	b	h	h	h	a	a	b	b	b	h	h	b	h	h	h	h	a	h	a	b	b	b	h	b	a	h	h	-	h	h	a	b	h	b	b	b	b	a
Lotus_SNP972	LG1	scaffold510	466232	972	h	b	b	a	a	b	h	b	h	h	h	a	a	h	b	b	h	h	b	h	a	h	a	a	a	a	a	b	a	h	h	a	h	h	b	h	h	b	-	h	h	b	b	b	a
Lotus_SNP973	LG1	scaffold510	466239	973	h	b	b	a	b	b	h	b	h	h	h	a	a	h	b	b	h	h	b	h	b	h	a	a	a	a	a	b	a	h	h	a	h	h	b	h	h	b	-	h	h	b	b	b	a
Lotus_SNP974	LG1	scaffold510	466269	974	h	b	b	a	a	b	h	b	h	h	h	a	a	h	b	b	h	h	b	h	a	h	a	a	a	a	a	b	a	h	h	a	h	h	b	h	h	b	-	h	h	b	b	b	a
Lotus_SNP975	LG1	scaffold510	466478	975	h	h	b	a	b	b	h	b	h	h	h	a	a	a	b	b	h	h	b	h	b	h	a	a	a	a	a	b	a	h	h	a	h	h	b	h	h	b	a	h	h	b	b	b	a
Lotus_SNP976	LG1	scaffold313	130840	976	h	h	b	h	h	b	h	b	h	h	h	a	a	b	-	b	h	-	b	h	b	h	h	a	b	a	a	b	b	b	a	a	h	h	-	h	h	h	h	h	h	b	a	b	a
Lotus_SNP977	LG1	scaffold313	130999	977	h	h	b	h	h	b	h	b	h	h	h	a	a	b	-	b	h	-	b	h	b	h	h	a	b	a	a	b	b	b	a	a	h	h	-	h	h	h	h	h	h	b	a	b	a
Lotus_SNP978	LG1	scaffold313	204629	978	h	h	b	h	h	b	h	b	h	h	h	a	a	b	b	b	h	h	b	h	h	h	h	a	h	a	h	b	h	h	h	a	h	h	b	h	h	h	h	h	h	b	h	b	a
Lotus_SNP979	LG1	scaffold438	150407	979	h	h	b	h	h	b	h	b	h	h	h	a	a	h	b	b	h	h	b	h	h	h	h	a	h	a	h	b	h	h	h	a	h	h	b	h	h	h	h	h	h	b	h	b	a
Lotus_SNP980	LG1	scaffold438	290548	980	h	h	b	h	h	b	h	b	h	b	h	a	a	h	b	b	h	h	b	h	h	h	h	a	h	a	h	b	h	h	h	a	h	h	a	h	h	h	h	h	h	b	h	b	a
Lotus_SNP981	LG1	scaffold438	290776	981	h	h	b	h	h	b	h	b	h	b	h	a	a	h	b	b	h	h	b	h	h	h	h	a	h	a	h	b	h	h	h	a	h	h	a	h	h	h	h	h	h	b	h	b	a
Lotus_SNP982	LG1	scaffold438	290854	982	h	h	b	h	h	b	h	b	h	b	h	a	a	h	b	b	h	h	b	h	h	h	h	a	h	a	h	b	h	h	h	a	h	h	a	h	h	h	h	h	h	b	h	b	a
Lotus_SNP983	LG1	scaffold438	477120	983	h	h	b	h	h	b	h	b	h	b	h	a	a	a	b	b	h	h	b	h	h	h	h	a	h	a	h	b	h	h	h	a	h	h	b	h	h	h	h	h	h	b	h	b	a
Lotus_SNP984	LG1	scaffold438	479818	984	h	h	b	h	h	b	h	b	h	b	h	a	a	a	b	b	h	h	b	h	h	h	h	a	h	a	h	b	h	h	h	a	h	h	h	h	h	h	h	h	h	b	h	b	a
Lotus_SNP985	LG1	scaffold438	485791	985	h	b	b	h	h	b	b	b	b	b	b	a	a	-	b	b	b	-	-	a	b	h	-	a	a	a	a	b	a	-	a	a	b	b	-	-	h	a	a	b	-	b	b	b	-
Lotus_SNP986	LG1	scaffold438	485847	986	h	b	b	h	h	b	b	b	b	b	b	a	a	-	b	b	b	-	-	a	b	h	-	a	a	a	a	b	a	-	a	a	b	b	-	-	h	a	a	b	-	b	b	b	-
Lotus_SNP987	LG1	scaffold438	485994	987	h	b	b	h	h	b	b	b	b	b	b	a	a	-	b	b	b	-	-	a	b	h	-	a	a	a	a	b	a	b	-	a	b	b	-	-	b	a	-	b	-	b	b	b	-
Lotus_SNP988	LG1	scaffold438	486060	988	h	b	b	h	h	b	b	b	b	b	b	a	a	-	b	b	b	-	-	a	b	h	-	a	a	a	a	b	a	b	-	a	b	b	-	-	b	a	a	b	-	b	b	b	-
Lotus_SNP989	LG1	scaffold438	486063	989	h	b	b	h	h	b	b	b	b	b	b	a	a	-	b	b	b	-	-	a	b	h	-	a	a	a	a	b	a	b	-	a	b	b	-	-	b	a	a	b	-	b	b	b	-
Lotus_SNP990	LG1	scaffold438	513135	990	h	b	b	-	b	b	h	b	h	b	h	a	-	a	b	b	-	b	b	h	h	h	h	a	b	a	-	b	-	a	b	a	a	-	-	a	b	h	h	-	b	b	a	b	-
Lotus_SNP991	LG1	scaffold438	513142	991	h	b	b	-	b	b	h	b	h	b	h	a	-	a	b	b	-	b	b	h	h	h	h	a	b	a	-	b	-	a	b	a	a	-	-	a	b	h	h	-	b	b	a	b	-
Lotus_SNP992	LG1	scaffold438	513194	992	h	b	b	-	b	b	h	b	h	b	h	a	-	a	b	b	-	b	b	h	h	h	h	a	b	a	-	b	-	a	b	a	a	-	-	a	b	h	h	-	b	b	a	b	-
Lotus_SNP993	LG1	scaffold438	550856	993	h	h	b	h	h	b	h	b	h	b	h	a	a	a	b	b	h	h	b	h	h	h	h	a	h	a	h	b	h	h	h	a	h	h	a	h	h	h	h	h	h	b	h	b	a
Lotus_SNP994	LG1	scaffold438	553738	994	h	h	b	h	h	b	h	b	h	b	h	a	a	a	b	b	h	h	b	h	h	h	h	a	h	a	h	b	h	h	h	a	h	h	h	h	h	h	h	h	h	b	h	b	a
Lotus_SNP995	LG1	scaffold438	710419	995	h	h	b	h	h	b	h	b	h	b	h	a	a	a	b	b	h	h	b	h	h	h	h	a	h	a	h	b	h	h	h	a	h	h	h	h	h	h	h	h	h	b	h	b	a
Lotus_SNP996	LG1	scaffold438	710462	996	h	h	b	h	h	b	h	b	h	b	h	a	a	a	b	b	h	h	b	h	h	h	h	a	h	a	h	b	h	h	h	a	h	h	h	h	h	h	h	h	h	b	h	b	a
Lotus_SNP997	LG1	scaffold438	710464	997	h	h	b	h	h	b	h	b	h	b	h	a	a	a	b	b	h	h	b	h	h	h	h	a	h	a	h	b	h	h	h	a	h	h	h	h	h	h	h	h	h	b	h	b	a
Lotus_SNP998	LG1	scaffold438	1008900	998	h	h	b	h	h	b	b	b	h	b	b	a	a	a	b	b	b	b	b	h	h	h	h	a	h	a	b	b	h	h	h	a	h	h	-	h	b	h	h	b	b	b	b	b	a
Lotus_SNP999	LG1	scaffold438	1029379	999	h	h	b	h	h	b	h	b	a	b	h	-	a	-	-	b	a	b	b	-	b	b	b	a	b	a	-	b	-	b	a	a	b	-	-	b	a	h	h	-	-	b	b	b	a
Lotus_SNP1000	LG1	scaffold438	1042307	1000	h	h	b	h	b	b	b	b	h	b	h	a	a	a	b	b	h	h	b	h	h	b	h	a	h	a	b	b	h	h	h	a	h	b	b	h	h	h	b	h	h	b	b	b	a
Lotus_SNP1001	LG1	scaffold115	86950	1001	h	a	b	h	b	b	h	b	h	a	h	a	a	b	b	b	-	a	b	a	h	h	h	a	a	a	b	b	b	b	a	a	h	-	b	a	b	h	h	a	b	b	b	b	-
Lotus_SNP1002	LG1	scaffold115	86955	1002	h	a	b	h	b	b	h	b	h	a	h	a	a	b	b	b	-	a	b	a	h	h	h	a	a	a	b	b	b	b	a	a	h	-	b	a	b	h	h	a	b	b	b	b	-
Lotus_SNP1003	LG1	scaffold115	86974	1003	h	a	b	h	b	b	h	b	h	a	h	a	a	b	b	b	-	b	b	a	h	h	h	a	a	a	b	b	b	b	b	a	h	-	b	a	b	h	h	a	b	b	b	b	-
Lotus_SNP1004	LG1	scaffold115	86996	1004	h	a	b	h	b	b	h	b	h	a	h	a	a	b	b	b	-	b	b	a	h	h	h	a	a	a	b	b	b	b	b	a	h	-	b	a	b	h	h	a	b	b	b	b	-
Lotus_SNP1005	LG1	scaffold115	87097	1005	h	a	b	h	b	b	h	b	h	b	h	a	a	a	b	b	-	a	b	a	h	h	h	a	a	a	b	b	b	b	a	a	b	-	b	a	b	h	h	a	b	b	b	b	-
Lotus_SNP1006	LG1	scaffold115	87126	1006	h	a	b	h	b	b	h	b	h	b	h	a	a	b	b	b	-	a	b	a	h	h	h	a	a	a	b	b	b	b	a	a	b	-	b	a	b	h	h	a	b	b	b	b	-
Lotus_SNP1007	LG1	scaffold115	96536	1007	h	a	b	h	h	b	h	b	h	h	h	a	a	b	b	b	h	b	b	h	h	h	h	a	b	a	a	b	h	h	b	a	h	h	-	h	h	h	h	a	h	b	b	b	a
Lotus_SNP1008	LG1	scaffold115	319001	1008	h	h	b	h	h	b	h	b	h	h	h	a	a	a	b	b	h	h	b	h	h	h	h	a	h	a	h	b	h	h	h	a	h	h	a	h	h	h	h	h	h	b	b	b	a
Lotus_SNP1009	LG1	scaffold115	354588	1009	h	a	b	b	h	b	h	b	h	h	b	a	a	a	b	b	h	a	b	h	b	b	h	a	b	a	b	b	b	b	b	a	h	b	-	b	b	b	b	b	b	b	b	b	a
Lotus_SNP1010	LG1	scaffold115	354592	1010	h	a	b	b	h	b	h	b	h	h	b	a	a	a	b	b	h	b	b	h	b	b	b	a	b	a	b	b	b	b	b	a	h	b	-	b	b	b	b	b	b	b	b	b	a
Lotus_SNP1011	LG1	scaffold115	518480	1011	h	h	b	h	h	b	h	b	h	a	h	a	a	a	b	b	a	a	b	a	h	h	h	a	h	a	h	b	h	h	h	a	h	h	b	h	h	h	h	h	h	b	b	b	a
Lotus_SNP1012	LG1	scaffold115	780704	1012	h	h	b	h	h	b	h	b	h	h	h	a	a	-	b	b	h	a	b	h	h	h	-	a	h	a	-	b	a	a	a	a	h	a	-	h	h	h	h	a	h	b	b	b	-
Lotus_SNP1013	LG1	scaffold115	780746	1013	h	h	b	h	h	b	h	b	h	h	h	a	a	-	b	b	h	a	b	h	h	h	-	a	h	a	-	b	a	a	a	a	h	a	-	h	h	h	h	h	h	b	b	b	-
Lotus_SNP1014	LG1	scaffold115	897277	1014	h	a	b	b	a	b	h	b	b	a	a	a	a	-	b	b	a	a	b	a	a	b	h	a	-	a	-	b	-	b	b	a	b	b	-	a	b	h	b	-	a	b	-	b	-
Lotus_SNP1015	LG1	scaffold115	897313	1015	h	a	b	b	a	b	h	b	b	a	a	a	a	-	b	b	a	a	b	a	a	b	h	a	-	a	-	b	-	b	b	a	b	b	-	a	b	h	b	-	a	b	-	b	-
Lotus_SNP1016	LG1	scaffold115	897326	1016	h	a	b	b	a	b	h	b	b	a	a	a	a	-	b	b	a	a	b	a	a	b	h	a	-	a	-	b	-	b	b	a	b	b	-	a	b	h	b	-	a	b	-	b	-
Lotus_SNP1017	LG1	scaffold115	897475	1017	h	b	b	b	b	b	b	b	b	b	b	a	a	b	b	b	b	b	b	b	b	h	h	a	b	a	b	b	b	b	b	a	b	b	b	b	b	b	b	b	b	b	b	b	-
Lotus_SNP1018	LG1	scaffold115	1035121	1018	h	h	b	h	h	b	h	b	h	h	h	a	a	a	b	b	h	h	b	h	h	h	h	a	h	a	h	b	h	h	a	a	h	h	b	h	h	h	h	h	h	b	b	b	a
Lotus_SNP1019	LG1	scaffold1723	34878	1019	h	h	b	h	h	b	h	b	h	h	h	a	a	a	b	b	h	h	b	h	h	h	h	a	h	a	h	b	h	h	h	a	h	h	a	h	h	h	h	h	h	b	b	b	a
Lotus_SNP1020	LG1	scaffold103	113170	1020	h	h	b	h	h	b	h	b	h	h	h	a	a	a	b	b	h	h	b	h	h	h	h	a	h	a	h	b	h	h	h	a	h	h	b	h	h	h	h	h	h	b	b	b	a
Lotus_SNP1021	LG1	scaffold103	192797	1021	h	h	b	h	h	b	h	b	h	h	h	a	a	a	b	b	h	h	b	h	h	h	h	a	h	a	h	b	h	h	h	a	h	h	b	h	h	h	h	h	h	b	b	b	a
Lotus_SNP1022	LG1	scaffold103	192810	1022	h	h	b	h	h	b	h	b	h	h	h	a	a	a	b	b	h	h	b	h	h	h	h	a	h	a	h	b	h	h	h	a	h	h	b	h	h	h	h	h	h	b	b	b	a
Lotus_SNP1023	LG1	scaffold103	192823	1023	h	h	b	h	h	b	h	b	h	h	h	a	a	a	b	b	h	h	b	h	h	h	h	a	h	a	h	b	h	h	h	a	h	h	b	h	h	h	h	h	h	b	b	b	a
Lotus_SNP1024	LG1	scaffold103	366851	1024	h	h	b	h	h	b	b	b	h	b	h	a	a	a	b	b	h	h	b	h	h	a	b	a	h	a	b	b	h	h	h	a	h	h	-	b	h	h	a	h	h	b	b	b	a
Lotus_SNP1025	LG1	scaffold103	366925	1025	h	b	b	b	b	b	h	b	h	b	h	a	a	a	b	b	h	b	b	b	b	b	-	a	h	a	b	b	a	b	b	a	h	h	-	h	h	a	-	h	b	b	b	b	-
Lotus_SNP1026	LG1	scaffold103	367108	1026	h	b	b	b	b	b	h	b	h	b	h	a	a	a	b	b	h	b	b	b	b	b	-	a	h	a	b	b	a	b	b	a	h	h	-	h	h	a	-	h	b	b	b	b	-
Lotus_SNP1027	LG1	scaffold103	367171	1027	h	b	b	b	b	b	h	b	h	b	h	a	a	a	b	b	h	b	b	b	b	b	-	a	h	a	b	b	b	b	b	a	h	b	-	h	h	b	-	h	b	b	b	b	-
Lotus_SNP1028	LG1	scaffold103	568531	1028	h	b	b	b	b	b	h	b	b	b	b	a	a	h	b	b	b	b	b	b	h	h	b	a	b	a	b	b	b	h	b	a	h	b	b	b	b	b	b	h	b	b	b	b	a
Lotus_SNP1029	LG1	scaffold103	614220	1029	h	h	b	h	h	b	h	b	h	h	h	a	a	a	b	b	h	h	b	h	h	h	h	a	h	a	h	b	h	h	h	a	h	h	b	h	h	h	h	h	h	b	b	b	a
Lotus_SNP1030	LG1	scaffold103	614244	1030	h	h	b	h	h	b	h	b	h	h	h	a	a	a	b	b	h	h	b	h	h	h	h	a	h	a	h	b	h	h	h	a	h	h	b	h	h	h	h	h	h	b	b	b	a
Lotus_SNP1031	LG1	scaffold103	614307	1031	h	h	b	h	h	b	h	b	h	h	h	a	a	a	b	b	h	h	b	h	h	h	h	a	h	a	h	b	h	h	h	a	h	h	b	h	h	h	h	h	h	b	b	b	a
Lotus_SNP1032	LG1	scaffold103	614324	1032	h	h	b	h	h	b	h	b	h	h	h	a	a	a	b	b	h	h	b	h	h	h	h	a	h	a	h	b	h	h	h	a	h	h	b	h	h	h	h	h	h	b	b	b	a
Lotus_SNP1033	LG1	scaffold103	614326	1033	h	h	b	h	h	b	h	b	h	h	h	a	a	a	b	b	h	h	b	h	h	h	h	a	h	a	h	b	h	h	h	a	h	h	b	h	h	h	h	h	h	b	b	b	a
Lotus_SNP1034	LG1	scaffold103	614499	1034	h	h	b	h	h	b	h	b	h	h	h	a	a	a	b	b	h	h	b	h	h	h	h	a	h	a	h	b	h	h	h	a	h	h	b	h	h	h	h	h	h	b	b	b	a
Lotus_SNP1035	LG1	scaffold103	614525	1035	h	h	b	h	h	b	h	b	h	h	h	a	a	a	b	b	h	h	b	h	h	h	h	a	h	a	h	b	h	h	h	a	h	h	b	h	h	h	h	h	h	b	b	b	a
Lotus_SNP1036	LG1	scaffold103	621960	1036	h	h	b	h	h	b	h	b	h	b	h	a	a	a	b	b	h	h	b	h	h	h	h	a	h	a	h	b	h	h	h	a	h	h	b	h	h	h	h	h	h	b	b	b	a
Lotus_SNP1037	LG1	scaffold103	867575	1037	h	h	b	h	h	b	h	b	h	h	h	a	a	a	b	b	h	h	b	h	h	h	h	a	h	a	b	b	b	h	h	a	h	h	-	h	h	h	h	h	h	b	b	b	a
Lotus_SNP1038	LG1	scaffold103	867598	1038	h	h	b	h	h	b	h	b	h	h	h	a	a	a	b	b	h	h	b	h	b	h	h	a	h	a	b	b	b	h	h	a	h	h	-	h	h	h	h	h	h	b	b	b	a
Lotus_SNP1039	LG1	scaffold103	877642	1039	h	a	b	h	h	b	h	b	h	h	h	a	a	a	b	b	a	a	b	h	h	a	h	a	h	a	h	b	h	h	h	a	h	h	a	h	h	h	h	h	h	b	b	b	a
Lotus_SNP1040	LG1	scaffold103	940550	1040	h	a	b	a	h	b	h	b	h	b	h	a	a	h	b	b	h	h	b	h	h	b	h	a	h	a	a	b	h	h	a	a	h	h	b	h	h	h	h	h	h	b	b	b	a
Lotus_SNP1041	LG1	scaffold103	940559	1041	h	a	b	a	h	b	h	b	h	b	h	a	a	h	b	b	h	h	b	h	h	b	h	a	h	a	a	b	h	h	a	a	h	h	b	h	h	h	h	h	h	b	b	b	a
Lotus_SNP1042	LG1	scaffold103	987153	1042	h	h	b	h	h	b	h	b	h	h	h	a	a	a	b	b	h	h	b	h	h	h	h	a	h	a	a	b	b	h	h	a	h	h	-	h	h	h	h	b	h	b	b	b	-
Lotus_SNP1043	LG1	scaffold103	987176	1043	h	b	b	h	h	b	h	b	h	h	h	a	a	a	b	b	h	h	b	h	h	h	h	a	h	a	b	b	b	h	h	a	h	h	-	h	h	h	h	b	h	b	b	b	-
Lotus_SNP1044	LG1	scaffold103	987360	1044	h	h	b	h	h	b	h	b	h	h	h	a	a	a	b	b	h	h	b	h	h	h	h	a	h	a	a	b	b	h	h	a	h	h	-	h	h	h	h	b	h	b	b	b	-
Lotus_SNP1045	LG1	scaffold489	27611	1045	h	b	b	h	h	b	b	b	b	h	h	a	a	b	b	b	h	h	b	h	h	b	b	a	b	a	h	b	b	h	h	a	h	b	-	h	h	b	a	h	h	b	b	b	a
Lotus_SNP1046	LG1	scaffold489	212943	1046	h	-	-	-	a	-	a	b	a	h	-	-	a	-	-	b	-	a	-	h	-	a	-	a	-	-	-	-	-	-	-	a	-	b	-	-	-	-	-	-	b	-	-	-	-
Lotus_SNP1047	LG1	scaffold489	212961	1047	h	-	-	-	a	-	a	b	a	h	-	-	a	-	-	b	-	a	-	h	-	a	-	a	-	-	-	-	-	-	-	a	-	b	-	-	-	-	-	-	b	-	-	-	-
Lotus_SNP1048	LG1	scaffold489	212992	1048	h	-	-	-	a	-	a	b	a	h	-	-	a	-	-	b	-	a	-	h	-	a	-	a	-	-	-	-	-	-	-	a	-	b	-	-	-	-	-	-	b	-	-	-	-
Lotus_SNP1049	LG1	scaffold489	213004	1049	h	-	-	-	a	-	a	b	a	h	-	-	a	-	-	b	-	a	-	h	-	a	-	a	-	-	-	-	-	-	-	a	-	b	-	-	-	-	-	-	b	-	-	-	-
Lotus_SNP1050	LG1	scaffold489	213005	1050	h	-	-	-	a	-	a	b	a	h	-	-	a	-	-	b	-	a	-	h	-	a	-	a	-	-	-	-	-	-	-	a	-	b	-	-	-	-	-	-	b	-	-	-	-
Lotus_SNP1051	LG1	scaffold489	215341	1051	h	h	b	h	h	b	a	b	a	h	h	a	a	h	b	b	h	h	b	h	h	h	h	a	h	a	b	b	h	h	h	a	a	a	-	h	h	h	a	h	h	b	b	b	a
Lotus_SNP1052	LG1	scaffold489	215355	1052	h	h	b	h	h	b	a	b	a	h	h	a	a	h	b	b	h	h	b	h	h	h	h	a	h	a	b	b	h	h	h	a	a	a	-	h	h	h	a	h	h	b	b	b	a
Lotus_SNP1053	LG1	scaffold489	220490	1053	h	b	b	h	b	b	h	b	b	h	h	a	a	h	b	b	h	h	b	h	h	h	h	a	b	a	b	b	b	b	h	a	h	h	b	h	b	h	a	h	h	b	b	b	a
Lotus_SNP1054	LG1	scaffold489	220500	1054	h	b	b	h	b	b	h	b	b	h	h	a	a	h	b	b	h	h	b	h	h	h	h	a	b	a	b	b	b	b	h	a	h	h	b	h	b	h	a	h	h	b	b	b	a
Lotus_SNP1055	LG1	scaffold489	220639	1055	h	-	b	b	b	b	b	-	b	a	b	-	-	-	b	b	b	b	-	b	b	h	h	a	b	-	-	b	-	-	-	a	a	a	-	-	b	b	a	a	-	-	b	b	a
Lotus_SNP1056	LG1	scaffold489	220674	1056	h	-	b	b	b	b	b	-	b	a	b	-	-	-	b	b	b	b	-	b	b	h	h	a	b	-	-	b	-	-	-	a	a	b	-	-	b	b	a	a	-	-	b	b	a
Lotus_SNP1057	LG1	scaffold489	221345	1057	h	h	b	h	h	b	h	b	h	h	a	a	a	b	b	b	h	h	b	h	a	h	b	a	h	a	b	b	a	-	-	a	h	h	-	h	h	-	a	b	h	b	b	b	-
Lotus_SNP1058	LG1	scaffold489	221348	1058	h	h	b	h	h	b	h	b	h	h	a	a	a	b	b	b	h	h	b	h	a	h	a	a	h	a	a	b	a	-	-	a	h	h	-	h	h	-	a	h	h	b	b	b	-
Lotus_SNP1059	LG1	scaffold489	340294	1059	h	h	b	h	h	b	h	b	h	h	h	a	a	b	b	b	h	h	b	h	h	h	h	a	h	a	h	b	a	b	h	a	h	h	-	h	h	h	-	h	h	b	b	b	-
Lotus_SNP1060	LG1	scaffold489	340506	1060	h	h	b	h	h	b	h	b	h	h	h	a	a	a	b	b	h	h	b	h	h	h	h	a	h	a	-	b	a	b	a	a	h	a	-	h	h	h	-	h	h	b	b	b	-
Lotus_SNP1061	LG1	scaffold489	355543	1061	h	h	b	h	h	b	h	b	h	h	h	a	a	h	b	b	h	a	b	h	h	h	h	a	h	a	a	b	b	h	-	a	h	h	-	h	h	h	a	h	h	b	b	b	a
Lotus_SNP1062	LG1	scaffold489	355621	1062	h	h	b	h	h	b	h	b	h	h	h	a	a	h	b	b	h	b	b	h	h	h	h	a	h	a	a	b	b	h	-	a	h	h	-	h	h	h	a	h	h	b	b	b	a
Lotus_SNP1063	LG1	scaffold261	92388	1063	h	h	b	h	h	b	h	b	h	h	h	a	a	h	b	b	h	h	b	h	h	h	h	a	h	a	h	b	h	h	h	a	h	h	b	h	h	h	h	h	h	b	b	b	a
Lotus_SNP1064	LG1	scaffold261	102314	1064	h	h	b	h	h	b	h	b	h	h	h	a	a	a	b	b	h	h	b	h	h	h	b	a	h	a	b	b	a	h	a	a	b	b	-	b	h	h	a	b	h	b	-	b	a
Lotus_SNP1065	LG1	scaffold261	102326	1065	h	h	b	h	h	b	h	b	h	h	h	a	a	a	b	b	h	h	b	h	h	h	b	a	h	a	b	b	a	h	a	a	b	b	-	h	h	h	a	b	h	b	-	b	a
Lotus_SNP1066	LG1	scaffold261	211068	1066	h	a	b	a	a	b	h	b	h	h	h	a	a	h	b	b	h	h	b	h	h	a	-	a	h	a	a	b	a	a	h	a	h	h	-	h	a	a	a	h	h	b	b	b	a
Lotus_SNP1067	LG1	scaffold261	211158	1067	h	a	b	a	a	b	h	b	h	h	a	a	a	h	b	b	h	h	b	h	h	a	-	a	h	a	a	b	a	a	h	a	h	h	-	h	a	a	a	h	h	b	b	b	a
Lotus_SNP1068	LG1	scaffold261	211356	1068	h	a	b	h	a	b	h	b	h	h	h	a	a	h	b	b	h	h	b	h	h	a	-	a	h	a	a	b	a	a	h	a	h	h	-	h	a	a	a	h	h	b	b	b	a
Lotus_SNP1069	LG1	scaffold261	211402	1069	h	a	b	h	a	b	h	b	h	h	h	a	a	h	b	b	h	h	b	h	h	a	-	a	h	a	a	b	a	a	h	a	h	h	-	h	a	a	a	h	h	b	b	b	a
Lotus_SNP1070	LG1	scaffold261	400417	1070	h	h	b	b	-	b	h	b	b	h	b	a	a	b	b	b	b	h	b	b	b	b	b	-	h	a	b	b	-	h	a	a	h	b	-	b	a	-	-	a	h	b	b	b	a
Lotus_SNP1071	LG1	scaffold545	78833	1071	h	b	b	b	b	b	h	b	b	b	h	-	-	b	b	b	b	b	b	b	b	h	b	a	h	a	b	b	b	b	b	a	b	b	-	b	b	b	a	b	b	b	b	b	a
Lotus_SNP1072	LG1	scaffold545	78960	1072	h	b	b	h	b	b	h	b	b	h	h	a	a	b	b	b	h	h	b	h	h	h	h	a	h	a	h	b	h	h	b	a	h	b	-	h	h	h	a	b	h	b	b	b	a
Lotus_SNP1073	LG1	scaffold545	79696	1073	h	a	b	b	h	b	a	b	h	a	b	-	a	h	b	b	b	-	b	b	b	b	b	-	b	a	b	b	b	a	-	a	h	h	-	h	b	a	a	a	a	b	b	b	a
Lotus_SNP1074	LG1	scaffold545	137441	1074	h	b	b	h	h	b	h	b	h	h	h	a	a	h	b	b	h	h	b	h	a	h	a	a	h	a	b	b	b	b	-	a	h	h	a	h	h	a	a	h	h	-	b	b	-
Lotus_SNP1075	LG1	scaffold545	137563	1075	h	b	b	h	h	b	h	b	h	h	h	a	a	h	b	b	h	h	b	h	a	h	a	a	h	a	b	b	b	-	-	a	h	h	-	h	h	a	a	h	h	-	b	b	-
Lotus_SNP1076	LG1	scaffold545	137599	1076	h	b	b	h	h	b	h	b	h	h	h	a	a	h	b	b	h	h	b	h	a	h	a	a	h	a	b	b	b	-	-	a	h	h	-	h	h	a	a	h	h	-	b	b	-
Lotus_SNP1077	LG1	scaffold545	190007	1077	h	b	b	h	h	b	h	b	b	a	b	-	a	b	b	b	b	-	b	h	h	b	h	a	b	a	-	b	b	-	-	a	b	a	-	h	h	h	a	a	a	b	b	b	a
Lotus_SNP1078	LG1	scaffold545	190164	1078	h	b	b	h	h	b	b	b	b	a	b	-	a	b	b	b	b	-	b	h	b	b	h	a	-	a	-	b	b	-	-	a	b	-	-	h	b	h	a	a	a	b	b	b	a
Lotus_SNP1079	LG1	scaffold545	262711	1079	h	b	b	b	b	b	b	b	h	b	h	a	a	h	b	b	b	b	b	b	h	h	h	a	h	a	b	b	h	b	b	a	h	h	b	b	b	h	a	b	h	b	b	b	a
Lotus_SNP1080	LG1	scaffold545	262842	1080	h	b	b	b	b	b	b	b	h	b	h	a	a	h	b	b	h	b	b	b	h	h	h	a	h	a	b	b	h	b	b	a	h	h	b	b	b	h	a	b	h	b	b	b	a
Lotus_SNP1081	LG1	scaffold545	699587	1081	h	b	-	a	a	-	h	b	h	b	b	-	a	b	-	b	b	b	b	a	-	h	h	a	a	a	-	b	-	-	-	a	a	b	-	a	a	a	a	-	a	-	b	-	a
Lotus_SNP1082	LG1	scaffold545	699667	1082	h	b	-	a	b	-	h	b	h	b	b	-	a	b	-	b	b	b	b	a	-	h	h	a	b	a	-	b	-	-	-	a	b	b	-	a	a	a	a	-	a	-	b	-	a
Lotus_SNP1083	LG1	scaffold545	701644	1083	h	h	b	h	h	b	h	b	h	h	h	a	a	h	b	b	h	h	b	h	h	h	h	a	h	a	h	b	h	h	a	a	h	h	-	h	h	h	a	h	h	b	b	b	a
Lotus_SNP1084	LG1	scaffold545	701710	1084	h	h	b	h	h	b	h	b	h	h	h	a	a	h	b	b	h	h	b	h	h	h	h	a	h	a	h	b	h	h	a	a	h	h	-	h	h	h	a	h	h	b	b	b	a
Lotus_SNP1085	LG1	scaffold545	701852	1085	h	h	b	h	h	b	h	b	h	h	h	a	a	h	b	b	h	h	b	h	h	h	h	a	h	a	b	b	b	h	a	a	h	h	-	h	h	h	a	h	h	b	b	b	a
Lotus_SNP1086	LG1	scaffold727	102656	1086	h	h	b	h	a	b	h	b	h	h	a	a	a	b	-	h	h	b	b	b	b	a	b	a	a	a	-	b	b	-	a	a	h	h	b	h	a	a	a	h	h	b	b	b	a
Lotus_SNP1087	LG1	scaffold727	102725	1087	h	h	b	h	a	b	h	b	h	h	a	a	a	b	-	h	h	b	b	b	b	a	b	a	a	a	-	b	b	-	a	a	h	h	b	h	a	a	a	h	h	b	b	b	a
Lotus_SNP1088	LG1	scaffold727	180526	1088	h	h	b	h	h	b	h	b	a	h	h	a	a	h	b	h	h	h	b	h	h	h	h	a	h	a	h	b	h	h	h	a	h	h	b	h	h	h	a	h	h	b	b	b	a
Lotus_SNP1089	LG1	scaffold727	180536	1089	h	h	b	h	h	b	h	b	a	h	h	a	a	h	b	h	h	h	b	h	h	h	h	a	h	a	h	b	h	h	h	a	h	h	b	h	h	h	a	h	h	b	b	b	a
Lotus_SNP1090	LG1	scaffold590	74648	1090	h	h	h	h	h	b	h	b	h	h	h	a	a	h	b	h	h	h	b	h	h	h	h	a	h	a	h	b	h	h	h	a	h	h	b	h	h	h	a	h	h	b	b	b	a
Lotus_SNP1091	LG1	scaffold590	74829	1091	h	h	h	h	h	b	h	b	h	h	h	a	a	h	b	h	h	a	b	h	h	h	h	a	h	a	h	b	h	h	h	a	h	h	b	h	h	h	a	h	h	b	b	b	a
Lotus_SNP1092	LG1	scaffold590	116422	1092	h	h	h	h	a	b	h	b	h	h	h	a	a	-	b	h	h	a	b	h	h	a	h	a	a	a	b	b	b	a	-	a	b	h	-	h	h	h	a	b	a	b	b	b	-
Lotus_SNP1093	LG1	scaffold590	116441	1093	h	h	h	h	a	b	h	b	h	h	h	a	a	-	b	h	h	b	b	h	h	a	h	a	a	a	b	b	b	a	-	a	b	h	-	h	h	h	a	b	a	b	b	b	-
Lotus_SNP1094	LG1	scaffold590	116448	1094	h	h	h	h	a	b	h	b	h	h	h	a	a	-	b	h	h	a	b	h	h	a	h	a	a	a	b	b	b	a	-	a	b	h	-	h	h	h	a	b	a	b	b	b	-
Lotus_SNP1095	LG1	scaffold590	116450	1095	h	h	h	h	a	b	h	b	h	h	h	a	a	-	b	h	h	b	b	h	h	a	a	a	a	a	b	b	b	a	-	a	b	h	-	h	h	h	a	b	a	b	b	b	-
Lotus_SNP1096	LG1	scaffold590	116657	1096	h	h	h	h	a	b	h	b	h	h	h	a	a	-	b	h	h	a	b	h	h	a	a	a	a	a	b	b	b	a	-	a	b	h	-	h	h	h	a	b	a	b	b	b	-
Lotus_SNP1097	LG1	scaffold590	256469	1097	h	h	h	h	h	b	h	b	h	h	h	a	a	h	b	h	h	h	b	h	b	h	b	a	b	a	a	b	h	h	h	a	b	a	-	h	h	h	a	h	h	b	b	b	a
Lotus_SNP1098	LG1	scaffold590	256490	1098	h	h	h	h	h	b	h	b	h	h	h	a	a	a	b	h	h	h	b	h	b	h	b	a	b	a	a	b	h	h	h	a	b	a	-	h	h	h	a	h	h	b	b	b	a
Lotus_SNP1099	LG1	scaffold590	256713	1099	h	h	h	h	h	b	h	b	h	h	h	a	a	h	b	h	h	h	b	h	h	h	h	a	h	a	a	b	h	h	h	a	h	a	-	h	h	h	a	h	h	b	b	b	a
Lotus_SNP1100	LG1	scaffold590	399054	1100	h	h	a	h	h	b	h	b	h	h	h	a	a	-	b	h	h	b	-	b	a	h	-	a	b	a	-	-	a	b	-	a	b	a	-	b	h	b	-	a	a	b	b	b	-
Lotus_SNP1101	LG1	scaffold590	506442	1101	h	h	h	h	h	b	h	b	h	h	h	a	a	a	b	h	h	h	b	h	h	h	b	a	a	a	b	b	a	a	h	a	a	b	-	h	h	h	a	h	h	b	b	b	a
Lotus_SNP1102	LG1	scaffold590	619554	1102	h	h	h	h	h	b	h	b	h	h	h	a	a	h	b	h	h	h	b	h	h	h	h	a	h	a	h	b	h	h	h	a	h	h	b	h	h	h	a	h	h	b	b	b	a
Lotus_SNP1103	LG1	scaffold590	637146	1103	h	-	a	b	h	b	h	b	-	b	b	-	a	-	-	-	b	-	-	b	-	b	a	-	a	-	-	b	-	a	-	a	a	-	-	-	-	h	a	a	a	b	-	b	-
Lotus_SNP1104	LG1	scaffold590	637356	1104	h	-	a	b	h	b	h	b	-	a	b	-	a	-	-	-	b	-	-	a	-	b	a	-	a	-	-	b	-	a	-	a	a	-	-	-	-	h	a	a	a	b	-	b	-
Lotus_SNP1105	LG1	scaffold590	719101	1105	h	b	h	b	-	b	h	b	b	b	h	-	a	-	b	h	b	-	b	h	b	b	a	a	a	a	a	b	-	b	-	a	b	h	-	b	-	b	a	b	h	b	b	b	-
Lotus_SNP1106	LG1	scaffold322	2009100	1106	h	h	h	h	h	b	b	b	h	h	h	a	a	a	b	h	h	h	b	h	a	h	a	a	-	a	a	b	a	b	h	a	a	a	-	h	h	b	h	a	h	b	b	b	a
Lotus_SNP1107	LG1	scaffold322	2008823	1107	h	h	h	h	h	b	b	b	h	h	h	a	a	a	b	h	h	h	b	h	a	h	a	a	-	a	b	b	a	b	h	a	a	a	-	h	h	b	h	b	h	b	b	b	a
Lotus_SNP1108	LG1	scaffold322	1957352	1108	h	h	b	h	h	b	b	b	b	b	h	-	-	-	b	b	b	-	b	b	h	h	h	-	a	a	a	b	b	b	a	a	b	-	-	b	h	h	a	b	b	b	b	b	a
Lotus_SNP1109	LG1	scaffold322	1957348	1109	h	h	b	h	h	b	b	b	b	b	h	-	-	-	b	b	b	-	b	b	h	h	h	-	a	a	a	b	b	b	a	a	b	-	-	b	h	h	a	b	b	b	b	b	a
Lotus_SNP1110	LG1	scaffold322	1956373	1110	h	h	h	h	h	b	h	b	h	h	h	a	a	h	b	h	h	h	b	h	h	h	h	a	h	a	h	b	h	h	h	a	h	h	b	h	h	h	a	h	h	b	b	b	a
Lotus_SNP1111	LG1	scaffold322	1956095	1111	h	h	h	h	h	b	h	b	h	h	h	a	a	h	b	h	h	h	b	h	h	h	h	a	h	a	h	b	h	h	h	a	h	h	b	h	h	h	a	h	h	b	b	b	a
Lotus_SNP1112	LG1	scaffold322	1956092	1112	h	h	h	h	h	b	h	b	h	h	h	a	a	h	b	h	h	h	b	h	h	h	h	a	h	a	h	b	h	h	h	a	h	h	b	h	h	h	a	h	h	b	b	b	a
Lotus_SNP1113	LG1	scaffold322	1956062	1113	h	h	a	h	b	b	a	b	a	h	b	a	a	b	b	h	b	a	-	b	b	a	-	a	-	a	-	b	-	b	-	a	b	-	-	a	-	a	-	b	-	b	-	b	-
Lotus_SNP1114	LG1	scaffold322	1875827	1114	h	-	-	-	-	-	b	-	h	b	-	-	a	-	-	b	b	-	-	b	-	-	-	-	-	a	-	b	-	-	-	a	b	b	-	-	-	-	-	a	b	b	b	-	-
Lotus_SNP1115	LG1	scaffold322	1875708	1115	h	-	-	-	-	-	b	-	h	b	-	-	a	-	-	b	b	-	-	b	-	-	-	-	-	a	-	b	-	-	-	a	b	b	-	-	-	-	-	a	a	b	b	-	-
Lotus_SNP1116	LG1	scaffold322	1875683	1116	h	-	-	-	-	-	b	-	h	b	-	-	a	-	-	b	b	-	-	b	-	-	-	-	-	a	-	b	-	-	-	a	b	b	-	-	-	-	-	a	b	b	b	-	-
Lotus_SNP1117	LG1	scaffold322	1875643	1117	h	-	-	-	-	-	b	-	h	b	-	-	a	-	-	b	b	-	-	b	-	-	-	-	-	a	-	b	-	-	-	a	b	b	-	-	-	-	-	a	a	b	b	-	-
Lotus_SNP1118	LG1	scaffold322	1732687	1118	h	h	h	h	h	b	h	b	h	h	h	a	a	a	b	h	h	h	b	h	h	h	h	a	h	a	h	b	h	h	a	a	h	h	b	h	h	h	a	h	h	b	b	b	a
Lotus_SNP1119	LG1	scaffold322	1487650	1119	h	h	h	h	h	b	h	b	h	h	h	a	a	h	b	h	h	h	b	h	h	h	h	a	h	a	h	b	h	h	h	h	h	h	b	h	h	h	a	h	h	b	b	b	a
Lotus_SNP1120	LG1	scaffold322	1428079	1120	h	a	a	h	a	b	h	b	h	a	h	a	a	b	-	h	h	a	b	h	a	a	h	a	a	a	a	b	a	a	-	h	h	h	-	a	h	h	a	a	b	b	b	b	a
Lotus_SNP1121	LG1	scaffold322	1428066	1121	h	a	a	h	a	b	h	b	h	a	h	a	a	b	-	h	h	a	b	h	b	h	h	a	a	a	a	b	a	a	-	h	h	h	-	a	h	h	a	b	b	b	b	b	a
Lotus_SNP1122	LG1	scaffold322	1427987	1122	h	a	a	h	a	b	h	b	h	a	h	a	a	a	-	h	h	a	b	h	a	a	h	a	a	a	a	b	a	a	-	h	h	h	-	a	h	h	a	a	b	b	b	b	a
Lotus_SNP1123	LG1	scaffold322	1362460	1123	h	h	b	h	h	b	h	b	h	h	h	a	a	a	b	h	h	h	b	h	h	h	b	a	h	a	b	b	b	h	b	h	h	b	-	h	h	b	a	b	h	b	b	b	a
Lotus_SNP1124	LG1	scaffold322	1262648	1124	h	-	h	h	a	b	a	-	h	b	h	a	a	h	b	h	a	a	b	h	h	h	h	a	h	a	h	b	h	a	-	h	h	h	h	h	-	a	a	-	h	b	b	b	a
Lotus_SNP1125	LG1	scaffold322	1262574	1125	h	-	h	h	a	b	a	-	h	b	h	a	a	h	b	h	a	a	b	h	h	h	h	a	h	a	h	b	h	a	-	h	h	h	h	h	-	a	a	-	h	b	b	b	a
Lotus_SNP1126	LG1	scaffold322	1262499	1126	h	-	h	h	a	b	a	-	h	b	h	a	a	h	b	h	a	a	b	h	h	h	h	a	h	a	h	b	h	a	-	h	h	h	h	h	-	a	a	-	h	b	b	b	a
Lotus_SNP1127	LG1	scaffold322	1206971	1127	h	-	a	b	-	-	a	-	a	b	a	-	a	-	b	-	h	-	b	a	a	-	-	a	h	a	h	b	a	h	-	b	h	a	a	a	a	-	-	b	h	b	b	b	a
Lotus_SNP1128	LG1	scaffold322	1206949	1128	h	-	a	b	-	-	a	-	b	b	b	-	a	-	b	-	h	-	b	b	a	-	-	a	h	a	a	b	a	h	-	b	h	a	a	a	a	-	-	b	h	b	b	b	a
Lotus_SNP1129	LG1	scaffold322	1169648	1129	h	h	h	h	h	b	b	b	h	h	h	a	a	h	b	h	h	h	b	h	h	h	a	a	h	a	a	b	a	a	a	h	h	b	-	h	h	h	a	a	h	b	b	b	-
Lotus_SNP1130	LG1	scaffold322	1035878	1130	h	a	h	h	h	b	h	b	h	a	h	-	a	a	b	h	a	a	b	h	h	h	h	a	b	a	b	b	a	h	a	h	h	h	-	b	h	h	a	b	a	b	b	b	a
Lotus_SNP1131	LG1	scaffold322	1035852	1131	h	a	h	h	h	b	h	b	h	a	h	-	a	a	b	h	a	a	b	h	h	h	h	a	b	a	b	b	a	h	a	h	h	h	-	b	h	h	a	b	a	b	b	b	a
Lotus_SNP1132	LG1	scaffold322	1035773	1132	h	a	h	h	h	b	h	b	h	a	h	-	a	a	b	h	a	a	b	h	h	h	h	a	b	a	b	b	-	h	a	h	h	h	-	b	h	h	a	b	a	b	b	b	a
Lotus_SNP1133	LG1	scaffold322	1035747	1133	h	a	h	h	h	b	h	b	h	a	h	-	a	a	b	h	a	a	b	h	h	h	h	a	b	a	b	b	-	h	a	h	h	h	-	b	h	h	a	b	a	b	b	b	a
Lotus_SNP1134	LG1	scaffold322	938197	1134	h	a	a	b	a	b	h	-	h	h	a	a	a	h	b	a	h	a	b	h	b	-	h	a	h	a	h	b	-	h	a	b	h	h	-	b	b	a	-	h	h	b	b	b	a
Lotus_SNP1135	LG1	scaffold322	938007	1135	h	a	a	b	a	b	h	-	h	h	a	a	a	h	b	a	h	a	b	h	b	-	h	a	h	a	h	b	-	h	a	b	h	h	-	b	b	b	-	h	h	b	b	b	a
Lotus_SNP1136	LG1	scaffold322	921997	1136	h	h	h	h	h	b	h	b	h	h	h	a	a	b	b	h	h	a	b	h	h	h	a	a	h	a	a	b	a	b	h	h	h	h	b	h	h	h	a	a	h	b	b	b	-
Lotus_SNP1137	LG1	scaffold322	906470	1137	h	h	h	h	h	b	h	b	h	h	h	a	a	a	b	h	h	a	b	h	h	h	h	a	h	a	h	b	h	h	h	h	h	h	h	h	h	h	a	h	h	b	b	b	a
Lotus_SNP1138	LG1	scaffold322	906433	1138	h	h	h	h	h	b	h	b	h	h	h	a	a	h	b	h	h	a	b	h	h	h	h	a	h	a	h	b	h	h	h	h	h	h	h	h	h	h	a	h	h	b	b	b	a
Lotus_SNP1139	LG1	scaffold322	906419	1139	h	h	h	h	h	b	h	b	h	h	h	a	a	a	b	h	h	a	b	h	h	h	h	a	h	a	h	b	h	h	h	h	h	h	h	h	h	h	a	h	h	b	b	b	a
Lotus_SNP1140	LG1	scaffold322	777692	1140	h	h	h	h	h	b	h	b	h	h	h	a	a	h	b	h	h	a	b	h	h	h	h	a	h	a	h	b	h	h	h	h	h	h	b	h	b	h	a	h	h	b	b	b	a
Lotus_SNP1141	LG1	scaffold322	777690	1141	h	h	h	h	h	b	h	b	h	h	h	a	a	h	b	h	h	a	b	h	h	h	h	a	h	a	h	b	h	h	h	h	h	h	a	h	b	h	a	h	h	b	b	b	a
Lotus_SNP1142	LG1	scaffold322	777659	1142	h	h	h	h	h	b	h	b	h	h	h	a	a	h	b	h	h	a	b	h	h	h	h	a	h	a	h	b	h	h	h	h	h	h	a	h	b	h	a	h	h	b	b	b	a
Lotus_SNP1143	LG1	scaffold322	777473	1143	h	h	h	h	h	b	h	b	h	h	h	a	a	h	b	h	h	a	b	h	h	h	h	a	h	a	h	b	h	h	h	h	h	h	a	h	b	h	a	h	h	b	b	b	a
Lotus_SNP1144	LG1	scaffold322	777460	1144	h	h	h	h	h	b	h	b	h	h	h	a	a	h	b	h	h	a	b	h	h	h	h	a	h	a	h	b	h	h	h	h	h	h	b	h	b	h	a	h	h	b	b	b	a
Lotus_SNP1145	LG1	scaffold322	746100	1145	h	a	h	h	h	b	h	-	h	a	h	a	a	h	b	h	h	a	b	h	h	h	a	a	h	a	h	b	h	h	a	a	h	h	b	h	b	a	a	h	h	b	b	b	a
Lotus_SNP1146	LG1	scaffold322	712248	1146	h	h	h	h	h	b	h	b	h	h	b	-	a	-	b	h	h	a	b	h	b	b	-	a	b	a	-	b	-	b	a	h	b	a	-	h	b	b	a	b	h	b	b	b	-
Lotus_SNP1147	LG1	scaffold322	712227	1147	h	h	h	h	h	b	h	b	h	h	b	-	a	-	b	h	h	a	b	h	b	b	-	a	b	a	-	b	-	b	a	h	b	a	-	h	b	b	a	b	b	b	b	b	-
Lotus_SNP1148	LG1	scaffold322	712213	1148	h	h	h	h	h	b	h	b	h	h	b	-	a	-	b	h	h	a	b	h	b	b	-	a	b	a	-	b	-	a	a	h	b	a	-	h	b	b	a	b	h	b	b	b	-
Lotus_SNP1149	LG1	scaffold322	712204	1149	h	h	h	h	h	b	h	b	h	h	b	-	a	-	b	h	h	a	b	h	b	b	-	a	b	a	-	b	-	b	a	h	b	a	-	h	b	b	a	b	b	b	b	b	-
Lotus_SNP1150	LG1	scaffold322	712148	1150	h	h	h	h	h	b	h	b	h	h	h	-	a	-	b	h	h	a	b	h	b	h	b	a	b	a	-	b	a	a	a	h	b	a	-	h	b	b	a	b	b	b	b	b	-
Lotus_SNP1151	LG1	scaffold322	712136	1151	h	h	h	h	h	b	h	b	h	h	h	-	a	-	b	h	h	a	b	h	b	h	b	a	b	a	-	b	a	a	a	h	b	a	-	h	b	b	a	b	h	b	b	b	-
Lotus_SNP1152	LG1	scaffold322	712018	1152	h	h	h	h	h	b	h	b	h	h	h	a	a	a	b	h	h	a	b	h	h	h	a	a	h	a	-	b	a	a	a	h	b	h	-	h	b	b	a	b	h	b	b	b	-
Lotus_SNP1153	LG1	scaffold322	711956	1153	h	h	h	h	h	b	h	b	h	h	h	a	a	a	b	h	h	a	b	h	h	h	a	a	h	a	-	b	a	h	a	h	b	h	-	h	b	b	a	h	h	b	b	b	-
Lotus_SNP1154	LG1	scaffold322	709344	1154	h	h	h	h	h	b	h	b	h	h	h	a	a	a	b	h	h	a	b	h	h	h	h	a	h	a	a	b	h	h	a	h	h	h	a	h	b	h	a	h	h	b	b	b	a
Lotus_SNP1155	LG1	scaffold322	709284	1155	h	h	h	h	h	b	h	b	h	h	h	a	a	a	b	h	h	a	b	h	h	h	h	a	h	a	a	b	h	h	a	h	h	h	a	h	b	h	a	h	h	b	b	b	a
Lotus_SNP1156	LG1	scaffold322	580919	1156	h	h	h	h	h	b	h	b	h	h	h	a	a	h	b	h	h	a	b	h	h	h	h	a	h	a	h	b	h	h	h	h	h	h	b	h	b	h	a	h	h	b	b	b	a
Lotus_SNP1157	LG1	scaffold322	572720	1157	h	h	b	h	h	b	b	b	h	b	h	a	a	b	b	h	b	a	b	b	h	h	a	-	a	a	a	b	a	h	h	b	a	h	b	b	b	h	a	h	h	b	b	b	a
Lotus_SNP1158	LG1	scaffold322	572714	1158	h	h	b	h	h	b	b	b	h	b	h	a	a	b	b	h	b	a	b	b	h	h	a	-	a	a	a	b	a	h	h	b	a	h	b	b	b	h	a	h	h	b	b	b	a
Lotus_SNP1159	LG1	scaffold322	553940	1159	h	a	h	h	a	b	h	b	h	a	h	a	a	a	b	h	a	a	b	h	h	h	h	a	h	a	h	b	h	h	h	h	h	h	b	h	b	a	a	h	h	b	b	b	a
Lotus_SNP1160	LG1	scaffold322	488510	1160	h	-	h	a	b	b	h	b	h	h	a	a	a	b	-	h	h	a	b	h	a	b	b	a	-	a	a	b	a	a	a	h	b	h	-	h	b	a	a	h	h	b	b	b	-
Lotus_SNP1161	LG1	scaffold322	488345	1161	h	-	h	a	b	b	h	b	h	h	a	a	a	b	-	h	h	a	b	h	a	b	b	a	-	a	-	b	a	a	a	h	b	h	-	h	b	a	a	h	h	b	b	b	-
Lotus_SNP1162	LG1	scaffold322	403302	1162	h	h	h	h	h	b	h	b	h	h	h	a	a	h	b	h	h	a	b	h	h	h	h	a	h	a	h	b	h	h	h	h	h	h	h	h	b	h	a	h	h	b	b	b	a
Lotus_SNP1163	LG1	scaffold322	403229	1163	h	h	h	h	h	b	h	b	h	h	h	a	a	h	b	h	h	a	b	h	h	h	h	a	h	a	h	b	h	h	h	h	h	h	b	h	b	h	a	h	h	b	b	b	a
Lotus_SNP1164	LG1	scaffold322	403168	1164	h	h	h	h	h	b	h	b	h	h	h	a	a	h	b	h	h	a	b	h	h	h	h	a	h	a	h	b	h	h	h	h	h	h	b	h	b	h	a	h	h	b	b	b	a
Lotus_SNP1165	LG1	scaffold322	325176	1165	h	h	h	h	h	b	h	b	h	h	h	a	a	h	b	b	h	a	b	h	h	h	h	a	h	a	h	b	h	h	h	h	h	h	h	h	b	h	a	h	h	b	b	b	a
Lotus_SNP1166	LG1	scaffold322	325172	1166	h	h	h	h	h	b	h	b	h	h	h	a	a	h	b	b	h	a	b	h	h	h	h	a	h	a	h	b	h	h	h	h	h	h	h	h	b	h	a	h	h	b	b	b	a
Lotus_SNP1167	LG1	scaffold322	325100	1167	h	h	h	h	h	b	h	b	b	h	h	a	a	h	b	b	h	a	b	h	h	h	h	a	h	a	h	b	h	h	h	h	h	h	h	h	b	h	a	h	h	b	b	b	a
Lotus_SNP1168	LG1	scaffold322	310828	1168	h	h	h	h	h	b	h	b	h	h	h	a	a	a	b	h	h	a	b	h	h	h	a	a	a	a	h	b	h	a	-	h	h	a	-	b	b	h	a	-	h	b	b	b	-
Lotus_SNP1169	LG1	scaffold322	279685	1169	h	a	b	b	b	b	h	b	h	b	b	a	a	h	b	h	h	a	b	a	a	h	h	a	h	a	h	b	h	b	b	h	h	h	b	h	b	h	a	h	h	b	b	b	a
Lotus_SNP1170	LG1	scaffold322	279654	1170	h	a	h	b	h	b	h	b	h	b	h	a	a	h	b	h	h	a	b	h	a	h	h	a	h	a	h	b	h	h	b	h	h	h	h	h	b	h	a	h	h	b	b	b	a
Lotus_SNP1171	LG1	scaffold322	129510	1171	h	h	h	h	h	b	h	b	h	h	h	a	a	h	b	h	h	a	b	h	h	h	h	a	h	a	h	b	h	h	h	h	h	h	b	h	b	h	a	h	h	b	b	b	a
Lotus_SNP1172	LG1	scaffold322	129501	1172	h	h	h	h	h	b	h	b	h	h	h	a	a	h	b	h	h	a	b	h	h	h	h	a	h	a	h	b	h	h	h	h	h	h	b	h	b	h	a	h	h	b	b	b	a
Lotus_SNP1173	LG1	scaffold322	129469	1173	h	h	h	h	h	b	h	b	h	h	h	a	a	h	b	h	h	a	b	h	h	h	h	a	h	a	h	b	h	h	h	h	h	h	b	h	b	h	a	h	h	b	b	b	a
Lotus_SNP1174	LG1	scaffold322	97968	1174	h	h	h	h	h	b	h	b	h	h	h	a	a	h	b	h	h	a	b	h	h	h	h	a	h	a	a	b	h	h	a	h	h	h	a	h	b	h	a	h	h	b	b	b	a
Lotus_SNP1175	LG1	scaffold322	97884	1175	h	h	h	h	h	b	h	b	h	h	h	a	a	h	b	h	h	a	b	h	h	h	h	a	h	a	a	b	h	h	b	h	h	h	b	h	b	h	a	h	h	b	b	b	a
Lotus_SNP1176	LG1	scaffold322	97771	1176	h	h	h	h	h	b	h	b	h	h	h	a	a	a	b	h	h	a	b	h	h	h	h	a	h	a	a	b	h	h	b	h	h	h	a	h	b	h	a	h	h	b	b	b	a
Lotus_SNP1177	LG1	scaffold322	93825	1177	h	h	h	h	h	b	h	b	h	h	h	a	a	h	b	h	h	a	b	h	b	h	b	a	b	a	a	b	h	h	h	h	b	h	b	h	b	h	a	h	h	b	b	b	a
Lotus_SNP1178	LG1	scaffold322	93802	1178	h	h	h	h	h	b	h	b	h	h	h	a	a	h	b	h	h	a	b	h	b	h	b	a	b	a	a	b	h	h	h	h	b	h	b	h	b	h	a	h	h	b	b	b	a
Lotus_SNP1179	LG1	scaffold322	93592	1179	h	h	h	h	h	b	h	b	h	h	h	a	a	h	b	h	h	a	b	h	b	h	b	a	b	a	a	b	h	h	h	b	b	h	b	h	b	h	a	h	h	b	b	b	a
Lotus_SNP1180	LG1	scaffold322	93536	1180	h	h	h	h	h	b	h	b	h	h	h	a	a	h	b	h	h	a	b	h	b	h	b	a	b	a	a	b	h	h	h	b	b	h	b	h	b	h	a	h	h	b	b	b	a
Lotus_SNP1181	LG1	scaffold322	41188	1181	h	h	h	h	h	b	h	b	h	h	h	a	a	h	b	h	h	a	b	h	b	b	h	a	h	a	a	b	a	h	h	h	b	h	b	h	b	h	a	b	h	b	b	b	-
Lotus_SNP1182	LG1	scaffold322	41136	1182	h	h	h	h	h	b	h	b	h	h	h	a	a	h	b	h	h	a	b	h	b	b	h	a	h	a	a	b	a	h	h	h	b	h	b	h	b	h	a	b	h	b	b	b	-
Lotus_SNP1183	LG1	scaffold322	40964	1183	h	h	h	h	h	b	h	b	h	h	h	a	a	h	b	h	h	a	b	h	b	h	h	a	h	a	a	b	a	h	h	h	h	h	b	h	b	h	a	b	h	b	b	b	-
Lotus_SNP1184	LG1	scaffold322	40916	1184	h	h	h	h	h	b	h	b	h	h	h	a	a	h	b	h	h	a	b	h	b	h	h	a	h	a	a	b	a	h	h	h	h	h	b	h	b	h	a	b	h	b	b	b	-
Lotus_SNP1185	LG1	scaffold322	40908	1185	h	h	h	h	h	b	h	b	h	h	h	a	a	h	b	h	h	a	b	h	b	h	h	a	h	a	a	b	a	h	h	h	h	h	b	h	b	h	a	b	h	b	b	b	-
Lotus_SNP1186	LG1	scaffold322	10616	1186	h	h	h	h	h	b	h	b	h	h	h	a	a	b	b	h	h	a	b	h	h	h	h	a	b	a	b	b	-	b	b	h	h	h	b	h	b	h	a	h	a	b	b	b	a
Lotus_SNP1187	LG1	scaffold187	135730	1187	h	h	h	h	h	b	h	b	h	h	h	a	a	a	b	h	h	a	b	h	h	h	a	a	b	a	b	b	a	b	a	h	b	h	-	h	b	a	a	b	a	b	b	b	-
Lotus_SNP1188	LG1	scaffold187	367027	1188	h	h	h	h	h	b	a	b	h	h	h	a	a	h	b	h	h	a	b	h	h	h	h	a	h	a	h	b	h	h	h	h	h	h	h	h	b	h	a	h	h	b	b	b	a
Lotus_SNP1189	LG1	scaffold187	443756	1189	h	h	h	h	-	b	a	b	h	h	h	a	a	a	b	h	h	a	b	h	-	a	a	a	h	a	a	b	-	h	-	h	h	h	a	h	b	b	-	h	h	b	b	b	a
Lotus_SNP1190	LG1	scaffold187	544728	1190	h	h	h	h	h	b	a	b	h	h	h	a	a	h	b	h	h	a	b	h	h	h	h	a	h	a	h	b	h	h	h	h	h	h	h	h	b	h	a	h	h	b	b	b	a
Lotus_SNP1191	LG1	scaffold187	544759	1191	h	h	h	h	h	b	a	b	h	h	h	a	a	h	b	h	h	a	b	h	h	h	h	a	h	a	h	b	h	h	h	h	h	h	h	h	b	h	a	h	h	b	b	b	a
Lotus_SNP1192	LG1	scaffold187	601480	1192	h	h	h	h	h	b	a	b	h	a	h	a	a	a	b	h	a	a	b	h	h	h	h	a	b	a	a	b	a	a	a	h	h	h	a	h	b	h	a	a	a	b	b	b	a
Lotus_SNP1193	LG1	scaffold187	738663	1193	h	h	h	h	h	b	a	b	h	h	h	a	a	h	b	h	h	a	b	h	h	h	h	a	h	a	h	b	h	h	h	h	h	h	b	h	b	h	a	h	h	b	b	b	a
Lotus_SNP1194	LG1	scaffold187	738999	1194	h	-	a	h	a	b	a	b	b	h	h	a	a	a	b	h	-	a	b	b	h	h	a	a	-	-	-	b	-	a	b	h	-	a	-	-	b	h	a	-	-	b	b	b	a
Lotus_SNP1195	LG1	scaffold187	739030	1195	h	-	a	h	h	b	a	b	h	h	h	a	a	a	b	h	-	a	b	h	h	h	h	a	-	-	-	b	-	h	b	h	-	a	-	-	b	h	a	-	-	b	b	b	a
Lotus_SNP1196	LG1	scaffold187	739051	1196	h	-	a	h	h	b	a	b	h	h	h	a	a	a	b	h	-	a	b	h	h	h	h	a	-	-	-	b	-	h	b	h	-	a	-	-	b	h	a	-	-	b	b	b	a
Lotus_SNP1197	LG1	scaffold187	812581	1197	h	h	h	h	h	b	a	b	h	h	h	a	a	h	b	h	h	a	b	h	h	h	h	a	b	a	h	b	h	b	b	h	h	b	b	h	b	h	a	h	h	b	b	b	a
Lotus_SNP1198	LG1	scaffold187	812679	1198	h	h	h	h	h	b	a	b	h	h	h	a	a	a	b	h	h	a	b	h	h	h	h	a	h	a	h	b	h	b	a	h	h	b	b	h	b	h	a	h	h	b	b	b	a
Lotus_SNP1199	LG1	scaffold187	853596	1199	h	h	h	h	h	b	a	b	h	h	h	a	a	h	b	h	h	a	b	h	h	h	h	a	h	a	h	b	h	h	h	h	h	a	-	h	b	h	a	h	h	b	b	b	a
Lotus_SNP1200	LG1	scaffold187	853896	1200	h	h	h	h	h	b	a	b	h	h	h	a	a	h	b	h	h	a	b	h	h	h	h	a	h	a	h	b	h	h	h	h	h	a	-	h	b	h	a	h	h	b	b	b	a
Lotus_SNP1201	LG1	scaffold187	866277	1201	h	h	h	h	b	b	a	b	h	h	h	a	a	b	b	h	h	a	b	h	h	h	h	a	h	a	-	b	b	b	b	h	h	h	b	h	b	h	a	h	a	b	b	b	a
Lotus_SNP1202	LG1	scaffold187	866288	1202	h	h	h	h	b	b	a	b	h	h	h	a	a	b	b	h	h	a	b	h	h	h	h	a	h	a	-	b	b	b	b	h	h	h	b	h	b	h	a	h	a	b	b	b	a
Lotus_SNP1203	LG1	scaffold187	866349	1203	h	h	h	h	b	b	a	b	h	h	h	a	a	b	b	h	h	a	b	h	a	h	h	a	h	a	-	b	a	b	b	h	h	h	b	h	b	h	a	h	a	b	b	b	a
Lotus_SNP1204	LG1	scaffold187	866470	1204	h	h	h	h	h	b	a	b	h	h	h	a	a	b	b	h	h	a	b	h	h	h	h	a	h	a	-	b	h	b	b	h	h	h	b	h	b	h	a	h	a	b	b	b	a
Lotus_SNP1205	LG1	scaffold187	866515	1205	h	h	h	h	h	b	a	b	h	h	h	a	a	h	b	h	h	a	b	h	h	h	h	a	h	a	h	b	h	b	a	h	h	h	-	h	b	h	a	h	h	b	b	b	a
Lotus_SNP1206	LG1	scaffold187	866579	1206	h	h	h	h	h	b	a	b	h	h	h	a	a	h	b	h	h	a	b	h	h	h	h	a	h	a	h	b	h	b	a	h	h	h	-	h	b	h	a	h	h	b	b	b	a
Lotus_SNP1207	LG1	scaffold187	866582	1207	h	h	h	h	h	b	a	b	h	h	h	a	a	h	b	h	h	a	b	h	h	h	h	a	h	a	h	b	h	b	a	h	h	h	-	h	b	h	a	h	h	b	b	b	a
Lotus_SNP1208	LG1	scaffold187	866666	1208	h	h	h	h	h	b	a	b	h	h	h	a	a	h	b	h	h	a	b	h	h	h	h	a	h	a	h	b	h	b	h	h	h	h	-	h	b	h	a	h	h	b	b	b	a
Lotus_SNP1209	LG1	scaffold187	866673	1209	h	h	h	h	h	b	a	b	h	h	h	a	a	h	b	h	h	a	b	h	h	h	h	a	h	a	h	b	b	b	a	h	h	h	-	h	b	h	a	h	h	b	b	b	a
Lotus_SNP1210	LG1	scaffold187	917791	1210	h	h	h	h	h	b	a	b	h	h	h	a	a	h	b	h	h	a	b	h	b	h	h	a	h	a	h	b	h	h	h	h	h	h	-	h	b	h	a	h	h	b	b	b	a
Lotus_SNP1211	LG1	scaffold187	984337	1211	h	h	h	h	h	b	a	b	h	h	h	a	a	h	b	h	h	a	b	h	h	h	h	a	h	a	b	b	h	a	h	h	h	h	-	h	b	h	a	h	h	b	b	b	a
Lotus_SNP1212	LG1	scaffold187	984352	1212	h	h	h	h	h	b	a	b	h	h	h	a	a	h	b	h	h	a	b	h	h	h	h	a	h	a	b	b	h	a	h	h	h	h	-	h	b	h	a	h	h	b	b	b	a
Lotus_SNP1213	LG1	scaffold187	1164681	1213	h	-	h	h	h	b	a	b	h	b	h	a	a	-	b	h	a	a	b	h	-	h	a	a	-	b	-	b	b	a	-	h	a	a	-	b	b	b	a	-	-	b	b	b	-
Lotus_SNP1214	LG1	scaffold1524	18457	1214	h	h	h	h	h	b	a	b	h	h	h	a	a	h	b	h	h	a	b	h	h	h	h	a	h	h	h	b	h	h	h	h	h	h	b	h	b	h	a	h	h	b	b	b	a
Lotus_SNP1215	LG1	scaffold1524	18509	1215	h	h	h	h	h	b	a	b	h	h	h	a	a	h	b	h	h	a	b	h	h	h	h	a	h	h	h	b	h	h	h	h	h	h	b	h	b	h	a	h	h	b	b	b	a
Lotus_SNP1216	LG1	scaffold1524	48313	1216	h	a	h	h	a	b	a	b	h	h	h	a	a	a	b	h	a	a	b	h	h	h	h	a	h	h	a	b	h	b	a	h	h	b	-	h	b	h	a	h	h	b	b	b	a
Lotus_SNP1217	LG1	scaffold1524	48353	1217	h	a	h	h	a	b	a	b	h	h	h	a	a	a	b	h	a	a	b	h	h	h	h	a	h	h	a	b	h	b	a	h	h	b	-	h	b	h	a	h	h	b	b	b	a
Lotus_SNP1218	LG1	scaffold138	549326	1218	h	b	h	h	h	b	a	b	h	b	h	a	a	b	b	h	b	a	b	h	h	b	h	a	h	h	a	b	h	h	-	b	h	b	-	h	b	h	a	h	a	b	b	b	a
Lotus_SNP1219	LG1	scaffold138	549318	1219	h	b	h	h	h	b	a	b	h	b	h	a	a	b	b	h	b	a	b	h	h	b	h	a	h	h	a	b	h	h	-	b	h	b	-	h	b	h	a	h	a	b	b	b	a
Lotus_SNP1220	LG1	scaffold138	549308	1220	h	b	h	h	h	b	a	b	h	b	h	a	a	b	b	h	b	a	b	h	h	h	h	a	h	h	a	b	h	h	-	b	h	b	-	h	b	h	a	h	a	b	b	b	a
Lotus_SNP1221	LG1	scaffold138	549288	1221	h	b	h	h	h	b	a	b	h	b	h	a	a	b	b	h	b	a	b	h	h	b	h	a	h	h	b	b	h	h	-	b	h	b	-	h	b	h	a	h	a	b	b	b	a
Lotus_SNP1222	LG1	scaffold138	549280	1222	h	b	h	h	h	b	a	b	h	b	h	a	a	b	b	h	b	a	b	h	h	b	h	a	h	h	a	b	h	h	-	b	h	b	-	h	b	b	a	h	a	b	b	b	a
Lotus_SNP1223	LG1	scaffold138	549167	1223	h	h	h	h	h	b	a	b	h	h	h	a	a	b	b	h	h	a	b	h	h	h	h	a	h	h	a	b	h	h	-	h	h	b	-	h	b	h	a	h	a	b	b	b	a
Lotus_SNP1224	LG1	scaffold138	462880	1224	h	b	b	b	b	b	a	b	h	h	h	a	a	b	b	h	b	a	b	h	b	b	b	a	b	b	b	b	b	b	-	b	b	b	-	h	b	b	a	b	b	b	b	b	a
Lotus_SNP1225	LG1	scaffold138	437719	1225	h	h	h	h	h	b	a	b	h	h	h	a	a	h	b	h	h	a	b	h	h	h	h	a	h	h	h	b	h	a	h	h	h	h	b	h	b	h	a	h	h	b	b	b	a
Lotus_SNP1226	LG1	scaffold138	400918	1226	h	a	h	h	h	b	a	b	h	h	h	a	a	h	b	h	h	a	b	h	-	h	h	a	h	h	h	b	h	h	h	h	h	h	b	h	b	h	a	h	h	b	b	b	a
Lotus_SNP1227	LG1	scaffold138	400733	1227	h	a	h	a	a	b	a	b	h	h	h	a	a	h	b	h	h	a	b	h	b	h	h	a	h	h	h	b	h	h	h	h	h	h	b	h	b	h	a	h	h	b	b	b	a
Lotus_SNP1228	LG1	scaffold138	400673	1228	h	h	h	h	h	b	a	b	h	h	h	a	a	h	b	h	h	a	b	h	h	h	h	a	h	h	h	b	h	h	b	h	h	h	h	h	b	h	a	h	h	b	b	b	a
Lotus_SNP1229	LG1	scaffold138	400456	1229	h	h	h	h	h	b	a	b	h	h	h	a	a	h	b	h	h	a	b	h	h	h	h	a	h	h	h	b	h	h	h	h	h	h	h	h	b	h	a	h	h	b	b	b	a
Lotus_SNP1230	LG1	scaffold138	381549	1230	h	h	h	h	h	b	a	b	h	h	h	a	a	h	b	h	h	a	b	h	h	h	h	a	h	h	h	b	h	h	h	h	h	h	h	h	b	h	a	h	h	b	b	b	a
Lotus_SNP1231	LG1	scaffold138	381449	1231	h	h	h	h	h	b	a	b	h	h	h	a	a	b	b	h	b	a	b	h	h	h	h	a	h	h	h	b	h	h	h	b	h	h	a	h	b	h	a	h	h	b	b	b	a
Lotus_SNP1232	LG1	scaffold138	381343	1232	h	h	h	h	h	b	a	b	h	h	h	a	a	b	b	h	b	a	b	h	h	h	h	a	h	h	h	b	h	h	h	b	h	h	a	h	b	h	a	h	h	b	b	b	a
Lotus_SNP1233	LG1	scaffold138	381262	1233	h	h	h	h	h	b	a	b	h	h	h	a	a	b	b	h	b	a	b	h	h	h	h	a	h	h	h	b	h	h	h	b	h	h	a	h	b	h	a	h	h	b	b	b	a
Lotus_SNP1234	LG1	scaffold138	321697	1234	h	h	h	h	h	b	a	b	h	h	h	a	a	b	b	b	h	a	b	h	h	h	h	a	h	h	b	b	b	h	b	b	h	h	a	b	b	b	a	b	h	b	b	b	a
Lotus_SNP1235	LG1	scaffold138	321679	1235	h	h	h	h	h	b	a	b	h	h	h	a	a	b	b	b	h	a	b	h	h	h	h	a	h	h	b	b	b	h	b	b	h	h	a	b	b	b	a	b	h	b	b	b	a
Lotus_SNP1236	LG1	scaffold138	173846	1236	h	h	b	h	b	b	a	b	b	h	h	a	a	a	b	h	b	a	-	b	h	b	b	a	b	h	b	b	-	b	b	h	b	a	-	h	b	b	a	b	b	b	b	b	a
Lotus_SNP1237	LG1	scaffold138	44808	1237	h	h	h	h	h	b	a	b	h	h	a	a	a	h	b	h	h	a	b	h	h	h	h	a	h	h	b	b	h	h	h	h	h	h	b	h	b	h	a	h	h	h	b	b	a
Lotus_SNP1238	LG1	scaffold138	30792	1238	h	a	h	h	h	b	a	b	h	a	a	a	a	a	b	a	a	a	b	h	h	h	h	a	h	a	b	b	h	h	a	a	h	h	-	h	b	a	a	a	h	h	b	b	a
Lotus_SNP1239	LG1	scaffold138	30766	1239	h	a	h	h	h	b	a	b	h	a	a	a	a	a	b	a	a	a	b	h	h	h	h	a	h	a	b	b	h	h	a	a	h	h	-	h	b	a	a	a	h	h	b	b	a
Lotus_SNP1240	LG1	scaffold138	30755	1240	h	a	h	h	h	b	a	b	h	a	a	a	a	a	b	a	a	a	b	h	h	h	h	a	h	a	b	b	h	h	a	a	h	h	-	h	b	a	a	a	h	h	b	b	a
Lotus_SNP1241	LG1	scaffold1134	41912	1241	h	b	h	b	a	-	a	b	h	h	-	a	a	a	b	a	h	-	b	h	b	-	-	a	h	h	b	b	-	h	a	h	h	h	-	h	b	a	-	h	h	h	b	b	-
Lotus_SNP1242	LG1	scaffold1134	94155	1242	h	h	h	h	h	b	a	b	h	h	a	a	a	a	b	h	h	a	b	a	h	h	h	a	h	h	b	b	h	h	h	h	h	h	a	h	b	h	a	h	h	h	b	b	a
Lotus_SNP1243	LG1	scaffold1134	94208	1243	h	h	h	h	h	b	a	b	h	h	a	a	a	a	b	h	h	a	b	h	h	b	h	a	h	h	b	b	h	h	h	h	h	h	a	h	b	h	a	h	h	h	b	b	a
Lotus_SNP1244	LG1	scaffold1134	109968	1244	h	h	h	h	h	b	a	b	h	h	a	a	a	a	b	h	h	a	b	h	h	h	h	a	h	h	b	b	h	h	a	h	h	h	b	h	b	h	a	h	h	h	b	b	a
Lotus_SNP1245	LG1	scaffold1134	203879	1245	h	h	h	h	h	b	a	b	h	h	a	a	a	h	b	h	h	a	b	h	h	h	h	a	h	h	-	b	h	h	h	h	h	h	-	h	b	h	a	h	h	h	b	b	a
Lotus_SNP1246	LG1	scaffold1134	203916	1246	h	h	h	h	h	b	a	b	h	h	a	a	a	h	b	h	h	a	b	h	h	h	h	a	h	h	-	b	h	h	h	h	h	h	-	h	b	h	a	h	h	h	b	b	a
Lotus_SNP1247	LG1	scaffold1134	204059	1247	h	h	h	h	h	b	a	b	h	h	a	a	a	h	b	h	h	a	b	h	h	h	h	a	h	h	-	b	h	h	h	h	h	h	-	h	b	h	a	h	h	h	b	b	a
Lotus_SNP1248	LG1	scaffold1134	277562	1248	h	h	h	h	h	b	a	b	h	h	a	a	a	h	b	h	h	a	b	h	b	h	b	a	b	h	b	b	h	h	h	h	b	h	b	h	b	h	a	h	h	h	b	b	a
Lotus_SNP1249	LG1	scaffold1134	277610	1249	h	h	h	h	h	b	a	b	h	h	a	a	a	h	b	h	h	a	b	h	b	h	b	a	b	h	b	b	h	h	h	h	b	h	b	h	b	h	a	h	h	h	b	b	a
Lotus_SNP1250	LG1	scaffold1134	283059	1250	h	h	h	h	a	-	a	b	h	h	a	a	a	h	b	h	h	a	b	h	h	b	h	a	h	h	b	b	h	h	a	h	h	h	a	h	b	h	a	h	h	h	b	b	a
Lotus_SNP1251	LG1	scaffold1134	283068	1251	h	h	h	h	a	-	a	b	h	h	a	a	a	h	b	h	h	a	b	h	h	b	h	a	h	h	b	b	h	h	a	h	h	h	a	h	b	h	a	h	h	h	b	b	a
Lotus_SNP1252	LG1	scaffold1134	283084	1252	h	h	h	h	a	-	a	b	h	h	a	a	a	h	b	h	h	a	b	h	h	b	h	a	h	h	b	b	h	h	a	h	h	h	a	h	b	h	a	h	h	h	b	b	a
Lotus_SNP1253	LG1	scaffold1134	283085	1253	h	h	h	h	a	-	a	b	h	h	a	a	a	h	b	h	h	a	b	h	h	b	h	a	h	h	b	b	h	h	a	h	h	h	a	h	b	h	a	h	h	h	b	b	a
Lotus_SNP1254	LG1	scaffold1134	283109	1254	h	h	h	h	a	-	a	b	h	h	a	a	a	h	b	h	h	a	b	h	h	b	h	a	h	h	b	b	h	h	a	h	h	h	a	h	b	h	a	h	h	h	b	b	a
Lotus_SNP1255	LG1	scaffold1134	283127	1255	h	h	h	h	a	-	a	b	h	h	a	a	a	h	b	h	h	a	b	h	h	b	h	a	h	h	b	b	h	h	a	h	h	h	a	h	b	h	a	h	h	h	b	b	a
Lotus_SNP1256	LG1	scaffold1134	289725	1256	h	a	h	h	h	b	a	b	h	a	a	a	a	b	b	h	b	a	b	h	a	h	b	a	b	b	b	b	b	-	-	h	h	h	-	h	b	h	a	h	a	b	b	b	a
Lotus_SNP1257	LG1	scaffold1134	289825	1257	h	a	h	h	h	b	a	b	h	a	a	a	a	b	b	h	b	a	b	h	a	h	h	a	b	h	b	b	b	b	-	h	h	h	-	h	b	h	a	h	a	b	b	b	a
Lotus_SNP1258	LG1	scaffold1134	289868	1258	h	a	h	h	h	b	a	b	h	a	a	a	a	b	b	h	b	a	b	h	a	h	h	a	b	h	b	b	b	b	-	h	h	h	-	h	b	h	a	h	a	b	b	b	a
Lotus_SNP1259	LG1	scaffold1134	316335	1259	h	a	b	h	h	b	a	b	h	-	a	-	a	a	b	h	h	a	b	h	h	h	h	a	b	a	-	b	-	a	b	h	h	h	-	b	b	h	a	b	a	h	b	b	a
Lotus_SNP1260	LG1	scaffold1134	316392	1260	h	a	b	h	h	b	a	b	h	-	a	-	a	a	b	h	h	a	b	h	h	h	h	a	b	a	-	b	-	a	b	h	h	h	-	b	b	h	a	b	a	h	b	b	a
Lotus_SNP1261	LG1	scaffold1134	316404	1261	h	a	b	h	h	b	a	b	h	-	a	-	a	a	b	h	h	a	b	h	h	h	h	a	b	a	-	b	-	a	b	h	h	h	-	b	b	h	a	b	a	h	b	b	a
Lotus_SNP1262	LG1	scaffold1134	316481	1262	h	a	b	h	h	b	a	b	h	-	a	-	a	-	b	h	h	a	b	h	h	h	h	a	b	a	-	b	-	a	b	h	h	h	-	b	b	h	a	b	a	h	b	b	a
Lotus_SNP1263	LG1	scaffold585	44535	1263	h	h	h	h	h	b	a	b	h	h	a	a	a	b	b	h	h	a	b	h	h	h	a	a	a	h	b	b	h	a	a	h	h	h	-	h	b	h	a	h	h	h	b	b	a
Lotus_SNP1264	LG1	scaffold585	44647	1264	h	h	h	h	h	b	a	b	h	h	a	a	a	b	b	h	h	a	b	h	b	h	b	a	a	h	b	b	b	b	b	h	h	h	-	h	b	h	a	b	h	h	b	b	a
Lotus_SNP1265	LG1	scaffold879	87340	1265	h	h	h	h	h	b	a	b	h	h	a	a	a	a	b	h	h	a	b	h	h	h	a	a	h	h	b	b	h	a	-	h	h	h	-	h	b	h	a	a	a	h	b	b	a
Lotus_SNP1266	LG1	scaffold879	87408	1266	h	h	h	h	h	b	a	b	h	h	a	a	a	a	b	h	h	a	b	h	h	h	a	a	h	h	b	b	h	a	-	h	h	h	-	h	b	h	a	a	a	h	b	b	a
Lotus_SNP1267	LG1	scaffold879	115711	1267	h	h	h	h	h	b	a	b	h	h	a	a	a	a	b	h	h	a	b	h	h	h	h	a	a	h	b	b	h	a	-	h	h	h	b	h	b	h	a	a	h	h	b	b	a
Lotus_SNP1268	LG1	scaffold879	115715	1268	h	h	h	h	h	b	a	b	h	h	a	a	a	a	b	h	h	a	b	h	h	h	h	a	a	h	b	b	h	a	-	h	h	h	b	h	b	h	a	a	h	h	b	b	a
Lotus_SNP1269	LG1	scaffold879	115762	1269	h	h	h	h	h	b	a	b	h	h	a	a	a	a	b	h	h	a	b	h	h	h	h	a	a	h	b	b	h	a	-	h	h	h	b	h	b	h	a	a	h	h	b	b	a
Lotus_SNP1270	LG1	scaffold879	129662	1270	h	h	h	h	h	b	a	b	h	h	a	a	a	a	b	h	h	a	b	h	h	h	h	a	h	h	b	b	h	h	h	h	h	h	a	h	b	h	a	h	h	h	b	b	a
Lotus_SNP1271	LG1	scaffold879	129669	1271	h	h	h	h	h	b	a	b	h	h	a	a	a	a	b	h	h	a	b	h	h	h	h	a	h	h	b	b	h	h	h	h	h	h	b	h	b	h	a	h	h	h	b	b	a
Lotus_SNP1272	LG1	scaffold879	246217	1272	h	b	b	b	b	b	a	b	h	b	a	-	-	a	b	b	b	a	b	b	h	h	b	a	a	h	b	b	b	-	b	b	b	b	-	b	b	h	a	b	b	b	b	b	a
Lotus_SNP1273	LG1	scaffold879	298404	1273	h	h	h	h	h	b	a	b	h	h	a	a	a	a	b	h	h	a	b	h	h	h	b	a	h	h	b	b	h	h	h	h	h	h	b	h	b	h	a	h	h	h	b	b	a
Lotus_SNP1274	LG1	scaffold879	298424	1274	h	h	h	h	h	b	a	b	h	h	a	a	a	a	b	h	h	a	b	h	h	h	h	a	h	h	b	b	h	h	h	h	h	h	b	h	b	h	a	h	h	h	b	b	a
Lotus_SNP1275	LG1	scaffold879	298477	1275	h	h	h	h	h	b	a	b	h	h	a	a	a	a	b	h	h	a	b	h	h	h	h	a	h	h	b	b	h	h	h	h	h	h	b	h	b	h	a	h	h	h	b	b	a
Lotus_SNP1276	LG1	scaffold879	298528	1276	h	h	h	h	h	b	a	b	h	h	a	a	a	a	b	h	h	a	b	h	h	h	h	a	a	h	b	b	b	h	b	h	h	h	b	h	b	h	a	h	h	h	b	b	a
Lotus_SNP1277	LG1	scaffold879	298535	1277	h	h	h	h	h	b	a	b	h	h	a	a	a	a	b	h	h	a	b	h	h	h	h	a	a	h	b	b	b	h	b	h	h	h	b	h	b	h	a	h	h	b	b	b	a
Lotus_SNP1278	LG1	scaffold879	298701	1278	h	h	h	h	h	b	a	b	h	h	a	a	a	a	b	h	h	a	b	h	h	h	h	a	h	h	b	b	h	h	h	h	h	h	b	h	b	h	a	h	h	h	b	b	a
Lotus_SNP1279	LG1	scaffold879	306937	1279	h	h	h	h	h	b	a	b	h	h	a	a	a	a	b	h	h	a	b	h	h	h	h	a	h	h	b	b	h	h	h	h	h	h	b	h	b	h	a	h	h	h	b	b	a
Lotus_SNP1280	LG1	scaffold879	307208	1280	h	h	h	h	h	b	a	b	h	h	a	a	a	a	b	h	h	a	b	h	h	h	h	a	h	h	b	b	h	h	h	h	h	h	b	h	b	h	a	h	h	h	b	b	a
Lotus_SNP1281	LG1	scaffold879	390077	1281	h	h	h	h	h	b	a	b	h	h	a	a	a	a	b	h	h	a	b	h	h	h	-	a	b	h	b	b	a	b	b	h	h	a	-	b	b	a	a	b	h	b	b	b	-
Lotus_SNP1282	LG1	scaffold879	390078	1282	h	h	h	h	h	b	a	b	h	h	a	a	a	a	b	h	h	a	b	h	h	h	-	a	b	h	b	b	a	b	b	h	h	a	-	b	b	a	a	b	h	b	b	b	-
Lotus_SNP1283	LG1	scaffold879	390176	1283	h	b	b	h	b	b	a	b	b	h	a	a	a	-	b	h	h	-	b	b	h	h	-	a	b	h	-	b	-	b	b	h	b	-	-	b	b	b	-	-	b	b	b	b	-
Lotus_SNP1284	LG1	scaffold879	390205	1284	h	b	b	h	b	b	a	b	b	h	a	a	a	-	b	h	h	-	b	b	h	h	-	a	b	h	-	b	-	b	b	h	b	-	-	b	b	b	-	-	b	b	b	b	-
Lotus_SNP1285	LG1	scaffold879	390241	1285	h	b	b	h	b	b	a	b	b	b	a	a	a	-	b	b	h	-	b	b	h	h	-	a	b	h	b	b	b	b	b	h	b	b	-	b	b	b	-	b	b	b	b	b	-
Lotus_SNP1286	LG1	scaffold879	475410	1286	h	h	h	h	h	b	a	b	h	h	a	a	a	a	b	h	h	a	b	h	h	h	h	a	h	h	b	b	h	h	h	h	h	h	b	h	b	h	a	h	h	h	b	b	a
Lotus_SNP1287	LG1	scaffold444	922971	1287	h	h	h	h	h	b	a	b	h	h	a	a	a	a	b	h	h	a	b	h	h	h	h	a	h	h	b	b	h	h	h	h	h	h	a	h	b	h	a	h	h	h	b	b	a
Lotus_SNP1288	LG1	scaffold444	922782	1288	h	h	h	h	h	b	a	b	h	h	a	a	a	a	b	h	h	a	b	h	h	h	h	a	h	h	b	b	h	h	h	h	h	h	a	h	b	h	a	h	h	h	b	b	a
Lotus_SNP1289	LG1	scaffold444	922776	1289	h	h	h	h	h	b	a	b	h	h	a	a	a	a	b	h	h	a	b	h	h	h	h	a	h	h	b	b	h	h	h	h	h	h	a	h	b	h	a	h	h	h	b	b	a
Lotus_SNP1290	LG1	scaffold444	922759	1290	h	h	h	h	h	b	a	b	h	h	a	a	a	a	b	h	h	a	b	h	h	h	h	a	h	h	b	b	h	h	h	h	h	h	a	h	b	h	a	h	h	h	b	b	a
Lotus_SNP1291	LG1	scaffold444	922728	1291	h	h	h	h	h	b	a	b	h	h	a	a	a	a	b	h	h	a	b	h	h	h	h	a	h	h	b	b	h	h	h	h	h	h	b	h	b	h	a	h	h	h	b	b	a
Lotus_SNP1292	LG1	scaffold444	895283	1292	h	h	h	h	h	b	a	b	h	h	a	a	a	a	b	h	h	a	b	h	h	h	h	a	h	h	b	b	h	h	h	h	h	h	-	h	b	h	a	h	h	h	b	b	a
Lotus_SNP1293	LG1	scaffold444	895099	1293	h	h	h	h	h	b	a	b	h	h	a	a	a	a	b	h	h	a	b	h	h	h	h	a	h	h	b	b	h	h	h	h	h	h	-	h	b	h	a	h	h	h	b	b	a
Lotus_SNP1294	LG1	scaffold444	895089	1294	h	h	h	h	h	b	a	b	h	h	a	a	a	a	b	h	h	a	b	h	h	h	h	a	h	h	b	b	h	h	h	h	h	h	-	h	b	h	a	h	h	h	b	b	a
Lotus_SNP1295	LG1	scaffold444	808517	1295	h	h	h	h	h	b	a	b	h	h	a	a	a	a	b	h	h	a	b	h	h	h	h	a	a	b	b	b	b	h	h	h	a	a	-	h	b	h	a	a	h	h	b	b	a
Lotus_SNP1296	LG1	scaffold444	753222	1296	h	h	b	h	h	b	a	b	h	h	a	a	a	a	b	h	h	a	b	h	b	h	a	a	h	h	-	b	-	b	h	h	a	h	b	h	b	a	a	a	h	b	-	b	a
Lotus_SNP1297	LG1	scaffold444	753215	1297	h	h	b	h	h	b	a	b	h	h	a	a	a	a	b	h	h	a	b	h	b	h	a	a	h	h	-	b	-	b	h	h	a	h	b	h	b	a	a	b	h	b	-	b	a
Lotus_SNP1298	LG1	scaffold444	753181	1298	h	h	b	h	a	b	a	b	h	h	a	a	a	a	b	h	h	a	b	h	b	h	a	a	h	h	-	b	-	b	h	h	a	h	b	b	b	a	a	a	h	b	-	b	a
Lotus_SNP1299	LG1	scaffold444	753169	1299	h	h	b	h	h	b	a	b	h	h	a	a	a	a	b	h	h	a	b	h	b	h	a	a	h	h	-	b	-	b	h	h	a	h	b	b	b	a	a	a	h	b	-	b	a
Lotus_SNP1300	LG1	scaffold444	753135	1300	h	h	b	h	h	b	a	b	h	h	a	a	a	a	b	h	h	a	b	h	b	h	a	a	a	h	-	b	-	b	h	h	a	h	b	h	b	a	a	a	h	b	-	b	a
Lotus_SNP1301	LG1	scaffold444	663153	1301	h	b	h	h	h	b	a	-	h	a	a	a	a	a	b	h	h	a	b	h	h	h	h	a	h	h	b	b	h	h	-	h	h	h	a	h	b	h	a	b	h	h	b	b	a
Lotus_SNP1302	LG1	scaffold444	488901	1302	h	h	h	h	h	b	a	b	h	h	a	a	a	a	b	h	h	a	b	h	h	h	a	a	a	h	b	b	h	h	h	h	h	h	-	h	b	h	a	h	h	a	b	b	a
Lotus_SNP1303	LG1	scaffold444	296164	1303	h	a	h	h	h	b	a	b	h	h	a	a	a	a	b	h	h	a	b	h	h	h	h	a	h	h	b	b	h	h	a	h	h	h	b	h	b	h	a	h	h	h	b	b	a
Lotus_SNP1304	LG1	scaffold444	273073	1304	h	-	a	h	h	b	a	b	h	h	a	a	-	a	b	h	h	a	b	a	h	h	h	a	b	a	b	b	a	h	-	h	a	h	a	-	b	-	a	-	a	a	b	b	a
Lotus_SNP1305	LG1	scaffold444	273065	1305	h	-	a	h	h	b	a	b	h	h	a	a	-	a	b	h	h	a	b	a	h	h	h	a	b	a	b	b	a	h	-	h	a	h	a	-	b	-	a	-	a	a	b	b	a
Lotus_SNP1306	LG1	scaffold444	208166	1306	h	h	h	h	h	b	a	b	h	h	a	a	a	a	b	h	h	a	b	h	b	h	b	a	b	h	b	b	h	h	h	h	b	h	b	h	b	h	a	h	h	h	b	b	a
Lotus_SNP1307	LG1	scaffold444	208148	1307	h	h	h	h	h	b	a	b	h	h	a	a	a	a	b	h	h	a	b	h	b	h	b	a	b	h	b	b	h	h	h	h	b	h	b	h	b	h	a	h	h	h	b	b	a
Lotus_SNP1308	LG1	scaffold444	208140	1308	h	h	h	h	h	b	a	b	h	h	a	a	a	a	b	h	h	a	b	h	b	h	b	a	b	h	b	b	h	h	h	h	b	h	b	h	b	h	a	h	h	h	b	b	a
Lotus_SNP1309	LG1	scaffold444	208116	1309	h	h	h	h	h	b	a	b	h	h	a	a	a	a	b	h	h	a	b	h	b	h	b	a	b	h	b	b	h	h	h	h	b	h	b	h	b	h	a	h	h	h	b	b	a
Lotus_SNP1310	LG1	scaffold444	118486	1310	h	h	h	h	h	b	a	b	h	h	a	a	a	a	b	h	h	a	b	h	h	h	h	a	h	h	b	b	h	h	h	h	h	h	b	h	b	h	a	h	h	h	b	b	a
Lotus_SNP1311	LG1	scaffold444	118170	1311	h	h	h	h	h	b	a	b	h	h	a	a	a	a	b	h	h	a	b	h	h	h	h	a	h	h	b	b	h	h	h	h	h	h	b	h	b	h	a	h	h	h	b	b	a
Lotus_SNP1312	LG1	scaffold203	363636	1312	h	h	h	h	h	b	a	b	h	h	a	a	a	a	b	h	h	a	b	h	h	a	h	a	h	h	b	b	h	h	h	a	h	h	b	h	b	h	a	h	h	h	h	b	a
Lotus_SNP1313	LG1	scaffold203	363952	1313	h	h	h	h	h	b	a	b	h	h	a	a	a	a	b	h	h	a	b	h	h	a	h	a	h	h	b	b	h	h	h	a	h	h	b	h	b	h	a	h	h	h	h	b	a
Lotus_SNP1314	LG1	scaffold203	363962	1314	h	h	h	h	h	b	a	b	h	h	a	a	a	a	b	h	h	a	b	h	h	a	h	a	h	h	b	b	h	h	h	a	h	h	b	h	b	h	a	h	h	h	h	b	a
Lotus_SNP1315	LG1	scaffold203	400085	1315	h	h	h	h	h	b	a	b	h	a	a	a	a	a	b	h	h	a	b	h	b	a	h	a	h	h	b	b	h	h	h	h	h	h	h	h	b	h	a	h	h	h	h	b	a
Lotus_SNP1316	LG1	scaffold203	400115	1316	h	h	h	h	h	b	a	b	h	a	a	a	a	a	b	h	h	a	b	h	b	a	h	a	h	h	b	b	h	h	h	h	h	h	h	h	b	h	a	h	h	h	h	b	a
Lotus_SNP1317	LG1	scaffold203	617903	1317	h	h	h	h	h	b	a	b	h	h	a	a	a	a	b	h	h	a	b	h	h	h	h	a	h	h	b	b	h	h	h	h	h	h	h	h	b	h	a	h	h	h	b	b	a
Lotus_SNP1318	LG1	scaffold203	618087	1318	h	h	h	h	h	b	a	b	h	h	a	a	a	a	b	h	h	a	b	h	h	h	h	a	h	h	b	b	h	h	h	h	h	h	h	h	b	h	a	h	h	h	b	b	a
Lotus_SNP1319	LG1	scaffold203	641253	1319	h	h	h	h	h	b	a	b	h	b	a	a	a	a	b	h	h	a	b	h	h	h	h	a	h	h	b	b	h	h	h	h	h	h	-	h	b	h	a	h	h	h	b	b	a
Lotus_SNP1320	LG1	scaffold203	641480	1320	h	h	h	h	h	b	a	b	h	b	a	a	a	a	b	b	h	a	b	h	h	b	h	a	h	h	b	b	h	h	h	b	h	h	-	h	b	h	a	h	h	h	b	b	a
Lotus_SNP1321	LG1	scaffold203	641490	1321	h	h	h	h	h	b	a	b	h	b	a	a	a	a	b	b	h	a	b	h	h	b	h	a	h	h	b	b	h	h	h	b	h	h	-	h	b	h	a	h	h	h	b	b	a
Lotus_SNP1322	LG1	scaffold203	641519	1322	h	h	h	h	h	b	a	b	h	b	a	a	a	a	b	b	h	a	b	h	h	b	h	a	h	h	b	b	h	h	h	b	h	h	-	h	b	h	a	h	h	h	b	b	a
Lotus_SNP1323	LG1	scaffold203	645769	1323	h	a	b	h	a	b	a	-	h	a	a	a	a	-	b	h	b	-	b	h	h	h	h	a	b	-	b	b	-	-	-	h	a	a	-	-	b	h	a	a	a	a	b	b	a
Lotus_SNP1324	LG1	scaffold203	755728	1324	h	a	a	h	h	b	a	b	h	h	a	a	a	a	b	h	h	a	b	h	h	h	h	a	a	h	-	b	a	b	-	h	h	a	-	h	b	h	a	h	a	h	b	b	a
Lotus_SNP1325	LG1	scaffold203	755751	1325	h	a	a	h	h	b	a	b	h	h	a	a	a	a	b	h	h	a	b	h	h	h	h	a	a	h	-	b	a	b	-	h	h	a	-	h	b	h	a	h	a	h	b	b	a
Lotus_SNP1326	LG1	scaffold203	795890	1326	h	b	b	b	b	b	-	b	b	b	a	-	a	-	b	b	b	a	-	b	b	b	b	a	-	b	b	b	-	b	b	b	h	b	-	T	b	a	a	-	-	b	b	b	-
Lotus_SNP1327	LG1	scaffold784	50270	1327	h	h	h	h	h	b	a	b	h	h	a	-	a	a	b	h	a	a	b	h	h	a	h	a	b	h	b	b	b	a	a	h	h	a	-	h	b	h	a	a	h	h	h	b	a
Lotus_SNP1328	LG1	scaffold784	65771	1328	h	h	h	h	h	b	a	b	h	h	a	a	a	a	b	b	a	a	b	h	h	a	h	a	h	h	b	b	h	h	-	h	h	h	h	h	b	h	a	h	h	h	h	b	a
Lotus_SNP1329	LG1	scaffold784	65783	1329	h	h	h	h	h	b	a	b	h	h	a	a	a	a	b	b	a	a	b	h	h	a	h	a	h	h	b	b	h	h	-	h	h	h	a	h	b	h	a	h	h	h	h	b	a
Lotus_SNP1330	LG1	scaffold784	73357	1330	h	h	h	h	h	b	a	b	h	h	a	a	a	b	b	h	a	a	b	h	h	a	b	a	h	h	b	b	b	h	h	h	a	h	-	h	b	h	a	h	h	h	a	b	a
Lotus_SNP1331	LG1	scaffold784	73993	1331	h	h	a	h	h	b	a	b	a	h	a	a	a	b	b	h	a	a	b	h	h	a	b	a	a	h	b	b	b	a	h	h	b	a	-	b	b	h	a	a	-	b	a	b	-
Lotus_SNP1332	LG1	scaffold784	75742	1332	h	h	h	h	h	b	a	b	h	h	a	a	a	a	b	h	a	a	b	h	h	a	h	a	h	h	b	b	b	h	h	h	h	h	-	h	b	a	a	h	h	h	h	b	-
Lotus_SNP1333	LG1	scaffold784	75748	1333	h	h	h	h	h	b	a	b	h	h	a	a	a	a	b	h	a	a	b	h	h	a	h	a	h	h	b	b	b	h	h	h	h	h	-	h	b	a	a	h	h	h	h	b	-
Lotus_SNP1334	LG1	scaffold784	75776	1334	h	h	h	h	h	b	a	b	h	h	a	a	a	a	b	h	a	a	b	h	h	a	h	a	h	h	b	b	b	h	h	h	h	h	-	h	b	a	a	h	h	h	h	b	-
Lotus_SNP1335	LG1	scaffold784	75989	1335	h	h	h	h	h	b	a	b	h	h	a	a	a	a	b	h	a	a	b	h	h	a	h	a	h	h	b	b	b	h	h	h	h	h	-	h	b	a	a	h	h	h	h	b	-
Lotus_SNP1336	LG1	scaffold784	76245	1336	h	-	h	h	b	b	a	b	h	h	a	a	a	-	b	h	a	a	b	h	b	a	b	a	b	b	-	b	-	-	-	h	h	b	-	a	b	a	-	-	b	-	b	b	-
Lotus_SNP1337	LG1	scaffold784	76256	1337	h	-	h	h	b	b	a	b	h	h	a	a	a	-	b	h	a	a	b	h	b	a	b	a	a	b	-	b	-	-	-	h	h	b	-	a	b	a	-	-	b	-	b	b	-
Lotus_SNP1338	LG1	scaffold784	76355	1338	h	-	h	h	b	b	a	b	h	h	a	a	a	-	b	h	a	a	b	h	b	a	b	a	b	b	-	b	-	-	-	h	h	b	-	a	b	a	-	-	b	-	b	b	-
Lotus_SNP1339	LG1	scaffold784	81867	1339	h	h	h	h	h	b	a	b	h	h	a	a	a	a	b	h	a	a	b	h	h	a	b	a	h	h	b	b	b	h	b	h	b	h	-	h	b	h	a	a	h	h	h	b	-
Lotus_SNP1340	LG1	scaffold784	108383	1340	h	h	h	h	h	b	a	b	h	h	a	a	a	a	b	h	a	a	b	h	h	a	h	a	h	h	b	b	h	h	h	h	h	h	b	h	b	h	a	h	h	h	h	b	a
Lotus_SNP1341	LG1	scaffold784	186137	1341	h	b	a	b	h	b	a	b	h	b	a	-	a	a	-	b	a	a	b	h	b	a	h	a	b	b	-	b	-	-	a	h	b	b	-	b	-	h	a	a	-	h	h	b	-
Lotus_SNP1342	LG1	scaffold784	186142	1342	h	b	a	b	h	b	a	b	h	a	a	-	a	a	-	b	a	a	b	h	b	a	h	a	b	b	-	b	-	-	a	h	b	b	-	b	-	h	a	a	-	h	h	b	-
Lotus_SNP1343	LG1	scaffold784	186171	1343	h	b	a	b	h	b	a	b	h	a	a	-	a	a	-	b	a	a	b	h	b	a	h	a	b	b	-	b	-	-	a	h	b	b	-	a	-	h	a	a	-	h	h	b	-
Lotus_SNP1344	LG1	scaffold784	186275	1344	h	b	-	b	h	b	a	b	h	b	a	-	a	-	-	b	a	a	b	h	b	a	b	a	b	b	-	b	-	-	-	b	b	b	-	b	-	h	a	-	-	h	b	b	-
Lotus_SNP1345	LG1	scaffold784	186291	1345	h	b	-	b	h	b	a	b	h	b	a	-	a	-	-	b	a	a	b	h	b	a	b	a	b	b	-	b	-	-	-	b	b	b	-	b	-	h	a	-	-	h	b	b	-
Lotus_SNP1346	LG1	scaffold784	235980	1346	h	h	h	h	h	b	a	b	h	a	a	a	a	a	b	h	a	a	b	h	h	a	h	a	h	a	b	b	h	a	a	a	a	h	a	h	b	a	a	h	h	h	h	b	a
Lotus_SNP1347	LG1	scaffold784	235983	1347	h	h	h	h	h	b	a	b	h	a	a	a	a	a	b	h	a	a	b	h	h	a	h	a	h	a	b	b	h	a	a	a	a	h	a	h	b	a	a	h	h	h	h	b	a
Lotus_SNP1348	LG1	scaffold784	269534	1348	h	h	h	h	h	b	a	b	h	h	a	a	a	a	b	h	a	a	b	h	h	a	h	a	h	h	b	b	h	h	h	h	h	h	h	h	b	h	a	h	h	h	h	b	a
Lotus_SNP1349	LG1	scaffold784	269573	1349	h	h	h	h	h	b	a	b	h	h	a	a	a	a	b	h	a	a	b	h	h	a	h	a	h	h	b	b	h	h	h	h	h	h	h	h	b	h	a	h	h	h	h	b	a
Lotus_SNP1350	LG1	scaffold1038	116216	1350	h	-	a	-	-	-	a	-	b	b	-	-	a	a	-	-	a	-	b	a	-	a	h	a	b	b	b	b	-	b	-	b	h	h	-	b	b	-	a	a	-	h	h	b	-
Lotus_SNP1351	LG1	scaffold1038	148942	1351	h	h	-	-	-	b	a	-	b	a	-	-	a	a	-	-	-	-	-	b	-	-	b	a	-	a	b	b	-	h	-	a	a	-	-	-	-	-	a	a	a	-	b	-	a
Lotus_SNP1352	LG1	scaffold1038	149053	1352	h	a	-	-	-	b	a	-	b	a	-	-	a	a	-	a	a	-	b	b	-	-	b	a	-	a	b	b	a	h	-	a	h	h	-	-	-	-	a	a	h	b	h	-	a
Lotus_SNP1353	LG1	scaffold1038	168739	1353	h	h	h	h	h	b	a	b	h	h	a	a	a	a	b	h	a	a	b	h	h	a	h	a	h	h	b	b	h	h	h	h	h	h	h	h	b	b	a	h	h	h	h	b	a
Lotus_SNP1354	LG1	scaffold1038	621565	1354	h	h	a	h	h	b	a	b	b	a	a	-	b	-	b	b	-	a	b	a	a	a	h	a	a	a	-	b	b	a	-	h	b	a	-	b	b	a	a	a	-	h	b	b	a
Lotus_SNP1355	LG1	scaffold1038	621610	1355	h	h	b	h	h	b	a	b	b	a	a	-	b	-	b	b	-	a	b	a	a	a	h	a	a	a	-	b	b	a	-	h	b	a	-	b	b	a	a	a	-	h	b	b	a
Lotus_SNP1356	LG1	scaffold1038	621635	1356	h	h	a	h	h	b	a	b	b	a	a	-	b	-	b	b	-	a	b	a	a	a	h	a	a	a	-	b	b	a	-	h	b	a	-	b	b	a	a	a	-	h	b	b	a
Lotus_SNP1357	LG1	scaffold1038	621646	1357	h	h	b	h	h	b	a	b	b	a	a	-	b	-	b	b	-	a	b	a	a	a	a	a	a	a	-	b	b	a	-	h	b	a	-	b	b	a	a	a	-	h	b	b	a
Lotus_SNP1358	LG1	scaffold195	82211	1358	h	-	a	h	b	b	a	b	h	-	a	a	-	a	b	b	a	a	b	h	h	a	h	a	a	a	b	b	a	h	b	h	h	b	-	b	b	h	a	-	a	h	h	b	a
Lotus_SNP1359	LG1	scaffold195	82231	1359	h	-	a	h	b	b	a	b	h	-	a	a	-	a	b	b	a	a	b	h	h	a	h	a	a	a	b	b	a	h	b	h	h	b	-	b	b	h	a	-	a	h	h	b	a
Lotus_SNP1360	LG1	scaffold195	174863	1360	h	h	h	h	h	b	a	b	h	h	a	a	b	a	b	h	a	a	b	h	b	a	b	a	b	h	b	b	h	h	b	h	b	h	a	h	b	h	a	h	h	h	h	b	a
Lotus_SNP1361	LG1	scaffold195	174871	1361	h	h	h	h	h	b	a	b	h	h	a	a	b	a	b	h	a	a	b	h	b	a	b	a	b	h	b	b	h	h	b	h	b	h	a	h	b	h	a	h	h	h	h	b	a
Lotus_SNP1362	LG1	scaffold195	174874	1362	h	h	h	h	h	b	a	b	h	h	a	a	b	a	b	h	a	a	b	h	b	a	b	a	b	h	b	b	h	h	b	h	b	h	a	h	b	h	a	h	h	h	h	b	a
Lotus_SNP1363	LG1	scaffold195	174905	1363	h	h	h	h	h	b	a	b	h	h	a	a	b	a	b	h	a	a	b	h	b	a	b	a	b	h	b	b	h	h	b	h	b	h	a	h	b	h	a	h	h	h	h	b	a
Lotus_SNP1364	LG1	scaffold477	72297	1364	h	h	b	h	h	b	a	b	b	b	a	a	b	a	b	b	a	a	b	b	h	a	h	a	b	h	b	b	h	b	b	b	h	h	a	h	b	h	a	h	b	h	b	b	-
Lotus_SNP1365	LG1	scaffold477	72352	1365	h	h	h	h	h	b	a	b	b	b	a	a	b	a	b	b	a	a	b	b	h	a	h	a	b	h	b	b	h	b	b	b	h	h	a	h	b	h	a	h	b	h	b	b	-
Lotus_SNP1366	LG1	scaffold477	78763	1366	h	a	a	a	h	b	a	b	h	a	a	a	h	a	-	h	a	a	-	h	a	a	-	a	b	a	-	b	-	-	a	a	a	b	-	b	b	a	a	a	h	-	a	b	a
Lotus_SNP1367	LG1	scaffold477	78780	1367	h	a	a	h	h	b	a	b	h	a	a	a	h	a	-	h	a	a	-	h	a	a	-	a	b	a	-	b	-	-	b	a	a	b	-	b	b	a	a	a	h	-	b	b	a
Lotus_SNP1368	LG1	scaffold477	78782	1368	h	a	a	h	h	b	a	b	h	a	a	a	h	a	-	h	a	a	-	h	a	a	-	a	b	a	-	b	-	-	a	a	a	b	-	b	b	a	a	a	h	-	a	b	a
Lotus_SNP1369	LG1	scaffold477	271101	1369	h	a	h	h	h	b	a	b	h	h	a	a	h	a	b	h	a	a	b	h	h	a	h	a	h	h	b	b	h	h	h	h	h	h	a	h	b	h	a	h	h	h	h	b	a
Lotus_SNP1370	LG1	scaffold477	283185	1370	h	h	h	h	h	b	a	b	h	h	a	a	h	a	b	h	a	a	b	h	h	a	h	a	h	h	b	b	h	a	h	h	h	a	-	h	b	h	a	h	h	h	h	b	a
Lotus_SNP1371	LG1	scaffold944	22170	1371	h	h	h	h	h	b	a	b	h	h	a	a	h	a	b	h	a	a	b	h	h	a	h	a	h	h	b	b	a	h	h	h	a	h	a	h	b	h	a	h	a	h	h	b	a
Lotus_SNP1372	LG1	scaffold944	22245	1372	h	h	h	h	h	b	a	b	h	h	a	a	h	a	b	h	a	a	b	h	h	a	h	a	h	h	b	b	a	h	h	h	h	h	a	h	b	h	a	h	a	h	h	b	a
Lotus_SNP1373	LG1	scaffold944	22406	1373	h	h	h	h	h	b	a	b	h	h	a	a	h	a	b	h	a	a	b	h	h	a	h	a	h	h	b	b	h	h	h	h	h	h	a	h	b	h	a	h	a	h	h	b	a
Lotus_SNP1374	LG1	scaffold944	196166	1374	h	b	h	b	b	b	a	b	h	-	a	-	b	b	b	b	a	a	b	h	a	a	h	a	b	h	b	b	h	h	a	h	h	h	-	h	b	h	a	a	h	h	h	b	a
Lotus_SNP1375	LG1	scaffold944	196170	1375	h	b	h	b	b	b	a	b	h	-	a	-	b	b	b	b	a	a	b	h	a	a	h	a	b	h	b	b	h	h	a	h	h	h	-	h	b	h	a	b	h	h	h	b	a
Lotus_SNP1376	LG1	scaffold944	196171	1376	h	b	h	b	b	b	a	b	h	-	a	-	b	b	b	b	a	a	b	h	a	a	h	a	b	h	b	b	h	h	a	h	h	h	-	h	b	h	a	b	h	h	h	b	a
Lotus_SNP1377	LG1	scaffold944	196223	1377	h	b	h	b	b	b	a	b	h	-	a	-	b	b	b	b	a	a	b	h	a	a	h	a	b	h	b	b	h	h	a	h	h	h	-	h	b	h	a	a	h	h	h	b	a
Lotus_SNP1378	LG1	scaffold944	196293	1378	h	b	h	b	b	b	a	b	h	-	a	-	b	b	b	b	a	a	b	h	a	a	h	a	b	h	b	b	h	h	a	h	h	b	-	h	b	h	a	b	h	h	h	b	a
Lotus_SNP1379	LG1	scaffold944	196309	1379	h	b	h	b	b	b	a	b	h	-	a	-	b	b	b	b	a	a	b	h	a	a	h	a	b	h	b	b	h	h	a	h	h	b	-	h	b	h	a	b	h	h	h	b	a
Lotus_SNP1380	LG1	scaffold944	196340	1380	h	b	h	b	b	b	a	b	h	-	a	-	b	b	b	b	a	a	b	h	a	a	h	a	b	h	b	b	h	h	a	h	h	b	-	h	b	h	a	a	h	h	h	b	a
Lotus_SNP1381	LG1	scaffold944	333575	1381	h	h	h	h	h	b	a	b	h	h	a	a	h	a	b	h	a	a	b	h	h	a	h	a	a	h	-	b	a	h	-	h	h	h	b	a	b	h	a	a	h	h	h	b	a
Lotus_SNP1382	LG1	scaffold944	333661	1382	h	h	h	h	h	b	a	b	h	h	a	a	h	a	b	h	a	a	b	h	h	a	h	a	a	h	-	b	a	h	-	h	h	h	b	a	b	h	a	a	h	h	h	b	a
Lotus_SNP1383	LG1	scaffold944	334163	1383	h	a	h	a	a	b	a	b	h	h	a	a	h	a	b	h	a	a	b	h	a	a	a	a	a	a	-	b	a	a	a	h	h	h	b	h	b	a	a	h	h	a	h	b	a
Lotus_SNP1384	LG1	scaffold944	335215	1384	h	a	h	b	b	b	a	b	b	h	a	-	h	a	-	h	a	a	-	h	b	a	-	a	-	-	b	b	b	-	b	h	b	b	-	h	b	b	a	-	b	a	b	b	-
Lotus_SNP1385	LG1	scaffold944	335472	1385	h	b	h	b	b	b	a	b	b	h	a	a	h	a	-	h	a	a	-	h	b	a	-	a	-	-	b	b	b	-	b	h	b	b	-	h	b	b	a	-	b	a	b	b	-
Lotus_SNP1386	LG1	scaffold944	335487	1386	h	b	h	b	b	b	a	b	b	h	a	b	b	a	-	h	a	a	-	h	b	a	-	h	-	-	b	b	b	-	b	h	b	b	-	h	b	b	a	-	b	a	b	b	-
Lotus_SNP1387	LG1	scaffold588	56987	1387	h	h	h	h	h	b	a	b	h	h	a	a	h	a	b	h	a	a	b	h	h	a	h	a	h	h	b	b	h	h	h	h	h	h	h	h	b	h	a	h	h	h	h	b	a
Lotus_SNP1388	LG1	scaffold588	60533	1388	h	h	h	h	h	b	a	b	h	h	a	a	h	a	b	h	a	a	b	h	h	a	h	a	h	h	b	b	h	h	h	h	h	h	b	h	b	h	a	h	h	h	h	b	a
Lotus_SNP1389	LG1	scaffold588	60609	1389	h	h	h	h	h	b	a	b	h	h	a	a	h	a	b	h	a	a	b	h	h	a	h	a	h	h	b	b	h	h	h	h	h	h	b	h	b	h	a	h	h	h	h	b	a
Lotus_SNP1390	LG1	scaffold588	155387	1390	h	h	h	h	h	b	a	b	h	h	a	-	h	a	b	h	a	a	b	h	h	a	b	a	a	b	-	b	-	a	a	h	b	-	-	h	b	h	a	-	-	b	b	b	-
Lotus_SNP1391	LG1	scaffold588	350220	1391	h	b	h	h	h	b	a	b	h	h	a	a	h	a	b	h	a	a	b	h	h	a	b	a	h	h	b	b	b	-	a	h	h	h	-	h	b	h	a	a	h	h	h	b	a
Lotus_SNP1392	LG1	scaffold588	382506	1392	h	a	b	b	h	b	a	b	a	b	a	a	-	a	b	a	a	-	-	a	b	a	b	a	b	b	-	b	-	a	-	b	a	b	a	a	b	h	a	-	-	b	b	b	-
Lotus_SNP1393	LG1	scaffold588	382513	1393	h	a	b	b	h	b	a	b	a	b	a	a	-	a	b	a	a	-	-	b	b	a	b	a	b	b	-	b	-	a	-	b	b	b	a	a	b	h	a	-	-	b	b	b	-
Lotus_SNP1394	LG1	scaffold588	490097	1394	h	h	h	h	h	b	a	b	h	h	a	a	h	a	b	h	a	a	b	h	h	a	h	a	b	h	b	b	h	h	h	h	h	h	b	h	b	h	a	h	h	h	h	b	a
Lotus_SNP1395	LG1	scaffold74	250536	1395	h	h	h	h	h	b	a	b	a	h	a	a	h	a	b	h	a	a	b	h	h	a	h	a	h	h	b	b	h	h	h	h	h	a	-	h	b	h	a	h	h	h	b	b	a
Lotus_SNP1396	LG1	scaffold74	250550	1396	h	h	h	h	h	b	a	b	a	h	a	a	h	a	b	h	a	a	b	h	h	a	h	a	h	h	b	b	h	h	h	h	h	b	-	h	b	h	a	h	h	h	b	b	a
Lotus_SNP1397	LG1	scaffold74	396984	1397	h	h	h	h	h	b	a	b	h	h	a	a	h	a	b	h	a	a	b	h	h	a	h	a	h	h	b	b	h	h	h	h	h	h	b	h	b	h	a	h	h	h	h	b	a
Lotus_SNP1398	LG1	scaffold74	396995	1398	h	h	h	h	h	b	a	b	h	h	a	a	h	a	b	h	a	a	b	h	h	a	h	a	h	h	b	b	h	h	h	h	h	h	b	h	b	h	a	h	h	h	h	b	a
Lotus_SNP1399	LG1	scaffold74	397014	1399	h	h	h	h	h	b	a	b	h	h	a	a	h	a	b	h	a	a	b	h	h	a	h	a	h	h	b	b	h	h	h	h	h	h	b	h	b	h	a	h	h	h	h	b	a
Lotus_SNP1400	LG1	scaffold74	397121	1400	h	h	h	h	h	b	a	b	h	h	a	-	h	a	b	h	a	a	b	h	h	a	h	a	b	h	b	b	b	h	a	h	h	h	b	b	b	h	a	h	b	h	h	b	a
Lotus_SNP1401	LG1	scaffold74	397272	1401	h	h	h	h	h	b	a	b	h	h	a	a	h	a	b	h	a	a	b	h	h	a	h	a	h	h	b	b	h	h	h	h	h	h	b	h	b	h	a	h	h	h	h	b	a
Lotus_SNP1402	LG1	scaffold942	80162	1402	h	h	h	h	h	b	a	b	h	h	a	a	b	a	b	h	a	a	b	h	h	a	b	a	-	h	b	b	h	a	-	h	b	h	-	b	b	h	a	b	h	h	h	b	a
Lotus_SNP1403	LG1	scaffold942	164953	1403	h	b	b	h	h	b	a	b	h	a	a	a	a	-	-	h	a	a	-	h	b	a	h	a	a	-	-	b	a	-	-	h	a	a	b	-	b	-	a	-	-	-	-	b	a
Lotus_SNP1404	LG1	scaffold942	165046	1404	h	b	b	h	h	b	a	b	h	h	a	a	b	-	b	h	a	a	-	b	b	a	h	a	a	b	b	b	b	b	b	h	b	a	b	b	b	b	a	b	h	b	-	b	a
Lotus_SNP1405	LG1	scaffold942	165089	1405	h	b	b	h	h	b	a	b	h	h	a	a	b	-	b	h	a	a	-	b	b	a	h	a	a	b	b	b	b	b	b	h	b	a	b	b	b	b	a	b	h	b	-	b	a
Lotus_SNP1406	LG1	scaffold209	97807	1406	h	h	h	h	b	b	a	b	h	h	a	a	h	a	b	b	a	a	b	h	h	a	h	a	h	h	b	b	h	h	h	b	h	h	b	b	b	b	a	h	h	h	h	b	a
Lotus_SNP1407	LG1	scaffold209	97827	1407	h	h	h	h	b	b	a	b	h	h	a	a	h	a	b	b	a	a	b	h	h	a	h	a	h	h	b	b	h	h	h	b	h	h	a	b	b	b	a	h	h	h	h	b	a
Lotus_SNP1408	LG1	scaffold209	97852	1408	h	h	h	h	b	b	a	b	h	h	a	a	h	a	b	b	a	a	b	h	h	a	h	a	h	h	b	b	h	h	h	b	h	h	a	b	b	b	a	h	h	h	h	b	a
Lotus_SNP1409	LG1	scaffold209	171166	1409	h	-	h	h	-	b	a	-	h	-	a	a	-	-	b	h	a	-	-	h	h	a	h	a	a	h	-	-	-	-	-	b	b	h	-	b	-	a	a	a	h	h	a	-	a
Lotus_SNP1410	LG1	scaffold209	171204	1410	h	-	h	h	-	b	a	-	a	-	a	a	-	-	b	h	a	-	-	h	h	a	h	a	a	h	-	-	-	-	-	b	b	h	-	b	-	a	a	a	h	h	a	-	a
Lotus_SNP1411	LG1	scaffold209	192957	1411	h	h	h	h	h	b	a	b	h	h	a	a	h	a	b	h	a	a	b	h	h	a	a	a	h	h	b	b	h	h	h	h	h	h	h	b	b	a	a	h	h	h	h	b	a
Lotus_SNP1412	LG1	scaffold1435	13478	1412	h	-	a	a	b	b	a	b	h	a	a	-	b	a	b	b	a	-	b	b	a	a	h	a	a	h	b	b	a	h	b	h	h	h	-	b	b	h	a	b	h	h	h	b	-
Lotus_SNP1413	LG1	scaffold1435	13484	1413	h	-	a	a	b	b	a	b	h	a	a	-	b	a	b	b	a	-	b	b	a	a	h	a	a	h	b	b	a	h	b	h	h	h	-	b	b	h	a	b	h	h	h	b	-
Lotus_SNP1414	LG1	scaffold1435	27951	1414	h	h	h	h	h	b	a	b	h	h	a	a	h	a	b	h	a	a	-	h	h	a	h	a	h	h	-	b	h	b	a	h	a	h	-	b	b	h	a	b	h	h	a	b	a
Lotus_SNP1415	LG1	scaffold1435	57435	1415	h	h	h	h	h	b	a	b	h	h	a	a	h	-	b	h	a	a	b	h	h	a	b	a	a	h	b	b	h	b	a	h	a	h	-	b	b	h	a	b	h	h	h	b	a
Lotus_SNP1416	LG1	scaffold1435	57440	1416	h	h	h	h	h	b	a	b	h	h	a	a	h	-	b	h	a	a	b	h	h	a	b	a	a	h	b	b	h	b	a	h	a	h	-	b	b	h	a	b	h	h	h	b	a
Lotus_SNP1417	LG1	scaffold1435	57627	1417	h	h	h	h	h	b	a	b	h	h	a	a	h	-	b	h	a	a	b	h	h	a	b	a	a	h	b	b	h	b	a	h	h	h	-	b	b	h	a	b	h	h	h	b	a
Lotus_SNP1418	LG1	scaffold1435	65655	1418	h	h	h	h	h	b	a	b	h	h	a	a	h	a	b	h	a	a	b	h	h	a	h	a	h	h	b	b	h	h	h	h	h	h	h	b	b	h	a	h	h	h	h	b	a
Lotus_SNP1419	LG1	scaffold1435	65931	1419	h	h	h	h	h	b	a	b	h	h	a	a	h	a	b	h	a	a	b	h	h	a	h	a	h	h	b	b	h	h	h	h	h	h	b	b	b	h	a	h	h	h	h	b	a
Lotus_SNP1420	LG1	scaffold1435	65965	1420	h	h	h	h	h	b	a	b	h	h	a	a	h	a	b	h	a	a	b	h	h	a	h	a	h	h	b	b	h	h	h	h	h	h	b	b	b	h	a	h	h	h	h	b	a
Lotus_SNP1421	LG1	scaffold1435	198388	1421	h	h	h	h	h	b	a	b	h	h	a	a	b	a	b	h	a	a	b	h	b	a	b	a	b	h	b	b	h	h	h	h	b	h	h	b	b	h	a	h	h	h	h	b	a
Lotus_SNP1422	LG1	scaffold1435	253147	1422	h	h	h	h	h	b	a	b	h	h	a	a	h	a	b	h	a	a	b	h	b	a	-	a	b	h	b	b	-	b	a	h	h	h	-	b	b	-	a	h	h	b	h	b	-
Lotus_SNP1423	LG1	scaffold1435	253359	1423	h	h	h	h	h	b	a	b	h	h	a	a	b	a	b	b	a	a	b	h	b	a	-	a	b	h	b	b	-	b	a	b	b	h	-	b	b	-	a	b	h	b	h	b	-
Lotus_SNP1424	LG1	scaffold1435	253400	1424	h	h	h	h	h	b	a	b	h	h	a	a	b	a	b	b	a	a	b	h	b	a	-	a	b	h	b	b	-	b	a	b	b	h	-	b	b	-	a	b	h	b	h	b	-
Lotus_SNP1425	LG1	scaffold1435	286265	1425	h	h	h	h	h	b	a	b	h	h	a	a	h	a	b	h	a	a	b	h	h	a	b	a	a	b	b	b	a	b	b	h	a	a	-	b	b	h	a	h	b	h	a	b	-
Lotus_SNP1426	LG1	scaffold687	250414	1426	h	h	h	h	h	b	a	b	h	h	a	a	h	a	b	h	a	-	b	h	h	a	h	a	a	h	-	b	b	a	b	h	h	a	-	b	b	h	a	-	-	b	a	b	a
Lotus_SNP1427	LG1	scaffold687	250418	1427	h	h	h	h	h	b	a	b	h	h	a	a	h	a	b	h	a	-	b	h	h	a	h	a	a	h	-	b	b	a	b	h	h	a	-	b	b	h	a	-	-	b	a	b	a
Lotus_SNP1428	LG1	scaffold687	359468	1428	h	-	a	h	h	b	a	b	a	a	a	-	h	a	b	h	a	a	b	b	b	a	h	a	a	a	b	b	a	-	-	h	h	h	h	-	b	-	a	-	a	a	h	b	a
Lotus_SNP1429	LG1	scaffold687	406297	1429	h	h	h	h	h	b	a	b	h	h	a	a	h	a	b	h	a	a	b	h	h	a	a	a	h	h	b	b	h	a	-	h	h	a	-	b	b	h	a	a	h	h	h	b	b
Lotus_SNP1430	LG1	scaffold687	406373	1430	h	h	h	h	h	b	a	b	h	h	a	a	h	a	b	h	a	a	b	h	h	a	a	a	h	h	b	b	h	a	-	h	a	a	-	b	b	h	a	a	h	h	h	b	b
Lotus_SNP1431	LG1	scaffold687	406375	1431	h	h	h	h	h	b	a	b	h	h	a	a	h	a	b	h	a	a	b	h	h	a	a	a	h	h	b	b	a	a	-	h	a	a	-	b	b	h	a	a	h	h	h	b	b
Lotus_SNP1432	LG1	scaffold687	500891	1432	h	h	h	h	h	b	a	b	h	h	a	a	h	a	b	h	a	a	b	h	h	a	h	a	h	h	b	b	h	h	b	h	h	h	-	b	b	h	a	h	h	h	h	b	-
Lotus_SNP1433	LG1	scaffold687	501087	1433	h	h	h	h	h	b	a	b	h	h	a	a	h	a	b	h	a	a	b	h	h	a	h	a	h	h	b	b	h	h	b	h	h	h	-	b	b	h	a	h	h	h	h	b	-
Lotus_SNP1434	LG1	scaffold687	501140	1434	h	h	h	h	h	b	a	b	h	h	a	a	h	a	b	h	a	a	b	h	h	a	h	a	h	h	b	b	h	h	b	h	h	h	-	b	b	h	a	h	h	h	h	b	-
Lotus_SNP1435	LG1	scaffold687	507083	1435	h	h	h	h	h	b	a	b	h	b	a	a	h	a	b	h	a	a	b	h	h	a	h	a	a	h	b	b	b	b	-	b	h	b	-	b	b	h	a	a	b	h	a	b	a
Lotus_SNP1436	LG1	scaffold687	507084	1436	h	h	h	h	h	b	a	b	h	b	a	a	h	a	b	h	a	a	b	h	h	a	h	a	a	h	b	b	b	b	-	b	h	b	-	b	b	h	a	a	h	h	a	b	a
Lotus_SNP1437	LG1	scaffold687	674197	1437	h	h	h	h	h	b	a	b	h	h	a	a	h	a	b	h	a	a	b	h	h	a	h	a	h	h	b	b	h	h	h	h	h	h	-	b	b	h	a	h	h	h	h	b	-
Lotus_SNP1438	LG1	scaffold687	682465	1438	h	h	h	h	h	b	a	b	h	b	a	a	h	a	b	h	a	a	b	b	b	a	b	a	b	b	b	b	b	h	b	b	b	b	-	b	b	h	a	b	b	b	b	b	b
Lotus_SNP1439	LG1	scaffold687	707328	1439	h	h	h	h	b	b	a	b	h	h	a	a	h	a	b	b	a	a	b	h	h	a	h	a	h	h	b	b	h	h	h	b	h	h	a	b	b	h	a	b	h	h	h	b	h
Lotus_SNP1440	LG1	scaffold687	811490	1440	h	h	a	h	h	b	a	b	h	h	a	a	h	a	b	h	a	-	b	h	h	a	a	a	h	h	-	b	-	a	-	h	a	b	-	b	b	b	a	b	b	b	b	b	b
Lotus_SNP1441	LG1	scaffold687	811680	1441	h	h	a	h	h	b	a	b	h	h	a	a	h	a	b	h	a	-	b	h	h	a	a	a	h	h	-	b	-	a	-	h	a	b	-	b	b	b	a	b	b	b	b	b	b
Lotus_SNP1442	LG1	scaffold687	811723	1442	h	h	a	h	h	b	a	b	h	h	a	a	h	a	b	h	a	-	b	h	h	a	a	a	h	h	-	b	-	a	-	h	a	b	-	b	b	b	a	b	b	b	b	b	b
Lotus_SNP1443	LG1	scaffold198	116645	1443	h	h	h	h	h	b	a	b	h	h	a	a	h	a	b	h	a	a	b	h	h	a	h	a	h	h	b	b	h	h	h	h	h	h	h	b	b	h	a	h	h	h	h	b	h
Lotus_SNP1444	LG1	scaffold198	116664	1444	h	h	h	h	h	b	a	b	h	h	a	a	h	a	b	h	a	a	b	h	h	a	h	a	h	h	b	b	h	h	h	h	h	h	h	b	b	h	a	h	h	h	h	b	h
Lotus_SNP1445	LG1	scaffold198	127426	1445	h	h	h	h	h	b	a	b	h	h	a	a	h	a	b	h	a	a	b	h	h	a	h	a	h	h	b	b	h	h	b	h	h	h	a	b	b	h	a	h	h	h	h	b	h
Lotus_SNP1446	LG1	scaffold198	127459	1446	h	h	h	h	h	b	a	b	h	h	a	a	h	a	b	h	a	a	b	h	h	a	h	a	h	h	b	b	h	h	b	h	h	h	a	b	b	h	a	h	h	h	h	b	h
Lotus_SNP1447	LG1	scaffold198	146428	1447	h	h	h	h	h	b	a	b	h	h	a	a	h	a	b	h	a	a	b	h	h	a	h	a	h	h	b	b	h	h	h	h	h	h	b	b	b	h	a	h	h	h	h	b	h
Lotus_SNP1448	LG1	scaffold198	146521	1448	h	h	h	h	h	b	a	b	h	h	a	a	h	a	b	h	a	a	b	h	h	a	h	a	h	h	b	b	h	h	h	h	h	h	b	b	b	h	a	h	h	h	h	b	h
Lotus_SNP1449	LG1	scaffold198	146697	1449	h	h	h	h	h	b	a	b	h	h	a	a	h	a	b	b	a	a	b	h	h	a	h	a	h	h	b	b	h	h	h	b	h	h	b	b	b	h	a	h	h	h	h	b	h
Lotus_SNP1450	LG1	scaffold198	146706	1450	h	h	h	h	h	b	a	b	h	h	a	a	h	a	b	b	a	a	b	h	h	a	h	a	h	h	b	b	h	h	h	b	h	h	b	b	b	h	a	h	h	h	h	b	h
Lotus_SNP1451	LG1	scaffold198	146731	1451	h	h	h	h	h	b	a	b	h	h	a	a	h	a	b	b	a	a	b	h	h	a	h	a	h	h	b	b	h	h	h	b	h	h	b	b	b	h	a	h	h	h	h	b	h
Lotus_SNP1452	LG1	scaffold198	244764	1452	h	a	h	h	h	b	a	b	h	b	a	a	h	a	b	h	a	a	b	h	h	a	h	a	a	h	b	b	b	h	b	h	h	h	b	b	b	h	a	h	b	h	h	b	h
Lotus_SNP1453	LG1	scaffold198	244879	1453	h	a	h	h	h	b	a	b	h	b	a	a	h	a	b	h	a	a	b	h	h	a	h	a	a	h	b	b	b	h	a	h	h	h	b	b	b	h	a	h	b	h	h	b	h
Lotus_SNP1454	LG1	scaffold198	411123	1454	h	h	h	h	h	b	a	b	h	h	a	a	h	a	b	h	a	a	b	h	h	a	h	a	h	h	b	b	h	h	h	h	h	h	h	b	b	h	a	h	h	h	h	b	h
Lotus_SNP1455	LG1	scaffold198	411128	1455	h	h	h	h	h	b	a	b	h	h	a	a	h	a	b	h	a	a	b	h	h	a	h	a	h	h	b	b	h	h	h	h	h	h	h	b	b	h	a	h	h	h	h	b	h
Lotus_SNP1456	LG1	scaffold198	411180	1456	h	h	h	h	h	b	a	b	h	h	a	a	h	a	b	h	a	a	b	h	h	a	h	a	h	h	b	b	h	h	h	h	h	h	h	b	b	h	a	h	h	h	h	b	h
Lotus_SNP1457	LG1	scaffold198	544550	1457	h	h	h	h	h	b	a	h	h	h	a	a	h	a	b	h	a	a	b	h	h	a	h	a	h	h	b	b	h	h	h	h	h	h	-	b	b	h	a	h	h	h	h	b	b
Lotus_SNP1458	LG1	scaffold198	544565	1458	h	h	h	h	h	b	a	h	h	h	a	a	h	a	b	h	a	a	b	h	h	a	h	a	h	h	b	b	h	h	h	h	h	h	-	b	b	h	a	a	h	h	h	b	b
Lotus_SNP1459	LG1	scaffold198	544600	1459	h	h	h	h	h	b	a	h	h	h	a	a	h	a	b	h	a	a	b	h	h	a	a	a	h	h	b	b	b	a	h	h	h	h	-	b	b	h	a	b	h	h	h	b	b
Lotus_SNP1460	LG1	scaffold198	544815	1460	h	h	h	h	h	b	a	h	h	h	a	a	h	a	b	h	a	a	b	h	h	a	h	a	h	h	b	b	h	h	h	h	h	h	-	b	b	h	a	a	h	h	h	b	h
Lotus_SNP1461	LG1	scaffold198	544874	1461	h	h	h	h	h	b	a	h	h	h	a	a	h	a	b	h	a	a	b	h	h	a	h	a	h	h	b	b	h	h	h	h	h	h	-	b	b	h	a	h	h	h	h	b	h
Lotus_SNP1462	LG1	scaffold198	554707	1462	h	b	h	h	b	b	a	a	h	-	a	a	b	a	-	h	a	-	b	b	-	a	b	a	-	b	-	b	a	-	-	h	b	-	-	b	b	b	a	-	b	b	a	b	b
Lotus_SNP1463	LG1	scaffold198	554725	1463	h	b	h	h	b	b	a	a	h	-	a	a	b	a	-	h	a	-	b	b	-	a	b	a	-	b	-	b	a	-	-	h	a	a	-	b	b	b	a	-	b	b	a	b	b
Lotus_SNP1464	LG1	scaffold198	554778	1464	h	b	h	h	b	b	a	a	h	-	a	a	b	a	-	h	a	-	b	b	-	a	b	a	-	b	-	b	a	-	-	h	b	b	-	b	b	b	a	-	b	b	a	b	b
Lotus_SNP1465	LG1	scaffold198	858405	1465	h	h	h	h	h	b	a	h	h	h	a	a	h	a	b	h	a	a	b	h	h	a	h	a	h	h	b	b	b	h	h	h	h	h	-	b	b	h	a	h	h	h	a	b	b
Lotus_SNP1466	LG1	scaffold198	858434	1466	h	h	h	h	h	b	a	h	h	h	a	a	h	a	b	h	a	a	b	h	h	a	h	a	h	h	b	b	b	h	h	h	h	h	-	b	b	h	a	h	h	h	b	b	b
Lotus_SNP1467	LG1	scaffold198	869347	1467	h	h	h	h	h	b	a	h	h	h	a	a	h	a	b	h	a	a	b	h	h	a	h	a	h	h	b	b	h	a	h	h	h	h	a	b	b	h	a	a	h	h	h	b	-
Lotus_SNP1468	LG1	scaffold198	890214	1468	h	h	h	h	h	b	a	h	h	h	a	a	h	a	b	h	a	a	b	h	h	a	h	a	h	h	b	b	h	h	h	h	h	h	h	b	b	h	a	h	h	h	h	b	h
Lotus_SNP1469	LG1	scaffold198	1024608	1469	h	-	a	h	-	b	a	b	h	h	a	-	h	-	b	h	a	a	b	h	a	a	h	a	b	h	-	b	-	-	-	b	a	b	-	-	b	b	a	b	a	a	h	b	b
Lotus_SNP1470	LG1	scaffold198	1024748	1470	h	-	a	h	-	b	a	b	h	a	a	-	h	-	b	h	a	a	b	h	a	a	a	a	b	h	-	b	-	-	-	b	a	b	-	-	b	b	a	-	a	a	h	b	b
Lotus_SNP1471	LG1	scaffold198	1024754	1471	h	-	a	h	-	b	a	b	h	h	a	-	h	-	b	h	a	a	b	h	a	a	h	a	b	h	-	b	-	-	-	b	a	b	-	-	b	b	a	-	a	a	h	b	b
Lotus_SNP1472	LG1	scaffold198	1024763	1472	h	-	a	h	-	b	a	b	h	h	a	-	h	-	b	h	a	a	b	h	a	a	h	a	b	h	-	b	-	-	-	b	a	b	-	-	b	b	a	-	a	a	h	b	b
Lotus_SNP1473	LG1	scaffold198	1024813	1473	h	-	a	h	-	b	a	b	h	h	a	-	h	-	b	h	a	a	b	h	a	a	h	a	b	h	-	b	-	-	-	b	a	b	-	-	b	b	a	-	a	a	h	b	b
Lotus_SNP1474	LG1	scaffold198	1038549	1474	h	h	h	h	h	b	a	h	h	h	a	a	h	a	b	h	a	a	b	h	h	a	h	a	h	h	b	b	b	h	-	h	h	h	-	b	b	h	a	h	h	h	h	b	b
Lotus_SNP1475	LG1	scaffold198	1038567	1475	h	h	h	h	h	b	a	h	h	h	a	a	h	a	b	h	a	a	b	h	h	a	h	a	h	h	b	b	b	h	-	h	h	h	-	b	b	h	a	h	h	h	h	b	b
Lotus_SNP1476	LG1	scaffold198	1038569	1476	h	h	h	h	h	b	a	a	h	h	a	a	h	a	b	h	a	a	b	h	h	a	h	a	h	h	b	b	b	h	-	h	h	h	-	b	b	h	a	h	h	h	h	b	b
Lotus_SNP1477	LG1	scaffold198	1150272	1477	h	b	h	b	b	b	a	h	h	h	-	a	h	a	-	h	a	a	-	h	-	a	-	a	b	a	-	b	a	-	b	h	a	a	-	b	-	-	-	a	a	-	h	b	-
Lotus_SNP1478	LG1	scaffold198	1150321	1478	h	b	h	b	b	b	a	h	h	h	-	a	h	a	-	h	a	a	-	h	-	a	-	a	b	a	-	b	a	-	b	h	a	a	-	b	-	-	-	a	a	-	h	b	-
Lotus_SNP1479	LG1	scaffold198	1150332	1479	h	b	h	b	b	b	a	h	h	h	-	a	h	a	-	h	a	a	-	h	-	a	-	a	b	a	-	b	a	-	b	h	a	a	-	b	-	-	-	a	a	-	h	b	-
Lotus_SNP1480	LG1	scaffold198	1150738	1480	h	a	h	-	b	b	a	a	h	h	a	a	h	-	-	h	a	a	b	h	-	a	-	a	b	a	-	b	b	-	-	h	h	b	-	b	b	-	a	a	h	a	a	-	b
Lotus_SNP1481	LG1	scaffold198	1150803	1481	h	b	h	b	b	b	a	h	h	b	a	a	h	-	-	h	a	a	b	h	b	a	-	a	b	a	-	b	b	-	-	h	h	b	-	b	b	-	a	b	h	a	b	b	b
Lotus_SNP1482	LG1	scaffold198	1190794	1482	h	h	h	h	h	b	a	h	h	h	a	a	h	a	b	h	a	a	b	b	h	a	h	a	h	h	b	b	b	b	b	h	h	h	b	b	b	h	a	b	b	h	h	b	b
Lotus_SNP1483	LG1	scaffold198	1190848	1483	h	h	h	h	h	b	a	h	h	b	a	a	h	a	b	h	a	a	b	b	h	a	h	a	h	h	b	b	b	b	b	h	h	h	b	b	b	h	a	b	b	h	h	b	b
Lotus_SNP1484	LG1	scaffold198	1190942	1484	h	h	h	h	h	b	a	h	h	h	a	a	h	a	b	h	a	a	b	h	h	a	a	a	h	h	b	b	b	b	b	h	h	h	-	b	b	h	a	b	h	b	h	b	-
Lotus_SNP1485	LG1	scaffold198	1190977	1485	h	h	h	h	h	b	a	h	h	h	a	a	h	a	b	h	a	a	b	h	h	a	a	a	h	h	b	b	b	b	b	h	h	h	-	b	b	h	a	b	h	b	h	b	-
Lotus_SNP1486	LG1	scaffold198	1191001	1486	h	h	h	h	h	b	a	h	h	b	a	a	h	a	b	h	a	a	b	b	h	a	h	a	b	h	b	b	b	b	b	h	h	h	b	b	b	h	a	b	b	b	h	b	b
Lotus_SNP1487	LG1	scaffold198	1191041	1487	h	h	h	h	h	b	a	h	h	b	a	a	h	a	b	b	a	a	b	b	h	a	h	a	b	h	b	b	b	b	b	b	h	h	b	b	b	h	a	b	b	b	h	b	b
Lotus_SNP1488	LG1	scaffold198	1191771	1488	h	h	h	h	h	b	a	h	h	h	a	a	h	a	b	h	a	a	b	h	h	a	h	a	h	h	b	b	h	h	b	h	h	h	b	b	b	h	a	h	h	h	h	b	h
Lotus_SNP1489	LG1	scaffold198	1195478	1489	h	h	h	h	h	b	a	h	h	h	a	a	h	a	b	h	a	a	b	h	h	a	h	a	h	h	b	b	h	h	b	h	h	h	b	b	b	h	a	h	h	h	h	b	b
Lotus_SNP1490	LG1	scaffold198	1363577	1490	h	h	h	h	h	b	a	h	h	h	a	a	h	a	b	h	a	a	b	h	a	a	h	a	b	b	-	b	h	-	b	h	b	a	-	b	b	h	a	b	h	b	a	b	a
Lotus_SNP1491	LG1	scaffold198	1363795	1491	h	h	h	h	h	b	a	h	h	h	a	a	h	a	b	h	a	a	b	h	a	a	h	a	h	h	b	b	h	-	b	h	b	a	-	b	b	h	a	b	h	b	a	b	a
Lotus_SNP1492	LG1	scaffold198	1363826	1492	h	h	h	h	h	b	a	h	h	h	a	a	h	a	b	h	a	a	b	h	a	a	h	a	h	h	b	b	h	-	b	h	b	a	-	b	b	h	a	b	h	a	a	b	a
Lotus_SNP1493	LG1	scaffold198	1365030	1493	h	h	h	h	h	b	a	h	h	h	a	a	h	a	b	h	a	a	b	h	h	a	h	a	h	h	b	b	h	h	b	h	h	h	h	b	b	h	a	h	h	h	h	b	h
Lotus_SNP1494	LG1	scaffold198	1365037	1494	h	h	h	h	h	b	a	h	h	h	a	a	h	a	b	b	a	a	b	h	h	a	h	a	h	h	b	b	h	h	b	h	h	h	h	b	b	h	a	h	h	h	h	b	h
Lotus_SNP1495	LG1	scaffold198	1365048	1495	h	h	h	h	h	b	a	h	h	h	a	a	h	a	b	b	a	a	b	h	h	a	h	a	h	h	b	b	h	h	b	h	h	h	h	b	b	h	a	h	h	h	h	b	h
Lotus_SNP1496	LG1	scaffold198	1365092	1496	h	h	h	h	h	b	a	h	h	h	a	a	h	a	b	b	a	a	b	h	h	a	h	a	h	h	b	b	h	h	b	h	h	h	h	b	b	h	a	h	h	h	h	b	h
Lotus_SNP1497	LG1	scaffold198	1365093	1497	h	h	h	h	h	b	a	h	h	h	a	a	h	a	b	b	a	a	b	h	h	a	h	a	h	h	b	b	h	h	b	h	h	h	h	b	b	h	a	h	h	h	h	b	h
Lotus_SNP1498	LG1	scaffold198	1365280	1498	h	h	h	h	h	b	a	h	h	h	a	a	h	-	b	h	a	a	b	h	h	a	-	a	b	h	-	b	-	b	b	h	b	a	-	b	b	h	a	b	b	a	b	b	a
Lotus_SNP1499	LG1	scaffold198	1365291	1499	h	h	h	h	h	b	a	h	h	h	a	a	h	-	b	h	a	a	b	h	h	a	-	a	b	h	-	b	-	b	b	h	b	a	-	b	b	h	a	b	b	a	b	b	a
Lotus_SNP1500	LG1	scaffold198	1365547	1500	h	h	h	h	h	b	a	h	h	h	a	a	h	-	b	h	a	a	b	a	h	a	-	a	b	h	-	b	-	b	b	h	b	a	-	b	b	h	a	b	b	a	b	b	a
Lotus_SNP1501	LG1	scaffold198	1440183	1501	h	a	h	h	h	b	a	a	h	h	a	a	b	a	b	h	a	a	b	h	h	a	h	a	h	h	b	b	h	h	b	h	h	h	a	b	b	-	a	h	h	h	h	b	h
Lotus_SNP1502	LG1	scaffold198	1440193	1502	h	a	h	h	h	b	a	a	h	h	a	a	a	a	b	h	a	a	b	h	h	a	h	a	h	h	b	b	h	h	b	h	h	h	a	b	b	-	a	h	h	h	h	b	h
Lotus_SNP1503	LG1	scaffold198	1452059	1503	h	h	h	h	h	b	a	h	h	h	a	-	b	-	b	h	a	a	b	h	h	a	b	a	b	b	-	b	a	a	-	h	b	b	b	b	b	h	a	b	a	b	b	b	-
Lotus_SNP1504	LG1	scaffold198	1452197	1504	h	h	h	h	h	b	a	h	h	h	a	-	b	-	b	h	a	a	b	h	h	a	b	a	b	b	-	b	-	-	-	h	b	b	-	b	b	h	a	b	a	b	h	b	-
Lotus_SNP1505	LG1	scaffold198	1452221	1505	h	h	h	h	h	b	a	h	h	h	a	-	b	-	b	h	a	a	b	h	h	a	b	a	b	b	-	b	-	-	-	h	b	b	-	b	b	h	a	b	a	b	h	b	-
Lotus_SNP1506	LG1	scaffold144	239436	1506	h	-	h	h	h	b	a	b	h	h	a	a	b	b	b	b	a	a	b	h	h	a	b	a	h	b	b	b	h	h	h	a	h	b	-	b	b	h	a	h	h	h	h	b	b
Lotus_SNP1507	LG1	scaffold144	447870	1507	h	h	h	h	h	b	a	b	h	b	a	a	b	a	b	h	a	a	b	b	h	a	b	a	h	h	b	b	h	h	h	b	h	h	a	b	b	h	a	h	h	h	h	b	b
Lotus_SNP1508	LG1	scaffold144	558057	1508	h	-	-	a	a	-	a	b	a	b	a	-	-	-	-	b	a	a	b	-	-	a	b	a	-	-	-	b	-	-	-	b	-	a	-	-	b	-	a	-	-	-	-	b	-
Lotus_SNP1509	LG1	scaffold144	558060	1509	h	-	-	a	a	-	a	b	a	b	a	-	-	-	-	b	a	a	b	-	-	a	b	a	-	-	-	b	-	-	-	b	-	a	-	-	b	-	a	-	-	-	-	b	-
Lotus_SNP1510	LG1	scaffold144	558079	1510	h	-	-	a	a	-	a	b	a	b	a	-	-	-	-	b	a	a	b	-	-	a	b	a	-	-	-	b	-	-	-	b	-	a	-	-	b	-	a	-	-	-	-	b	-
Lotus_SNP1511	LG1	scaffold144	558112	1511	h	-	-	a	h	-	a	b	a	b	a	-	-	-	-	h	a	a	b	-	-	a	b	a	-	-	-	b	-	-	-	b	-	a	-	-	b	-	a	-	-	-	-	b	-
Lotus_SNP1512	LG1	scaffold144	656890	1512	h	h	h	h	h	b	a	b	h	h	a	a	h	a	b	h	a	a	b	h	h	a	h	a	h	h	b	b	h	b	h	h	h	h	-	b	b	h	a	b	h	h	h	b	a
Lotus_SNP1513	LG1	scaffold776	21933	1513	h	b	h	b	b	b	a	b	h	b	a	a	b	a	b	b	a	a	b	b	b	a	h	a	h	b	b	b	h	b	b	b	b	h	h	b	b	b	a	h	b	h	h	b	h
Lotus_SNP1514	LG1	scaffold776	64558	1514	h	h	h	h	h	b	a	b	h	b	a	h	b	b	b	h	a	a	b	b	h	a	b	a	b	h	b	b	h	b	b	b	b	h	b	b	b	b	a	h	b	h	h	b	b
Lotus_SNP1515	LG1	scaffold776	64571	1515	h	h	b	h	h	b	a	b	h	b	a	h	b	b	b	h	a	a	b	b	h	a	b	a	b	h	b	b	h	b	b	b	b	h	b	b	b	b	a	h	b	h	h	b	b
Lotus_SNP1516	LG1	scaffold776	64855	1516	h	h	h	h	h	b	a	b	h	h	a	h	b	b	b	h	a	a	b	b	h	a	b	a	b	h	b	b	h	b	b	h	b	h	b	b	b	b	a	h	b	h	h	b	b
Lotus_SNP1517	LG1	scaffold776	108406	1517	h	b	-	h	h	h	a	b	h	h	a	-	h	h	b	b	a	a	b	-	h	a	h	a	a	b	b	b	a	a	a	h	h	b	-	b	b	b	a	-	b	-	h	-	b
Lotus_SNP1518	LG1	scaffold776	108450	1518	h	b	-	h	h	h	a	b	h	h	a	-	h	h	b	b	a	a	b	-	h	a	h	a	a	b	b	b	a	a	a	h	h	b	-	b	b	b	a	-	b	-	h	-	h
Lotus_SNP1519	LG1	scaffold776	263785	1519	h	h	h	h	h	b	a	b	h	h	a	a	h	a	b	h	a	a	b	h	h	a	h	a	h	h	b	b	h	h	h	h	h	h	b	b	b	h	a	h	h	h	h	b	a
Lotus_SNP1520	LG1	scaffold776	268847	1520	h	a	b	a	-	b	a	b	h	-	a	a	a	-	b	b	a	-	b	a	b	-	h	a	h	b	-	b	-	b	-	h	h	h	b	-	b	h	a	h	h	h	h	b	-
Lotus_SNP1521	LG1	scaffold776	283193	1521	h	h	h	h	h	b	a	b	h	h	a	a	a	a	b	h	a	a	b	h	h	a	h	a	h	h	b	b	h	h	h	h	h	h	b	b	b	a	a	h	h	h	h	b	h
Lotus_SNP1522	LG1	scaffold776	316170	1522	h	h	h	h	h	b	a	b	h	h	a	a	h	a	b	h	a	a	b	h	h	a	h	a	h	h	b	b	b	h	b	h	h	h	b	b	b	h	a	b	a	h	h	b	h
Lotus_SNP1523	LG1	scaffold776	316177	1523	h	h	h	h	h	b	a	b	h	h	a	a	h	a	b	h	a	a	b	h	h	a	h	a	h	h	b	b	b	h	b	h	h	h	b	b	b	h	a	b	a	h	h	b	h
Lotus_SNP1524	LG1	scaffold776	335959	1524	h	-	b	-	-	-	a	-	b	b	-	-	a	-	-	h	a	a	b	h	-	a	h	a	-	-	-	b	-	-	-	h	h	-	-	b	-	-	a	-	h	-	b	-	-
Lotus_SNP1525	LG1	scaffold776	357299	1525	h	a	-	h	h	b	-	b	h	b	a	-	a	a	b	h	a	a	-	h	b	a	a	a	a	-	-	-	-	-	h	h	a	a	a	b	-	b	a	-	-	b	b	-	-
Lotus_SNP1526	LG1	scaffold776	357352	1526	h	a	-	b	a	b	-	b	a	b	a	-	a	a	b	a	a	a	-	b	b	a	a	a	a	-	-	-	-	-	b	a	a	a	a	b	-	b	a	-	-	b	b	-	-
Lotus_SNP1527	LG1	scaffold776	357366	1527	h	a	-	b	a	b	-	b	a	b	a	-	a	-	b	a	a	a	-	b	b	a	a	a	-	-	-	-	-	-	a	a	a	a	a	b	-	b	a	-	-	b	b	-	-
Lotus_SNP1528	LG1	scaffold776	387619	1528	h	a	h	h	h	b	a	b	h	h	a	a	h	a	b	h	a	a	b	h	b	a	b	a	b	h	b	b	h	b	-	h	h	h	-	b	b	h	a	b	b	h	b	b	b
Lotus_SNP1529	LG1	scaffold776	387638	1529	h	a	h	h	h	b	a	b	h	h	a	a	h	a	b	h	a	a	b	h	b	a	b	a	b	h	b	b	h	b	-	h	h	h	-	b	b	h	a	b	b	h	b	b	b
Lotus_SNP1530	LG1	scaffold776	648140	1530	h	h	h	h	h	b	a	b	h	h	a	a	h	a	b	h	a	a	b	h	h	a	-	a	a	a	-	b	a	a	b	h	a	-	-	b	b	a	a	a	a	a	a	b	b
Lotus_SNP1531	LG1	scaffold776	648145	1531	h	h	a	h	h	b	a	b	h	h	a	a	h	a	b	h	a	a	b	h	h	a	-	a	a	a	-	b	a	a	h	h	a	a	-	b	b	a	a	a	a	a	a	b	b
Lotus_SNP1532	LG1	scaffold776	648330	1532	h	h	h	h	h	b	a	b	h	h	a	a	b	a	b	h	a	a	b	h	h	a	-	a	-	a	-	b	b	a	b	h	b	-	-	b	b	a	a	a	h	a	a	b	b
Lotus_SNP1533	LG1	scaffold776	648333	1533	h	h	h	h	h	b	a	b	h	h	a	a	b	a	b	h	a	a	b	h	h	a	-	a	-	a	-	b	b	a	b	h	b	-	-	b	b	a	a	a	a	b	b	b	b
Lotus_SNP1534	LG1	scaffold776	648360	1534	h	h	h	h	h	b	a	b	h	h	a	a	b	a	b	h	a	a	b	h	h	a	-	a	-	a	-	b	b	a	b	h	b	-	-	b	b	a	a	a	h	b	b	b	b
Lotus_SNP1535	LG1	scaffold776	739889	1535	h	b	b	a	b	b	a	b	h	h	a	a	h	a	b	h	a	a	b	h	a	a	h	a	a	h	-	b	b	a	b	h	h	a	-	b	b	h	a	b	a	b	b	b	b
Lotus_SNP1536	LG1	scaffold776	740130	1536	h	b	b	a	b	b	a	b	h	h	a	a	h	a	b	h	a	a	b	h	a	a	h	a	b	h	-	b	b	a	b	h	h	a	-	b	b	h	a	b	b	b	b	b	b
Lotus_SNP1537	LG1	scaffold1092	66886	1537	h	b	b	h	a	b	a	b	h	b	a	-	a	-	-	h	a	a	-	b	a	a	a	a	a	b	-	b	-	b	-	h	b	b	-	-	b	h	a	-	-	b	a	b	-
Lotus_SNP1538	LG1	scaffold870	25718	1538	h	h	h	h	h	b	a	b	h	h	a	a	h	a	b	h	a	a	b	h	h	a	h	a	h	h	b	b	h	h	h	h	h	h	a	b	b	h	a	h	h	h	h	b	h
Lotus_SNP1539	LG1	scaffold870	255680	1539	h	a	h	h	h	b	a	b	h	h	a	a	h	a	b	h	a	a	b	h	h	a	b	a	a	h	b	b	h	h	a	h	h	b	b	b	b	h	a	h	h	h	b	b	b
Lotus_SNP1540	LG1	scaffold870	255900	1540	h	a	h	h	h	b	a	b	h	h	a	a	h	a	b	h	a	a	b	h	h	a	b	a	a	h	b	b	b	h	a	h	h	b	-	b	b	h	a	h	h	h	b	b	b
Lotus_SNP1541	LG1	scaffold870	255902	1541	h	a	h	h	h	b	a	b	h	h	a	a	h	a	b	h	a	a	b	h	h	a	b	a	a	h	b	b	b	h	a	h	h	b	-	b	b	h	a	h	h	h	b	b	b
Lotus_SNP1542	LG1	scaffold870	255939	1542	h	a	h	h	h	b	a	b	h	h	a	a	h	a	b	h	a	a	b	h	h	a	b	a	a	h	b	b	b	h	a	h	h	b	-	b	b	h	a	h	h	h	b	b	b
Lotus_SNP1543	LG1	scaffold899	15773	1543	h	h	h	h	h	b	a	h	h	h	a	b	b	a	b	h	a	a	b	h	h	a	b	a	b	h	b	b	h	h	b	h	b	h	b	b	b	h	a	h	h	h	h	b	a
Lotus_SNP1544	LG1	scaffold899	15775	1544	h	h	h	h	h	b	a	h	h	h	a	b	b	a	b	h	a	a	b	h	h	a	b	a	b	h	b	b	h	h	b	h	b	h	b	b	b	h	a	h	h	h	h	b	a
Lotus_SNP1545	LG1	scaffold899	23435	1545	h	b	b	b	b	b	a	b	b	b	a	a	b	a	b	b	a	a	b	h	-	a	b	a	b	b	b	b	h	a	-	h	b	h	h	b	b	h	a	h	a	-	h	b	h
Lotus_SNP1546	LG1	scaffold899	53300	1546	h	h	h	h	h	b	a	h	h	h	a	h	b	h	b	h	a	a	b	h	h	a	b	a	b	h	b	b	h	h	b	a	b	h	-	b	b	a	a	h	h	h	h	b	h
Lotus_SNP1547	LG1	scaffold899	53427	1547	h	h	h	h	h	b	a	h	h	h	a	h	b	h	b	h	a	a	b	h	h	a	b	a	b	h	b	b	h	h	b	a	b	h	-	b	b	a	a	h	h	h	h	b	h
Lotus_SNP1548	LG1	scaffold899	53455	1548	h	h	h	h	h	b	a	h	h	h	a	h	b	h	b	h	a	a	b	h	h	a	b	a	b	h	b	b	h	h	b	a	b	h	-	b	b	a	a	h	h	h	h	b	h
Lotus_SNP1549	LG1	scaffold899	72084	1549	h	b	h	h	h	b	a	b	h	h	a	h	b	a	b	h	a	a	b	h	a	a	b	a	-	b	b	b	a	b	-	h	b	h	-	b	b	h	a	b	h	h	h	b	b
Lotus_SNP1550	LG1	scaffold899	72334	1550	h	b	h	h	h	b	a	b	h	h	a	h	b	a	b	h	a	a	b	h	a	a	b	a	-	b	b	b	a	b	-	h	b	h	-	b	b	h	a	b	h	h	h	b	b
Lotus_SNP1551	LG1	scaffold899	90192	1551	h	h	h	h	h	b	a	h	h	h	a	h	b	a	b	h	a	a	b	h	h	a	b	a	b	h	b	b	h	h	b	h	b	h	-	b	b	h	a	h	h	h	h	b	a
Lotus_SNP1552	LG1	scaffold899	90479	1552	h	h	h	h	h	b	a	h	h	h	a	h	b	a	b	h	a	a	b	h	h	a	b	a	b	h	b	b	h	h	b	h	b	h	-	b	b	h	a	h	h	h	h	b	a
Lotus_SNP1553	LG1	scaffold899	90515	1553	h	h	h	h	h	b	a	h	h	h	a	h	b	a	b	h	a	a	b	h	h	a	b	a	b	h	b	b	h	h	b	h	b	h	-	b	b	h	a	h	h	h	h	b	a
Lotus_SNP1554	LG1	scaffold899	90578	1554	h	b	h	h	h	b	a	h	h	h	a	a	b	a	b	h	a	a	b	h	h	a	b	a	b	a	b	b	a	h	b	h	b	h	-	b	b	h	a	a	a	h	h	b	h
Lotus_SNP1555	LG1	scaffold899	90720	1555	h	b	h	h	h	b	a	h	h	b	a	a	b	a	b	h	a	a	b	h	b	a	b	a	b	a	b	b	a	h	b	h	b	b	-	b	b	h	a	a	a	h	h	b	h
Lotus_SNP1556	LG1	scaffold899	109361	1556	h	h	a	h	h	b	a	b	h	h	a	h	b	-	b	h	a	a	b	h	h	a	b	a	b	a	-	b	a	h	b	h	b	a	-	b	b	h	a	b	h	b	a	b	-
Lotus_SNP1557	LG1	scaffold899	109400	1557	h	h	a	h	h	b	a	b	h	h	a	h	b	-	b	h	a	a	b	h	h	a	b	a	b	a	-	b	a	h	b	h	b	a	-	b	b	h	a	b	h	b	a	b	-
Lotus_SNP1558	LG1	scaffold899	109458	1558	h	h	h	h	h	b	a	h	h	h	a	h	b	a	b	h	a	a	b	h	h	a	b	a	b	h	b	b	h	h	b	h	b	h	h	b	b	h	a	h	h	h	h	b	h
Lotus_SNP1559	LG1	scaffold899	109505	1559	h	h	h	h	h	b	a	h	h	h	a	h	b	a	b	h	a	a	b	h	h	a	b	a	b	h	b	b	h	h	b	h	b	h	h	b	b	h	a	h	h	h	h	b	h
Lotus_SNP1560	LG1	scaffold899	109701	1560	h	h	h	h	h	b	a	h	h	h	a	h	b	a	b	h	a	a	b	h	h	a	b	a	b	h	b	b	h	h	b	h	b	h	h	b	b	h	a	h	h	h	h	b	h
Lotus_SNP1561	LG1	scaffold899	109782	1561	h	h	h	h	h	b	a	h	h	h	a	h	b	a	b	h	a	a	b	h	h	a	b	a	b	h	b	b	h	h	b	h	b	h	h	b	b	h	a	h	h	h	h	b	h
Lotus_SNP1562	LG1	scaffold899	301854	1562	h	a	h	b	b	b	a	a	h	b	a	b	b	a	b	h	a	a	b	h	a	a	b	a	b	a	b	b	b	a	-	b	b	b	a	b	b	a	a	b	b	b	b	b	b
Lotus_SNP1563	LG1	scaffold899	381419	1563	h	b	h	b	h	b	a	h	h	h	a	h	b	a	b	h	a	a	b	h	h	a	b	a	b	h	b	b	h	h	b	b	b	h	a	b	b	h	a	h	h	h	h	b	h
Lotus_SNP1564	LG1	scaffold520	1504955	1564	h	h	h	b	h	b	a	b	h	h	a	h	b	a	b	h	a	a	b	h	h	a	b	a	b	h	b	b	h	h	b	b	b	h	b	b	b	h	a	h	h	h	h	b	h
Lotus_SNP1565	LG1	scaffold520	1504813	1565	h	h	h	b	h	b	a	b	h	h	a	h	b	a	b	h	a	a	b	h	h	a	b	a	b	h	b	b	h	h	b	b	b	h	b	b	b	h	a	h	h	h	h	b	h
Lotus_SNP1566	LG1	scaffold520	1415260	1566	h	a	h	b	a	b	a	a	h	a	a	a	b	a	b	h	a	a	-	h	h	a	b	a	b	a	b	b	a	a	-	b	b	a	a	b	b	a	a	a	a	h	h	b	a
Lotus_SNP1567	LG1	scaffold520	1415239	1567	h	a	h	b	a	b	a	h	h	a	a	a	b	a	b	h	a	a	-	h	h	a	b	a	b	a	b	b	a	a	-	b	b	a	a	b	b	a	a	a	a	h	h	b	a
Lotus_SNP1568	LG1	scaffold520	1349141	1568	h	-	h	b	b	b	a	h	h	b	a	h	b	a	b	h	a	a	b	h	h	a	b	a	b	h	b	b	h	h	b	b	b	b	h	b	b	h	a	h	h	b	h	b	h
Lotus_SNP1569	LG1	scaffold520	1287369	1569	h	h	h	b	h	b	a	h	h	h	a	h	b	a	b	h	a	a	b	h	h	a	b	a	b	h	b	b	h	h	b	b	b	h	b	b	b	h	a	h	h	h	h	b	h
Lotus_SNP1570	LG1	scaffold520	1204819	1570	h	h	h	b	a	-	a	-	a	h	a	b	b	a	b	b	a	-	b	a	b	a	b	-	b	h	b	b	-	h	b	b	b	h	-	b	b	-	-	h	h	h	h	-	-
Lotus_SNP1571	LG1	scaffold520	1204799	1571	h	h	h	b	a	-	a	-	b	h	a	b	b	a	b	b	a	-	b	a	b	a	b	-	b	h	b	b	-	h	b	b	b	h	-	b	b	-	-	h	h	h	h	-	-
Lotus_SNP1572	LG1	scaffold520	1204591	1572	h	h	h	b	a	-	a	-	a	h	a	b	b	a	b	b	a	-	b	a	b	a	b	-	b	h	b	b	-	h	b	b	b	h	-	b	b	-	-	h	h	h	h	-	-
Lotus_SNP1573	LG1	scaffold520	1107691	1573	h	h	h	b	h	b	a	h	h	h	a	h	b	a	b	h	a	a	b	h	b	a	b	a	b	h	b	b	h	h	-	b	b	a	-	b	b	h	a	h	h	h	h	b	a
Lotus_SNP1574	LG1	scaffold520	1107675	1574	h	h	h	b	h	b	a	h	h	h	a	h	b	a	b	h	a	a	b	h	b	a	b	a	b	h	b	b	h	h	-	b	b	a	-	b	b	h	a	h	h	h	h	b	a
Lotus_SNP1575	LG1	scaffold520	1107503	1575	h	h	h	b	h	b	a	h	h	h	a	h	b	a	b	h	a	a	b	h	b	a	b	a	b	h	b	b	h	h	-	b	b	a	-	b	b	h	a	h	h	h	h	b	a
Lotus_SNP1576	LG1	scaffold520	1029497	1576	h	h	h	b	a	b	-	a	a	h	a	h	b	a	b	h	a	a	b	h	b	a	b	a	b	b	-	b	b	-	b	b	b	a	-	b	b	b	-	a	b	-	b	b	b
Lotus_SNP1577	LG1	scaffold520	1029220	1577	h	h	h	b	a	b	-	a	a	h	a	h	b	a	b	h	a	a	b	h	b	a	b	a	b	b	-	b	b	-	b	b	b	a	-	b	b	a	-	a	b	-	b	b	b
Lotus_SNP1578	LG1	scaffold520	1029203	1578	h	h	h	b	a	b	-	a	a	h	a	h	b	a	b	h	a	a	b	h	b	a	b	a	b	b	-	b	b	-	b	b	b	a	-	b	b	a	-	a	b	-	b	b	b
Lotus_SNP1579	LG1	scaffold520	1009158	1579	h	a	h	b	b	b	a	-	a	a	a	b	b	a	b	b	a	a	b	b	h	a	b	a	b	h	b	b	b	h	-	b	b	h	h	b	b	h	a	b	h	b	b	b	b
Lotus_SNP1580	LG1	scaffold520	984617	1580	h	a	h	b	a	b	a	b	h	-	a	a	b	a	b	h	a	-	b	h	h	a	b	a	b	h	b	b	h	h	-	b	b	h	a	b	b	a	a	a	h	h	h	b	h
Lotus_SNP1581	LG1	scaffold520	971860	1581	h	h	h	b	a	b	a	h	h	h	a	-	b	a	b	h	a	a	-	h	h	-	b	a	b	h	b	b	-	a	b	b	b	b	-	b	b	b	-	h	h	h	b	b	-
Lotus_SNP1582	LG1	scaffold520	828890	1582	h	h	b	b	b	b	a	h	a	h	a	-	b	-	-	b	-	a	-	b	b	-	-	-	-	a	-	b	-	-	-	b	-	-	-	b	b	-	-	b	b	b	-	b	-
Lotus_SNP1583	LG1	scaffold520	719471	1583	h	-	b	-	-	b	a	-	a	b	-	-	b	-	-	b	a	-	-	h	-	-	-	a	-	-	-	b	-	-	-	b	-	a	-	b	-	-	-	-	-	-	b	-	-
Lotus_SNP1584	LG1	scaffold520	719451	1584	h	-	b	-	-	b	a	-	a	b	-	-	b	-	-	b	a	-	-	h	-	-	-	a	-	-	-	b	-	-	-	b	-	a	-	b	-	-	-	-	-	-	b	-	-
Lotus_SNP1585	LG1	scaffold520	719445	1585	h	-	b	-	-	b	a	-	a	b	-	-	b	-	-	b	a	-	-	h	-	-	-	a	-	-	-	b	-	-	-	b	-	a	-	b	-	-	-	-	-	-	b	-	-
Lotus_SNP1586	LG1	scaffold520	719417	1586	h	-	b	-	-	b	a	-	a	b	-	-	b	-	-	b	a	-	-	h	-	-	-	a	-	-	-	b	-	-	-	b	-	a	-	b	-	-	-	-	-	-	b	-	-
Lotus_SNP1587	LG1	scaffold520	655243	1587	h	a	b	b	h	b	a	a	h	a	a	-	b	-	b	h	a	a	-	h	a	a	b	a	-	-	b	b	b	-	-	b	b	a	-	-	-	a	a	b	-	a	b	-	b
Lotus_SNP1588	LG1	scaffold520	655182	1588	h	a	b	b	h	b	a	a	h	a	a	-	b	-	b	h	a	a	-	h	a	a	b	a	-	-	b	b	b	-	-	b	b	a	-	-	-	a	a	a	-	a	b	-	b
Lotus_SNP1589	LG1	scaffold520	655181	1589	h	a	b	b	h	b	a	a	h	a	a	-	b	-	b	h	a	a	-	h	a	a	b	a	-	-	b	b	b	-	-	b	b	a	-	-	-	a	a	a	-	a	b	-	b
Lotus_SNP1590	LG1	scaffold520	622939	1590	h	h	h	b	h	b	a	h	h	h	a	h	b	a	b	h	a	a	b	h	h	a	b	a	b	h	b	b	h	h	b	b	b	h	b	b	b	h	a	h	h	h	h	b	b
Lotus_SNP1591	LG1	scaffold520	570935	1591	h	h	h	b	h	b	a	h	h	a	a	a	b	a	b	a	a	a	b	h	h	a	b	a	b	h	b	b	h	h	-	b	b	h	a	b	-	-	a	a	h	h	h	b	h
Lotus_SNP1592	LG1	scaffold520	570809	1592	h	h	h	b	h	b	a	h	h	a	a	a	b	a	b	a	a	a	b	h	h	a	b	a	b	h	b	b	h	h	-	b	b	h	a	b	-	-	a	a	h	h	h	b	h
Lotus_SNP1593	LG1	scaffold520	471330	1593	h	h	h	b	h	b	a	h	h	h	a	h	b	a	b	h	a	a	b	h	h	a	b	a	b	h	b	b	h	h	b	b	b	h	b	b	b	h	a	h	h	h	h	b	h
Lotus_SNP1594	LG1	scaffold520	471086	1594	h	h	h	b	h	b	a	h	h	h	a	h	b	a	b	h	a	a	b	h	h	a	b	a	b	h	b	b	h	h	b	b	b	h	b	b	b	h	a	h	h	h	h	b	h
Lotus_SNP1595	LG1	scaffold520	465083	1595	h	b	b	b	a	b	a	-	h	a	a	-	b	-	b	h	a	-	b	h	h	a	b	a	b	h	-	b	a	a	-	b	b	a	-	b	b	a	a	-	a	h	a	b	b
Lotus_SNP1596	LG1	scaffold520	465077	1596	h	b	b	b	a	b	a	-	h	a	a	-	b	-	b	h	a	-	b	h	h	a	b	a	b	h	-	b	a	a	-	b	b	a	-	b	b	a	a	-	a	h	a	b	b
Lotus_SNP1597	LG1	scaffold520	464942	1597	h	b	b	b	a	b	a	-	h	h	a	b	b	-	b	h	a	-	b	h	h	a	b	a	b	h	-	b	a	a	-	b	b	a	-	b	b	a	a	-	a	h	a	b	h
Lotus_SNP1598	LG1	scaffold520	426831	1598	h	a	a	b	a	b	a	-	b	h	a	a	b	a	-	h	a	-	b	h	h	a	b	a	b	b	b	b	-	-	b	b	b	-	-	b	b	a	-	h	a	a	a	b	-
Lotus_SNP1599	LG1	scaffold520	426700	1599	h	h	h	b	h	b	a	h	h	h	a	h	b	a	b	h	a	a	b	h	h	a	b	a	b	b	b	b	h	b	b	b	b	a	-	b	b	h	a	h	h	h	h	b	a
Lotus_SNP1600	LG1	scaffold520	426650	1600	h	h	h	b	h	b	a	h	h	h	a	a	b	a	b	h	a	a	b	h	h	a	b	a	b	a	b	b	h	b	b	b	b	a	-	b	b	h	a	h	h	h	h	b	a
Lotus_SNP1601	LG1	scaffold520	426627	1601	h	h	h	b	h	b	a	h	a	h	a	a	b	a	b	h	a	a	b	h	h	a	b	a	b	a	b	b	h	b	b	b	b	a	-	b	b	h	a	b	h	h	a	b	a
Lotus_SNP1602	LG1	scaffold520	426448	1602	h	a	b	b	h	b	a	h	h	h	a	b	b	a	b	h	a	a	b	h	-	a	b	a	b	h	b	b	b	a	-	b	b	b	-	b	b	b	a	b	-	h	h	b	a
Lotus_SNP1603	LG1	scaffold520	426341	1603	h	h	h	b	h	b	a	h	h	h	a	h	b	a	b	h	a	a	b	h	h	a	b	a	b	b	b	b	h	h	b	b	b	a	-	b	b	h	a	h	h	h	h	b	a
Lotus_SNP1604	LG1	scaffold520	422212	1604	h	h	h	b	h	b	a	h	h	h	a	h	b	a	b	h	a	a	b	h	h	a	b	a	b	h	b	b	h	h	b	b	b	h	a	b	b	h	a	h	h	h	h	b	h
Lotus_SNP1605	LG1	scaffold520	78562	1605	h	h	h	b	h	b	a	b	h	h	a	h	b	a	b	h	a	a	b	h	h	a	-	a	b	a	-	-	-	b	b	b	b	b	-	b	b	b	-	a	h	b	b	b	-
Lotus_SNP1606	LG1	scaffold520	78524	1606	h	h	h	b	h	b	a	b	h	h	a	h	b	a	b	h	a	a	b	h	h	a	b	a	b	h	-	b	a	b	b	b	b	b	-	b	b	h	a	b	b	h	h	b	-
Lotus_SNP1607	LG1	scaffold520	78509	1607	h	h	h	b	h	b	a	b	h	h	a	h	b	a	b	h	a	a	b	h	h	a	b	a	b	h	-	b	a	b	b	b	b	b	-	b	b	h	a	b	h	h	h	b	-
Lotus_SNP1608	LG1	scaffold520	78485	1608	h	h	h	b	b	b	a	-	h	b	a	b	b	a	b	h	a	a	b	h	h	a	b	a	-	h	-	b	a	-	-	b	b	a	-	b	b	h	a	-	b	h	a	b	-
Lotus_SNP1609	LG1	scaffold520	78344	1609	h	h	h	b	h	b	a	b	h	h	a	h	b	a	b	h	a	a	b	h	h	a	b	a	b	h	-	b	a	b	b	b	b	b	-	b	b	h	a	a	h	h	h	b	-
Lotus_SNP1610	LG1	scaffold520	78303	1610	h	h	h	b	h	b	a	b	h	h	a	h	b	a	b	h	a	a	b	h	h	a	b	a	b	h	-	b	a	b	b	b	b	b	-	b	b	h	a	b	h	h	h	b	-
Lotus_SNP1611	LG1	scaffold520	33710	1611	h	h	h	b	h	b	a	h	h	h	a	h	b	a	b	h	a	a	b	h	h	a	b	a	b	h	b	b	h	h	b	b	b	h	h	b	b	h	a	h	h	h	h	b	h
Lotus_SNP1612	LG1	scaffold487	662381	1612	h	b	h	b	h	b	a	b	h	h	a	h	b	a	b	h	a	a	b	h	h	a	b	a	b	h	b	b	h	h	b	b	b	h	a	b	b	h	a	h	h	h	h	b	h
Lotus_SNP1613	LG1	scaffold487	662245	1613	h	b	h	b	h	b	a	b	h	h	a	h	b	a	b	h	a	a	b	h	h	a	b	a	b	h	b	b	h	h	b	b	b	h	a	b	b	h	a	h	h	h	h	b	h
Lotus_SNP1614	LG1	scaffold487	590063	1614	h	h	b	b	h	b	-	b	h	h	a	b	b	a	b	h	a	a	b	b	b	a	b	a	b	b	b	b	-	b	-	b	b	-	-	b	b	b	a	-	a	-	b	b	b
Lotus_SNP1615	LG1	scaffold487	348332	1615	h	h	h	b	h	b	a	h	h	h	a	h	b	a	b	h	a	a	b	h	h	a	b	a	b	h	b	b	h	h	b	b	b	h	-	b	b	h	a	a	a	h	h	b	a
Lotus_SNP1616	LG1	scaffold487	348324	1616	h	h	h	b	h	b	a	h	h	h	a	h	b	a	b	h	a	a	b	h	h	a	b	a	b	h	b	b	h	h	b	b	b	h	-	b	b	h	a	a	a	h	h	b	a
Lotus_SNP1617	LG1	scaffold487	348307	1617	h	h	h	b	h	b	a	h	h	h	a	h	b	a	b	h	a	a	b	h	h	a	b	a	b	h	b	b	h	h	b	b	b	h	-	b	b	h	a	a	a	h	h	b	a
Lotus_SNP1618	LG1	scaffold487	348267	1618	h	h	h	b	h	b	a	h	h	h	a	h	b	a	b	h	a	a	b	h	h	a	b	a	b	h	b	b	h	h	b	b	b	h	-	b	b	h	a	a	a	h	h	b	a
Lotus_SNP1619	LG1	scaffold487	348138	1619	h	h	h	b	h	b	a	h	h	h	a	h	b	a	b	h	a	a	b	a	h	a	b	a	b	h	b	b	h	h	b	b	b	h	-	b	b	h	a	a	a	h	h	b	a
Lotus_SNP1620	LG1	scaffold487	348114	1620	h	h	h	b	h	b	a	h	h	h	a	h	b	a	b	h	a	a	b	a	h	a	b	a	b	h	b	b	h	h	b	b	b	a	-	b	b	h	a	a	a	h	h	b	a
Lotus_SNP1621	LG1	scaffold487	269799	1621	h	h	h	b	b	b	a	h	h	h	a	b	b	a	b	h	a	a	b	h	a	a	b	a	b	h	b	b	a	b	b	b	b	a	b	b	b	a	a	h	h	h	a	b	-
Lotus_SNP1622	LG1	scaffold487	269775	1622	h	h	h	b	b	b	a	h	h	h	a	b	b	a	b	h	a	a	b	h	a	a	b	a	b	h	b	b	a	b	b	b	b	a	b	b	b	a	a	h	h	h	a	b	-
Lotus_SNP1623	LG1	scaffold487	269488	1623	h	h	h	b	h	b	a	h	h	h	a	h	b	a	b	h	a	a	b	h	a	a	b	a	b	h	b	b	a	b	b	b	b	a	b	b	b	a	a	h	h	h	a	b	-
Lotus_SNP1624	LG1	scaffold487	85099	1624	h	h	b	b	h	b	a	h	h	h	a	b	b	a	b	b	a	a	b	b	h	a	b	a	b	h	b	b	b	h	b	b	b	b	b	b	b	h	a	b	h	b	h	b	b
Lotus_SNP1625	LG1	scaffold831	1697	1625	h	h	h	b	h	b	a	h	h	h	a	a	b	a	b	h	a	a	b	h	h	a	b	a	b	h	b	b	a	a	b	b	b	h	a	b	b	h	a	a	h	h	h	b	a
Lotus_SNP1626	LG1	scaffold831	1763	1626	h	h	h	b	h	b	a	h	h	h	a	a	b	a	b	h	a	a	b	h	h	a	b	a	b	h	b	b	a	a	b	b	b	h	a	b	b	h	a	a	h	h	h	b	a
Lotus_SNP1627	LG1	scaffold831	1775	1627	h	h	h	b	h	b	a	h	h	h	a	a	b	a	b	h	a	a	b	h	h	a	b	a	b	h	b	b	a	a	b	b	b	h	a	b	b	h	a	h	h	h	h	b	b
Lotus_SNP1628	LG1	scaffold831	187656	1628	h	h	h	b	h	b	a	h	h	h	a	h	b	a	b	h	a	a	b	h	h	a	b	a	b	h	b	b	h	h	b	b	b	h	b	b	b	h	a	h	h	h	h	b	h
Lotus_SNP1629	LG1	scaffold831	187698	1629	h	h	h	b	b	b	a	h	h	b	a	h	b	a	b	h	a	a	b	h	h	a	b	a	b	h	b	b	h	h	b	b	b	h	b	b	b	h	a	h	h	h	h	b	h
Lotus_SNP1630	LG1	scaffold831	324212	1630	h	h	h	b	h	b	a	h	h	a	a	h	b	a	b	a	a	a	b	a	h	a	b	a	b	h	b	b	h	h	b	b	b	h	-	b	b	h	a	b	h	h	a	b	a
Lotus_SNP1631	LG1	scaffold831	324250	1631	h	h	h	b	h	b	a	h	h	a	a	h	b	a	b	a	a	a	b	a	h	a	b	a	b	h	b	b	h	h	b	b	b	h	-	b	b	h	a	b	h	h	a	b	a
Lotus_SNP1632	LG1	scaffold840	39739	1632	h	h	h	b	h	b	a	h	h	h	a	h	b	a	b	h	a	a	b	h	h	a	b	a	b	h	b	b	h	h	b	b	b	h	b	b	b	h	a	h	h	h	h	b	b
Lotus_SNP1633	LG1	scaffold840	39740	1633	h	h	h	b	h	b	a	h	h	h	a	h	b	a	b	h	a	a	b	h	h	a	b	a	b	h	b	b	h	h	b	b	b	h	b	b	b	h	a	h	h	h	h	b	b
Lotus_SNP1634	LG1	scaffold840	40059	1634	h	h	h	b	h	b	a	h	h	h	a	h	b	a	b	h	a	a	b	h	h	a	b	a	b	h	b	b	h	h	b	b	b	h	b	b	b	h	a	h	h	h	h	b	b
Lotus_SNP1635	LG1	scaffold453	192173	1635	h	h	h	b	h	b	a	h	h	h	a	h	b	a	b	h	a	a	b	h	h	a	b	a	b	h	b	b	h	h	b	b	b	h	a	b	b	h	a	h	h	h	h	b	b
Lotus_SNP1636	LG1	scaffold453	192177	1636	h	h	h	b	h	b	a	h	h	h	a	h	b	a	b	h	a	a	b	h	h	a	b	a	b	h	b	b	h	h	b	b	b	h	b	b	b	h	a	h	h	h	h	b	b
Lotus_SNP1637	LG1	scaffold453	192212	1637	h	h	h	b	h	b	a	h	h	h	a	h	b	a	b	h	a	a	b	h	h	a	b	a	b	h	b	b	h	h	b	b	b	h	b	b	b	h	a	h	h	h	h	b	b
Lotus_SNP1638	LG1	C15268997	3979	1638	h	h	h	b	h	b	a	h	h	b	a	h	b	a	b	h	a	a	b	h	h	a	b	a	b	h	b	b	b	h	b	b	b	h	b	b	b	h	a	b	h	h	h	b	h
Lotus_SNP1639	LG1	scaffold955	67538	1639	h	h	h	b	h	b	a	h	h	b	a	h	b	a	b	h	a	a	b	h	h	a	b	a	b	h	b	b	b	h	b	b	b	h	-	b	b	h	a	b	h	h	h	b	h
Lotus_SNP1640	LG1	scaffold955	67557	1640	h	h	h	b	h	b	a	h	h	b	a	h	b	a	b	h	a	a	b	h	h	a	b	a	b	h	b	b	b	h	b	b	b	h	-	b	b	h	a	b	h	h	h	b	h
Lotus_SNP1641	LG1	scaffold955	90583	1641	h	h	h	b	h	b	a	h	h	b	a	h	b	a	b	h	a	a	b	h	h	a	b	a	b	h	b	b	b	h	b	b	b	h	b	b	b	h	a	b	h	h	h	b	h
Lotus_SNP1642	LG1	scaffold955	236445	1642	h	b	h	b	b	b	a	b	h	b	a	b	b	a	b	h	a	-	b	h	h	a	b	a	b	h	b	b	b	h	b	b	b	b	-	b	b	b	a	b	h	h	h	b	h
Lotus_SNP1643	LG1	scaffold955	236506	1643	h	b	h	b	b	b	a	b	h	b	a	b	b	a	b	h	a	-	b	h	h	a	b	a	b	h	b	b	b	h	b	b	b	b	-	b	b	b	a	b	h	h	h	b	h
Lotus_SNP1644	LG1	scaffold955	236517	1644	h	b	h	b	b	b	a	b	h	b	a	b	b	a	b	h	a	-	b	h	h	a	b	a	b	h	b	b	b	h	b	b	b	b	-	b	b	b	a	b	h	h	h	b	h
Lotus_SNP1645	LG1	scaffold955	262839	1645	h	h	h	b	h	b	a	h	h	b	a	h	b	a	b	h	a	a	b	h	h	a	b	a	b	h	b	b	b	h	b	b	b	b	-	b	b	h	a	b	h	h	h	b	a
Lotus_SNP1646	LG1	scaffold903	60744	1646	h	b	h	b	b	b	a	h	h	b	a	h	b	a	b	h	a	a	b	h	h	a	b	a	b	h	-	b	-	h	b	b	b	h	-	b	b	b	a	b	a	b	b	b	-
Lotus_SNP1647	LG1	scaffold903	60782	1647	h	b	h	b	h	b	a	h	h	b	a	h	b	a	b	h	a	a	b	h	h	a	b	a	b	h	b	b	-	h	b	b	b	h	b	b	b	b	a	b	h	h	h	b	b
Lotus_SNP1648	LG1	scaffold903	60803	1648	h	b	h	b	b	b	a	h	h	b	a	h	b	a	b	h	a	a	b	h	h	a	b	a	b	h	b	b	-	h	b	b	b	h	b	b	b	b	a	b	h	h	h	b	b
Lotus_SNP1649	LG1	scaffold346	88683	1649	h	h	b	b	h	b	a	-	h	b	a	-	b	-	-	h	a	-	-	b	-	a	-	a	-	b	-	b	b	a	-	b	b	b	-	b	-	b	a	b	-	a	-	-	-
Lotus_SNP1650	LG1	scaffold346	88732	1650	h	h	b	b	h	b	a	-	h	b	a	-	b	-	-	h	a	-	a	b	-	a	-	a	-	b	-	b	b	a	-	b	b	b	-	b	-	b	a	b	-	a	-	-	-
Lotus_SNP1651	LG1	scaffold346	88923	1651	h	h	h	b	h	b	a	h	h	b	a	h	b	a	b	h	a	a	b	h	h	a	b	a	b	h	b	b	b	h	b	b	b	h	a	b	b	h	a	b	h	h	h	b	h
Lotus_SNP1652	LG1	scaffold346	88949	1652	h	h	h	b	h	b	a	h	h	b	a	h	b	a	b	h	a	a	b	h	h	a	b	a	b	h	b	b	b	h	b	b	b	h	a	b	b	h	a	b	h	h	h	b	h
Lotus_SNP1653	LG1	scaffold346	88969	1653	h	h	h	b	h	b	a	h	h	b	a	h	b	a	b	h	a	a	b	h	h	a	b	a	b	h	b	b	b	h	b	b	b	h	a	b	b	h	a	b	h	h	h	b	h
Lotus_SNP1654	LG1	scaffold346	88993	1654	h	h	h	b	h	b	a	h	h	b	a	h	b	a	b	h	a	a	b	h	h	a	b	a	b	h	b	b	b	h	b	b	b	h	a	b	b	h	a	b	h	h	h	b	h
Lotus_SNP1655	LG1	scaffold346	89109	1655	h	h	h	b	h	b	a	h	h	b	a	h	b	a	b	h	a	a	b	h	h	a	b	a	b	h	b	b	b	h	b	b	b	h	a	b	b	h	a	b	h	h	h	b	b
Lotus_SNP1656	LG1	scaffold346	89174	1656	h	h	h	b	h	b	a	h	h	b	a	h	b	a	b	h	a	a	b	h	h	a	b	a	b	h	b	b	b	h	b	b	b	h	a	b	b	h	a	b	h	h	h	b	b
Lotus_SNP1657	LG1	scaffold346	109058	1657	h	-	-	b	-	-	a	-	-	b	a	-	b	-	-	b	a	-	-	a	-	a	b	-	-	b	-	b	-	-	-	-	b	a	-	-	-	b	-	b	a	-	a	-	-
Lotus_SNP1658	LG1	scaffold346	109061	1658	h	-	-	b	-	-	a	-	-	b	a	-	b	-	-	a	a	-	-	a	-	a	b	-	-	b	-	b	-	-	-	-	b	a	-	-	-	b	-	b	a	-	a	-	-
Lotus_SNP1659	LG1	scaffold346	109174	1659	h	-	-	b	-	-	a	-	-	b	a	-	b	-	-	b	a	-	-	a	-	a	b	-	-	a	-	b	-	-	-	-	b	a	-	-	-	a	-	b	a	-	a	-	-
Lotus_SNP1660	LG1	scaffold346	109213	1660	h	-	-	b	-	-	a	-	-	b	a	-	b	-	-	b	a	-	-	a	-	a	b	-	-	a	-	b	-	-	-	-	b	a	-	-	-	a	-	b	a	-	a	-	-
Lotus_SNP1661	LG1	scaffold516	546501	1661	h	h	h	b	h	b	a	h	h	b	a	h	b	a	b	h	a	a	b	h	h	a	b	a	b	h	b	b	h	h	b	b	b	h	-	b	b	h	a	b	h	h	h	b	b
Lotus_SNP1662	LG1	scaffold516	546499	1662	h	h	h	b	h	b	a	h	h	b	a	h	b	a	b	h	a	a	b	h	h	a	b	a	b	h	b	b	h	h	b	b	b	h	-	b	b	h	a	b	h	h	h	b	b
Lotus_SNP1663	LG1	scaffold516	545899	1663	h	h	h	b	h	b	a	h	h	b	a	h	b	a	b	b	a	a	b	h	h	a	b	a	b	h	b	b	h	h	b	b	b	h	-	b	b	h	a	b	h	h	h	b	a
Lotus_SNP1664	LG1	scaffold516	545839	1664	h	h	h	b	h	b	a	h	h	b	a	h	b	a	b	h	a	a	b	h	h	a	b	a	b	h	b	b	h	h	b	b	b	h	-	b	b	h	a	b	h	h	h	b	a
Lotus_SNP1665	LG1	scaffold516	545823	1665	h	h	h	b	h	b	a	h	h	b	a	h	b	a	b	h	a	a	b	h	h	a	b	a	b	h	b	b	h	h	b	b	b	h	-	b	b	h	a	b	h	h	h	b	a
Lotus_SNP1666	LG1	scaffold516	415092	1666	h	h	h	b	h	b	a	h	h	b	a	h	b	a	b	h	a	a	b	h	h	a	b	a	b	h	b	b	b	h	b	b	b	h	a	b	b	h	a	b	h	h	h	b	h
Lotus_SNP1667	LG1	scaffold516	414314	1667	h	-	a	b	-	-	a	-	b	-	a	-	b	-	b	a	a	-	b	a	a	a	b	a	b	b	b	b	-	h	-	-	b	h	-	b	b	a	-	b	b	a	h	-	-
Lotus_SNP1668	LG1	scaffold516	414193	1668	h	-	a	b	-	-	a	-	b	-	a	-	b	-	b	a	a	-	b	a	a	a	b	a	b	b	b	b	-	h	-	-	b	h	-	b	b	a	-	b	b	a	h	-	-
Lotus_SNP1669	LG1	scaffold516	408563	1669	h	b	h	b	h	b	a	h	h	b	a	b	b	-	b	h	a	a	-	h	h	a	b	a	b	h	b	b	-	b	b	b	b	h	-	b	b	h	-	b	b	b	b	b	-
Lotus_SNP1670	LG1	scaffold516	408284	1670	h	h	h	b	h	b	a	h	h	b	a	b	b	-	b	b	a	a	-	h	h	a	b	a	b	h	b	b	-	b	b	b	b	h	-	b	b	h	-	b	b	h	a	b	-
Lotus_SNP1671	LG1	scaffold516	408243	1671	h	b	h	b	h	b	a	h	h	b	a	b	b	-	b	b	a	a	-	h	h	a	b	a	b	h	b	b	-	b	b	b	b	h	-	b	b	h	-	b	b	h	b	b	-
Lotus_SNP1672	LG1	scaffold516	301916	1672	h	a	b	b	a	b	a	-	h	b	a	-	b	-	b	h	a	a	b	h	b	a	b	a	-	b	-	b	b	b	-	b	b	-	-	b	b	h	a	-	b	a	a	b	-
Lotus_SNP1673	LG1	scaffold516	301895	1673	h	a	b	b	b	b	a	-	h	b	a	-	b	-	b	h	a	a	b	h	b	a	b	a	-	b	-	b	b	b	-	b	b	-	-	b	b	h	a	-	b	a	a	b	-
Lotus_SNP1674	LG1	scaffold516	301873	1674	h	a	b	b	a	b	a	-	h	b	a	-	b	-	b	h	a	a	b	h	b	a	b	a	-	b	-	b	b	b	-	b	b	-	-	b	b	h	a	-	a	a	a	b	-
Lotus_SNP1675	LG1	scaffold516	256884	1675	h	h	h	b	h	b	a	h	h	b	a	h	b	a	b	h	a	a	b	h	h	a	b	a	b	h	b	b	b	h	b	b	b	h	b	b	b	h	a	b	h	h	h	b	h
Lotus_SNP1676	LG1	scaffold516	256532	1676	h	h	h	b	h	b	a	h	h	b	a	h	b	a	b	h	a	a	b	h	h	a	b	a	b	h	b	b	b	h	b	b	b	h	b	b	b	h	a	b	h	h	h	b	h
Lotus_SNP1677	LG1	scaffold516	256526	1677	h	h	h	b	h	b	a	h	h	b	a	h	b	a	b	h	a	a	b	h	h	a	b	a	b	h	b	b	b	h	b	b	b	a	b	b	b	h	a	b	h	h	h	b	h
Lotus_SNP1678	LG1	scaffold516	254323	1678	h	h	h	b	h	b	a	h	h	b	a	h	b	a	b	h	a	a	b	h	h	a	b	a	b	h	b	b	b	h	b	b	b	h	a	b	b	h	a	b	h	h	h	b	h
Lotus_SNP1679	LG1	scaffold516	254256	1679	h	h	h	b	h	b	a	h	h	b	a	h	b	a	b	h	a	a	b	h	h	a	b	a	b	h	b	b	b	h	b	b	b	h	a	b	b	h	a	b	h	h	h	b	h
Lotus_SNP1680	LG1	scaffold516	254111	1680	h	h	h	b	h	b	a	h	h	b	a	h	b	a	b	h	a	a	b	h	h	a	b	a	b	h	b	b	b	h	b	b	b	h	a	b	b	h	a	b	h	h	h	b	h
Lotus_SNP1681	LG1	scaffold516	254110	1681	h	h	h	b	h	b	a	h	h	b	a	h	b	a	b	h	a	a	b	h	h	a	b	a	b	h	b	b	b	h	b	b	b	h	a	b	b	h	a	b	h	h	h	b	h
Lotus_SNP1682	LG1	scaffold516	200895	1682	h	-	h	b	a	b	a	h	h	b	a	b	b	a	b	h	a	a	b	h	a	a	b	a	b	h	b	b	-	h	b	b	b	h	-	b	b	h	a	b	h	h	h	b	-
Lotus_SNP1683	LG1	scaffold516	200669	1683	h	-	h	b	a	b	a	h	h	b	a	b	b	a	b	h	a	a	b	h	a	a	b	a	b	h	b	b	-	h	b	b	b	h	-	b	b	h	a	b	h	h	h	b	-
Lotus_SNP1684	LG1	scaffold516	28946	1684	h	h	h	b	a	b	a	h	h	b	a	h	b	a	b	h	a	a	b	h	h	a	-	a	b	h	b	b	b	h	b	b	b	a	-	b	b	a	a	b	h	h	h	b	a
Lotus_SNP1685	LG1	scaffold516	28909	1685	h	h	h	b	a	b	a	h	h	b	a	h	b	a	b	h	a	a	b	h	h	a	-	a	b	h	b	b	b	h	b	b	b	a	-	b	b	a	a	b	h	h	h	b	a
Lotus_SNP1686	LG1	scaffold40	14025	1686	h	h	b	b	b	-	a	b	b	b	a	b	b	a	b	h	a	a	b	h	h	a	b	a	b	-	-	b	b	a	b	b	b	a	-	b	b	b	-	-	b	b	-	b	-
Lotus_SNP1687	LG1	scaffold40	14038	1687	h	h	b	b	b	-	a	b	b	b	a	b	b	a	b	h	a	a	b	h	h	a	b	a	b	-	-	b	b	b	b	b	b	a	-	b	b	b	-	-	b	b	-	b	-
Lotus_SNP1688	LG1	scaffold40	14261	1688	h	h	b	b	b	-	a	b	b	b	a	b	b	a	b	h	a	a	b	h	h	a	b	a	b	-	-	b	b	a	b	b	b	a	-	b	b	b	-	-	b	b	-	b	-
Lotus_SNP1689	LG1	scaffold40	16965	1689	h	h	h	b	h	b	a	h	h	b	a	-	b	-	b	h	a	-	-	b	h	a	b	a	b	-	b	b	a	a	-	b	b	a	-	b	b	h	a	b	-	a	b	b	-
Lotus_SNP1690	LG1	scaffold40	16985	1690	h	h	h	b	b	b	a	h	h	b	a	-	b	-	b	h	a	-	-	b	h	a	b	a	b	-	b	b	a	a	-	b	b	a	-	b	b	h	a	b	-	b	b	b	-
Lotus_SNP1691	LG1	scaffold40	17128	1691	h	h	h	b	b	b	a	h	h	b	a	-	b	-	b	h	a	-	-	b	h	a	b	a	b	-	b	b	a	a	-	b	b	b	-	b	b	h	a	b	-	b	b	b	-
Lotus_SNP1692	LG1	scaffold40	17251	1692	h	h	h	b	h	b	a	h	h	b	a	h	b	a	b	h	a	a	b	h	h	a	b	a	b	h	b	b	h	h	b	b	b	h	b	b	b	h	a	b	h	h	h	b	a
Lotus_SNP1693	LG1	scaffold40	17261	1693	h	h	h	b	h	b	a	h	h	b	a	h	b	a	b	h	a	a	b	h	h	a	b	a	b	h	b	b	h	h	b	b	b	h	b	b	b	h	a	b	h	h	h	b	a
Lotus_SNP1694	LG1	scaffold40	17521	1694	h	h	h	b	h	b	a	h	h	b	a	h	b	a	b	h	a	a	b	h	h	a	b	a	b	h	b	b	h	h	b	b	b	h	b	b	b	h	a	b	h	h	h	b	a
Lotus_SNP1695	LG1	scaffold40	17534	1695	h	h	h	b	h	b	a	h	h	b	a	h	b	a	b	h	a	a	b	h	h	a	b	a	b	h	b	b	h	h	b	b	b	h	b	b	b	h	a	b	h	h	h	b	a
Lotus_SNP1696	LG1	scaffold40	50197	1696	h	h	h	b	h	b	a	h	h	b	a	h	b	a	b	h	a	a	b	h	h	a	b	a	b	h	b	b	h	h	b	b	b	h	h	b	b	h	a	b	h	h	h	b	h
Lotus_SNP1697	LG1	scaffold40	50260	1697	h	h	h	b	h	b	a	h	h	b	a	h	b	a	b	h	a	a	b	h	h	a	b	a	b	h	b	b	h	h	b	b	b	h	h	b	b	h	a	b	h	h	h	b	h
Lotus_SNP1698	LG1	scaffold40	220557	1698	h	b	h	b	b	b	a	b	h	b	-	b	b	-	b	h	a	a	b	h	a	-	-	a	b	h	-	b	b	-	b	b	b	h	-	b	b	b	-	b	b	-	a	b	-
Lotus_SNP1699	LG1	scaffold40	220692	1699	h	b	h	b	b	b	a	b	h	b	-	b	b	-	b	h	a	a	b	b	a	-	-	a	b	h	-	b	b	-	b	b	b	a	-	b	b	b	-	b	b	-	a	b	-
Lotus_SNP1700	LG1	scaffold40	269746	1700	h	h	h	b	h	b	a	h	h	b	a	h	b	a	b	h	a	a	b	h	h	a	b	a	b	h	b	b	b	h	b	b	b	h	-	b	b	b	a	b	h	a	h	b	-
Lotus_SNP1701	LG1	scaffold40	269772	1701	h	h	h	b	h	b	a	h	h	b	a	h	b	a	b	h	a	a	b	h	h	a	b	a	b	h	b	b	b	h	b	b	b	h	-	b	b	b	a	b	h	a	h	b	-
Lotus_SNP1702	LG1	scaffold40	269965	1702	h	h	h	b	h	b	a	h	h	b	a	h	b	a	b	h	a	a	b	h	h	a	b	a	b	h	b	b	b	h	b	b	b	h	-	b	b	b	a	b	h	a	h	b	-
Lotus_SNP1703	LG1	scaffold40	323885	1703	h	h	h	b	h	b	a	h	h	b	a	h	b	a	b	h	a	a	b	h	h	a	b	a	b	h	b	b	h	h	b	b	b	h	a	b	b	h	a	b	h	h	h	b	h
Lotus_SNP1704	LG1	scaffold40	324416	1704	h	h	h	b	h	b	a	h	h	b	a	h	b	a	b	h	a	a	b	h	h	a	b	a	b	h	b	b	h	h	b	b	b	h	-	b	b	h	a	b	h	h	h	b	h
Lotus_SNP1705	LG1	scaffold40	327979	1705	h	h	b	b	h	b	a	b	h	b	a	b	b	a	b	h	a	-	-	b	h	a	b	a	-	b	b	b	a	a	b	b	b	b	-	b	b	h	a	b	a	h	b	b	b
Lotus_SNP1706	LG1	scaffold40	328043	1706	h	h	b	b	h	b	a	b	h	b	a	a	b	a	b	h	a	-	-	h	h	a	b	a	-	b	b	b	a	a	b	b	b	b	-	b	b	h	a	b	a	h	b	b	h
Lotus_SNP1707	LG1	scaffold40	328244	1707	h	b	a	b	h	b	a	h	h	b	a	b	b	a	b	h	a	a	-	h	h	a	b	a	-	a	b	b	-	a	b	b	b	a	-	-	b	a	a	b	a	b	-	b	a
Lotus_SNP1708	LG1	scaffold40	378290	1708	h	h	h	b	h	b	a	h	h	b	a	a	b	a	b	h	a	a	b	h	h	a	b	a	b	h	b	b	h	h	b	b	b	h	a	b	b	h	a	b	h	h	a	b	h
Lotus_SNP1709	LG1	scaffold40	378464	1709	h	h	h	b	h	b	a	h	h	b	a	a	b	a	b	h	a	a	b	h	h	a	b	a	b	h	b	b	h	h	b	b	b	h	a	b	b	h	a	b	h	h	h	b	h
Lotus_SNP1710	LG1	scaffold40	378493	1710	h	h	h	b	h	b	a	h	h	b	a	a	b	a	b	h	a	a	b	h	h	a	b	a	b	h	b	b	h	h	b	b	b	h	a	b	b	h	a	b	h	h	a	b	h
Lotus_SNP1711	LG1	scaffold40	605811	1711	h	h	h	b	h	b	a	h	h	b	a	h	b	a	b	h	a	a	b	h	h	a	b	a	b	h	b	b	a	b	b	b	b	h	a	b	b	h	a	b	h	h	h	b	b
Lotus_SNP1712	LG1	scaffold40	605812	1712	h	h	h	b	h	b	a	h	h	b	a	h	b	a	b	h	a	a	b	h	h	a	b	a	b	h	b	b	a	b	b	b	b	h	a	b	b	h	a	b	h	h	h	b	a
Lotus_SNP1713	LG1	scaffold40	605856	1713	h	h	h	b	h	b	a	h	h	b	a	h	b	a	b	h	a	a	b	h	h	a	b	a	b	h	b	b	a	b	b	b	b	h	a	b	b	h	a	b	h	h	h	b	a
Lotus_SNP1714	LG1	scaffold40	606055	1714	h	h	h	b	h	b	a	h	h	b	a	h	b	a	b	h	a	a	b	h	h	a	b	a	b	h	b	b	a	h	b	b	b	h	a	b	b	h	a	b	h	h	h	b	a
Lotus_SNP1715	LG1	scaffold40	771743	1715	h	h	h	b	h	b	a	h	h	b	a	h	b	a	b	h	a	a	b	h	h	a	b	a	b	h	b	b	h	h	b	b	b	h	h	b	b	h	a	b	h	h	h	b	h
Lotus_SNP1716	LG1	scaffold40	796030	1716	h	h	h	b	h	b	a	a	h	b	a	h	b	a	b	h	a	a	b	b	h	a	b	a	b	h	b	b	h	h	b	b	b	h	a	b	b	h	a	b	h	h	h	b	h
Lotus_SNP1717	LG1	scaffold40	796038	1717	h	h	h	b	h	b	a	a	h	b	a	h	b	a	b	h	a	a	b	b	h	a	b	a	b	h	b	b	h	h	b	b	b	h	a	b	b	h	a	b	h	h	h	b	h
Lotus_SNP1718	LG1	scaffold40	796069	1718	h	h	h	b	h	b	a	a	h	b	a	h	b	a	b	h	a	a	b	b	h	a	b	a	b	h	b	b	h	h	b	b	b	h	a	b	b	h	a	b	h	h	h	b	h
Lotus_SNP1719	LG1	scaffold40	796132	1719	h	h	h	b	h	b	a	a	h	b	a	h	b	a	b	h	a	a	b	b	h	a	b	a	b	h	b	b	h	h	b	b	b	h	a	b	b	h	a	b	h	h	h	b	h
Lotus_SNP1720	LG1	scaffold40	848961	1720	h	-	h	b	h	b	a	b	h	-	a	h	-	a	b	h	a	a	b	h	h	a	b	a	b	h	b	b	h	h	b	b	b	h	a	b	b	h	a	b	h	h	h	b	h
Lotus_SNP1721	LG1	scaffold40	849074	1721	h	-	h	b	h	b	a	b	h	-	a	h	-	a	b	h	a	a	b	h	h	a	b	a	b	h	b	b	h	h	b	b	b	h	a	b	b	h	a	b	h	h	h	b	h
Lotus_SNP1722	LG1	scaffold40	862465	1722	h	a	h	b	a	b	a	a	h	b	a	a	b	a	b	h	a	a	b	h	b	a	b	a	b	h	-	b	b	a	b	b	b	-	-	b	b	a	-	b	a	a	b	b	-
Lotus_SNP1723	LG1	scaffold40	862507	1723	h	a	a	b	a	b	a	a	h	b	a	a	b	a	b	h	a	a	b	h	b	a	b	a	b	h	-	b	b	a	b	b	b	-	-	b	b	a	-	b	a	a	b	b	-
Lotus_SNP1724	LG1	scaffold40	862661	1724	h	a	h	b	a	b	a	a	h	b	a	a	b	a	-	h	a	a	b	h	-	a	b	a	b	h	-	b	-	a	-	b	b	-	-	b	b	a	-	b	a	a	b	b	-
Lotus_SNP1725	LG1	scaffold40	862674	1725	h	a	h	b	a	b	a	a	h	b	a	a	b	a	-	h	a	a	b	h	-	a	b	a	b	h	-	b	-	a	-	b	b	-	-	b	b	a	-	b	a	a	b	b	-
Lotus_SNP1726	LG1	scaffold40	884353	1726	h	h	h	b	h	b	a	h	h	b	a	h	b	a	b	h	a	a	b	h	h	a	b	a	b	h	b	b	h	h	b	b	b	h	b	b	b	h	a	b	h	h	h	b	a
Lotus_SNP1727	LG1	scaffold40	884434	1727	h	h	h	b	h	b	a	h	h	b	a	h	b	a	b	h	a	a	b	h	h	a	b	a	b	h	b	b	h	h	b	b	b	h	b	b	b	h	a	b	h	h	h	b	a
Lotus_SNP1728	LG1	scaffold40	884604	1728	h	h	h	b	h	b	a	h	h	b	a	h	b	a	b	h	a	a	b	h	h	a	b	a	b	h	b	b	h	h	b	b	b	h	b	b	b	h	a	b	h	h	h	b	a
Lotus_SNP1729	LG1	scaffold40	884606	1729	h	h	h	b	h	b	a	h	h	b	a	h	b	a	b	h	a	a	b	h	h	a	b	a	b	h	b	b	h	h	b	b	b	h	b	b	b	h	a	b	h	h	h	b	a
Lotus_SNP1730	LG1	scaffold40	1012168	1730	h	h	h	b	h	b	a	h	h	h	a	h	b	a	b	h	a	a	b	h	h	a	b	a	b	h	b	b	h	h	b	b	b	h	b	b	b	h	a	b	h	h	h	b	a
Lotus_SNP1731	LG1	scaffold40	1012170	1731	h	h	h	b	h	b	a	h	h	h	a	h	b	a	b	h	a	a	b	h	h	a	b	a	b	h	b	b	h	h	b	b	b	h	b	b	b	h	a	b	h	h	h	b	a
Lotus_SNP1732	LG1	scaffold40	1012299	1732	h	h	h	b	h	b	a	h	h	h	a	h	b	a	b	h	a	a	a	h	h	a	a	a	b	h	b	b	a	a	b	b	b	b	-	b	b	h	a	b	h	h	a	b	-
Lotus_SNP1733	LG1	scaffold40	1012468	1733	h	h	h	b	h	b	a	h	h	h	a	h	b	a	b	h	a	a	a	h	h	a	a	a	b	h	b	b	a	a	b	b	b	b	-	b	b	h	a	b	h	h	a	b	-
Lotus_SNP1734	LG1	scaffold40	1076330	1734	h	h	h	b	h	b	a	h	h	h	a	a	b	a	b	h	a	a	b	h	h	a	b	a	b	h	b	b	h	h	b	b	b	h	h	b	b	h	a	b	h	h	h	b	h
Lotus_SNP1735	LG1	scaffold40	1076348	1735	h	h	h	b	h	b	a	h	h	h	a	a	b	a	b	h	a	a	b	h	h	a	b	a	b	h	b	b	h	h	b	b	b	h	h	b	b	h	a	b	h	h	h	b	h
Lotus_SNP1736	LG1	scaffold40	1114790	1736	h	a	h	-	a	b	a	h	h	h	a	a	b	a	-	h	a	a	-	h	a	-	-	a	-	h	-	b	a	-	b	b	b	a	-	b	b	-	-	-	h	b	b	-	-
Lotus_SNP1737	LG1	scaffold861	43383	1737	h	h	h	b	h	b	a	h	h	h	a	h	b	a	b	h	a	a	b	h	h	a	b	a	b	h	b	b	b	b	b	b	b	b	h	b	b	h	a	b	b	b	h	b	h
Lotus_SNP1738	LG1	scaffold861	234663	1738	h	h	h	b	h	b	a	h	h	h	a	h	b	a	b	h	a	a	b	h	h	a	b	a	b	h	b	b	h	h	b	b	h	a	-	b	b	h	a	b	h	h	h	b	a
Lotus_SNP1739	LG1	scaffold861	234694	1739	h	h	h	b	h	b	a	h	h	h	a	h	b	a	b	h	a	a	b	h	h	a	b	a	b	h	b	b	h	h	b	b	b	h	-	b	b	h	a	b	h	h	h	b	a
Lotus_SNP1740	LG1	scaffold861	476257	1740	h	h	h	b	h	b	a	h	h	h	a	h	b	a	b	h	a	a	b	h	h	a	b	a	b	h	b	b	h	h	b	b	b	h	-	b	b	h	a	b	h	h	h	b	a
Lotus_SNP1741	LG1	scaffold861	476264	1741	h	h	h	b	h	b	a	h	h	h	a	h	b	a	b	h	a	a	b	h	h	a	b	a	b	h	b	b	h	h	b	b	b	h	-	b	b	h	a	b	h	h	h	b	a
Lotus_SNP1742	LG1	scaffold861	476454	1742	h	h	h	b	h	b	a	h	h	h	a	h	b	a	b	h	a	a	b	h	h	a	b	a	b	h	b	b	h	h	b	b	b	h	-	b	b	h	a	b	h	h	h	b	a
Lotus_SNP1743	LG1	scaffold861	476519	1743	h	h	h	b	h	b	a	h	h	h	a	h	b	a	b	h	a	a	b	h	h	a	b	a	b	h	b	b	h	h	b	b	b	h	-	b	b	h	a	b	h	h	h	b	a
Lotus_SNP1744	LG1	scaffold160	184246	1744	h	b	b	-	b	b	a	b	a	-	a	-	-	-	b	h	-	a	b	h	b	a	b	a	b	h	-	b	b	-	-	b	b	-	-	-	b	h	a	-	a	b	b	b	b
Lotus_SNP1745	LG1	scaffold160	184260	1745	h	a	b	-	b	b	a	b	a	-	a	-	-	-	b	h	-	a	b	h	b	a	b	a	b	h	-	b	b	-	-	b	b	-	-	-	b	h	a	-	a	b	b	b	b
Lotus_SNP1746	LG1	scaffold160	184332	1746	h	a	b	-	b	b	a	b	a	-	a	-	-	-	b	h	-	a	b	h	b	a	b	a	b	h	-	b	b	-	-	b	b	-	-	-	b	h	a	-	a	b	b	b	b
Lotus_SNP1747	LG1	scaffold160	184340	1747	h	b	b	-	b	b	a	b	a	-	a	-	-	-	b	h	-	a	b	h	b	a	b	a	b	h	-	b	b	-	-	b	b	-	-	-	b	h	a	-	b	b	b	b	b
Lotus_SNP1748	LG1	scaffold160	413219	1748	h	h	a	b	a	b	a	h	h	h	a	h	b	a	b	a	a	a	b	h	h	a	b	a	b	h	b	b	h	h	b	b	b	h	a	b	b	h	a	b	h	h	h	b	h
Lotus_SNP1749	LG1	scaffold160	428989	1749	h	h	h	b	h	b	a	h	h	b	a	h	b	a	b	b	a	a	b	h	h	a	b	a	b	h	b	b	h	h	b	b	b	h	a	b	b	b	a	b	h	h	h	b	b
Lotus_SNP1750	LG1	scaffold160	429017	1750	h	h	h	b	h	b	a	h	h	b	a	h	b	a	b	b	a	a	b	h	h	a	b	a	b	h	b	b	h	h	b	b	b	h	a	b	b	b	a	b	h	h	h	b	b
Lotus_SNP1751	LG1	scaffold160	429035	1751	h	h	h	b	h	b	a	h	h	b	a	h	b	a	b	b	a	a	b	h	h	a	b	a	b	h	b	b	h	h	b	b	b	h	a	b	b	b	a	b	h	h	h	b	b
Lotus_SNP1752	LG1	scaffold160	474042	1752	h	-	-	b	a	-	a	-	a	b	a	-	-	-	b	-	a	-	-	a	b	a	b	a	-	-	-	-	-	a	-	b	-	-	-	-	-	b	b	-	b	-	b	-	-
Lotus_SNP1753	LG1	scaffold160	474044	1753	h	-	-	b	a	-	a	-	a	b	a	-	-	-	b	-	a	-	-	a	b	a	b	a	-	-	-	-	-	a	-	b	-	-	-	-	-	b	b	-	b	-	b	-	-
Lotus_SNP1754	LG1	scaffold160	474159	1754	h	b	-	b	a	-	a	-	a	a	a	-	b	-	b	-	a	-	-	a	b	a	b	a	-	-	-	-	-	a	-	b	-	-	-	-	-	b	b	-	b	-	b	-	-
Lotus_SNP1755	LG1	scaffold160	474163	1755	h	b	-	b	a	-	a	-	a	b	a	-	b	-	b	-	a	-	-	a	b	a	b	a	-	-	-	-	-	a	-	b	-	-	-	-	-	b	b	-	b	-	b	-	-
Lotus_SNP1756	LG1	scaffold160	474171	1756	h	b	-	b	a	-	a	-	a	b	a	-	b	-	b	-	a	-	-	a	b	a	b	a	-	-	-	-	-	a	-	b	-	-	-	-	-	b	b	-	b	-	b	-	-
Lotus_SNP1757	LG1	scaffold340	1541266	1757	h	h	h	b	h	b	a	h	h	b	a	a	b	a	b	h	a	a	-	b	h	a	b	a	b	b	b	b	b	b	b	b	b	a	-	b	b	h	a	-	a	h	b	b	b
Lotus_SNP1758	LG1	scaffold340	1541242	1758	h	h	h	b	h	b	a	h	h	b	a	a	b	a	b	h	a	a	-	b	h	a	b	a	b	b	b	b	b	b	b	b	b	a	-	b	b	h	a	-	a	h	b	b	b
Lotus_SNP1759	LG1	scaffold340	1541235	1759	h	h	h	b	h	b	a	h	h	b	a	a	b	a	b	h	a	a	-	b	h	a	b	a	b	b	b	b	b	b	b	b	b	a	-	b	b	h	a	-	a	h	b	b	b
Lotus_SNP1760	LG1	scaffold340	1541222	1760	h	h	h	b	h	b	a	h	h	b	a	a	b	a	b	h	a	a	-	b	h	a	b	a	b	b	b	b	b	b	b	b	b	a	-	b	b	h	a	-	a	h	b	b	b
Lotus_SNP1761	LG1	scaffold340	1477300	1761	h	h	b	b	h	b	a	h	b	b	a	b	b	a	b	h	a	a	b	b	b	a	b	a	b	b	b	b	b	b	b	b	b	b	b	b	b	b	a	b	b	h	b	b	b
Lotus_SNP1762	LG1	scaffold340	1424633	1762	h	h	h	b	h	b	a	h	h	b	a	h	b	a	b	b	a	a	b	h	h	a	b	a	b	h	b	b	b	h	b	b	b	h	-	b	b	h	a	b	h	h	h	b	-
Lotus_SNP1763	LG1	scaffold340	1424613	1763	h	h	h	b	h	b	a	h	h	b	a	h	b	a	b	b	a	a	b	h	h	a	b	a	b	h	b	b	b	h	b	b	b	h	-	b	b	h	a	b	h	h	h	b	-
Lotus_SNP1764	LG1	scaffold340	1424378	1764	h	h	h	b	h	b	a	h	h	b	a	h	b	a	b	h	a	a	b	h	h	a	b	a	b	h	b	b	b	h	b	b	b	h	-	b	b	h	a	b	h	h	h	b	-
Lotus_SNP1765	LG1	scaffold340	1346349	1765	h	h	h	b	h	b	a	h	h	b	a	h	b	a	b	h	a	a	b	h	h	a	b	a	b	h	b	b	b	h	b	b	b	h	h	b	b	h	a	b	h	h	h	b	h
Lotus_SNP1766	LG1	scaffold340	1300937	1766	h	h	h	b	h	b	a	h	h	b	a	h	b	-	b	h	a	a	-	h	h	a	b	a	b	h	-	b	b	b	b	b	b	a	-	b	b	a	a	b	b	a	a	b	-
Lotus_SNP1767	LG1	scaffold340	1300928	1767	h	h	h	b	h	b	a	h	h	b	a	h	b	-	b	h	a	a	-	h	h	a	b	a	b	h	-	b	b	b	b	b	b	b	-	b	b	a	a	b	b	a	a	b	-
Lotus_SNP1768	LG1	scaffold340	1223194	1768	h	h	h	b	h	b	a	h	h	b	a	h	b	a	b	h	a	a	b	h	h	a	b	a	b	h	b	b	b	h	b	b	b	h	-	b	b	h	a	b	h	h	h	b	b
Lotus_SNP1769	LG1	scaffold340	1222883	1769	h	h	h	b	h	b	a	h	h	b	a	h	b	a	b	h	a	a	b	h	h	a	b	a	b	h	b	b	b	h	b	b	b	h	-	b	b	h	a	b	h	h	h	b	b
Lotus_SNP1770	LG1	scaffold340	1106589	1770	h	h	h	b	h	b	a	h	h	b	a	h	b	a	b	h	a	a	b	h	h	a	b	a	b	h	b	b	b	h	b	b	b	h	b	b	b	h	a	b	h	h	h	b	b
Lotus_SNP1771	LG1	scaffold340	1106350	1771	h	h	h	b	h	b	a	h	h	b	a	h	b	a	b	h	a	a	b	h	h	a	b	a	b	h	b	b	b	h	b	b	b	h	b	b	b	h	a	b	h	h	h	b	h
Lotus_SNP1772	LG1	scaffold340	1106221	1772	h	-	b	b	h	b	a	h	h	b	a	a	-	-	-	h	a	a	b	h	b	a	b	a	-	b	-	b	-	b	-	b	b	a	a	b	b	h	a	b	b	b	b	b	a
Lotus_SNP1773	LG1	scaffold340	1106169	1773	h	-	b	b	h	b	a	h	h	b	a	a	-	-	-	h	a	a	b	h	a	a	b	a	-	b	-	b	-	b	-	b	b	a	-	b	b	h	a	b	a	b	b	b	a
Lotus_SNP1774	LG1	scaffold340	1106160	1774	h	-	b	b	h	b	a	h	h	b	a	a	-	-	-	h	a	a	b	h	a	a	b	a	-	b	-	b	-	b	-	b	b	a	-	b	b	h	a	b	b	b	b	b	a
Lotus_SNP1775	LG1	scaffold340	1106139	1775	h	-	b	b	h	b	a	h	h	b	a	a	-	-	-	h	a	a	b	h	a	a	b	a	-	b	-	b	-	b	-	b	b	a	-	b	b	h	a	b	a	b	b	b	a
Lotus_SNP1776	LG1	scaffold340	1106093	1776	h	-	b	b	h	b	a	h	h	b	a	a	-	-	-	h	a	a	b	h	b	a	b	a	-	b	-	b	-	b	-	b	b	a	-	b	b	h	a	b	b	b	b	b	a
Lotus_SNP1777	LG1	scaffold340	967264	1777	h	h	h	b	h	b	a	h	h	b	a	h	b	a	b	h	a	a	b	h	h	a	b	a	b	h	b	b	b	h	b	b	b	a	a	b	b	h	a	b	h	h	b	b	b
Lotus_SNP1778	LG1	scaffold340	967228	1778	h	h	h	b	h	b	a	h	h	b	a	h	b	a	b	h	a	a	b	h	h	a	b	a	b	h	b	b	b	h	b	b	b	a	b	b	b	h	a	b	h	h	b	b	b
Lotus_SNP1779	LG1	scaffold340	865300	1779	h	b	a	b	h	b	a	a	h	b	a	-	b	a	b	h	a	-	b	h	a	a	b	a	b	a	b	b	-	-	-	b	b	a	-	b	-	a	a	b	a	b	a	b	a
Lotus_SNP1780	LG1	scaffold340	865227	1780	h	b	a	b	h	b	a	a	h	b	a	-	b	a	b	h	a	-	b	h	a	a	b	a	b	h	b	b	-	b	-	b	b	a	-	b	-	a	a	b	a	b	a	b	a
Lotus_SNP1781	LG1	scaffold340	828718	1781	h	-	-	b	-	b	a	a	b	b	a	-	-	-	b	a	a	a	-	b	b	a	b	a	-	b	-	b	-	b	-	b	b	h	-	-	-	h	a	-	-	b	a	b	-
Lotus_SNP1782	LG1	scaffold340	767058	1782	h	-	b	b	b	b	a	a	-	b	a	a	b	-	b	b	a	-	b	b	-	a	b	a	b	b	b	b	-	b	b	b	b	h	a	b	b	b	-	b	h	b	h	b	b
Lotus_SNP1783	LG1	scaffold340	581412	1783	h	h	h	b	h	b	a	h	h	b	a	h	b	a	b	h	a	a	b	h	h	a	b	a	b	h	b	b	b	h	b	b	b	h	-	b	b	h	a	b	h	h	h	b	b
Lotus_SNP1784	LG1	scaffold340	581349	1784	h	h	h	b	h	b	a	h	h	b	a	h	b	a	b	h	a	a	b	h	h	a	b	a	b	h	b	b	b	h	b	b	b	h	-	b	b	h	a	b	h	h	h	b	b
Lotus_SNP1785	LG1	scaffold340	581333	1785	h	h	h	b	h	b	a	h	h	b	a	h	b	a	b	h	a	a	b	h	h	a	b	a	b	h	b	b	b	h	b	b	b	h	-	b	b	h	a	b	h	h	h	b	b
Lotus_SNP1786	LG1	scaffold340	517657	1786	h	a	h	b	h	b	a	a	h	b	a	b	b	a	b	h	a	-	b	h	h	a	b	a	b	b	b	b	b	a	b	b	b	h	-	b	b	h	a	b	h	h	h	b	h
Lotus_SNP1787	LG1	scaffold340	517609	1787	h	a	h	b	h	b	a	a	h	b	a	b	b	a	b	h	a	-	b	h	h	a	b	a	b	b	b	b	b	a	b	b	b	h	-	b	b	h	a	b	h	h	h	b	h
Lotus_SNP1788	LG1	scaffold340	509230	1788	h	a	a	b	a	b	a	a	a	b	a	-	b	-	b	h	-	a	-	a	b	a	b	a	-	a	b	-	-	-	-	b	b	-	-	-	-	b	a	-	-	-	b	b	-
Lotus_SNP1789	LG1	scaffold340	300467	1789	h	a	a	b	-	b	a	a	b	b	-	a	b	a	b	b	a	a	-	h	-	-	-	a	-	a	-	b	-	-	-	b	-	a	-	b	b	-	-	-	b	-	a	b	-
Lotus_SNP1790	LG1	scaffold340	300466	1790	h	a	a	b	-	b	a	a	b	b	-	a	b	a	b	b	a	a	-	h	-	-	-	a	-	a	-	b	-	-	-	b	-	a	-	b	b	-	-	-	b	-	a	b	-
Lotus_SNP1791	LG1	scaffold340	300450	1791	h	a	a	b	-	b	a	a	b	b	-	a	b	a	b	b	a	a	-	h	-	-	-	a	-	a	-	b	-	-	-	b	-	a	-	b	b	-	-	-	b	-	a	b	-
Lotus_SNP1792	LG1	scaffold340	288104	1792	h	h	h	b	h	b	a	h	h	b	a	h	b	a	b	h	a	a	b	h	h	a	b	a	b	h	b	b	b	h	b	b	b	h	a	b	b	h	a	b	h	h	h	b	h
Lotus_SNP1793	LG1	scaffold340	187337	1793	h	h	h	b	b	b	a	b	h	b	a	h	b	a	b	h	a	a	b	h	a	a	b	a	b	h	b	b	b	a	b	b	b	h	-	b	b	h	a	b	h	h	h	b	a
Lotus_SNP1794	LG1	scaffold340	187136	1794	h	h	h	b	b	b	a	b	h	b	a	h	b	a	b	h	a	a	b	h	b	a	b	a	b	h	b	b	b	a	b	b	b	h	-	b	b	h	a	b	h	h	h	b	a
Lotus_SNP1795	LG1	scaffold340	186821	1795	h	h	h	b	h	b	a	h	h	b	a	a	b	a	b	h	a	a	-	h	a	a	-	a	b	a	-	b	b	a	-	b	b	-	-	b	b	-	-	b	a	a	a	b	b
Lotus_SNP1796	LG1	scaffold340	155936	1796	h	h	h	b	h	b	a	h	h	b	a	a	b	a	b	h	a	a	-	b	b	a	-	a	b	b	-	b	-	b	b	b	b	b	-	b	b	b	a	b	b	h	-	b	-
Lotus_SNP1797	LG1	scaffold340	155889	1797	h	h	h	b	h	b	a	h	h	b	a	a	b	a	b	h	a	a	-	b	b	a	-	a	b	b	-	b	-	b	b	b	b	b	-	b	b	b	a	b	b	h	-	b	-
Lotus_SNP1798	LG1	scaffold340	110460	1798	h	b	h	b	h	b	a	b	b	b	a	b	b	a	b	b	a	a	b	h	b	a	b	a	b	b	h	b	b	b	b	b	b	b	-	b	b	b	a	b	b	b	b	b	b
Lotus_SNP1799	LG1	scaffold340	27410	1799	h	h	h	b	h	b	a	h	h	b	a	h	b	a	b	h	a	a	b	h	h	a	b	a	b	h	-	b	b	h	b	b	b	b	-	b	b	h	a	b	h	h	h	b	-
Lotus_SNP1800	LG1	scaffold340	27398	1800	h	h	h	b	h	b	a	h	h	b	a	h	b	a	b	h	a	a	b	h	h	a	b	a	b	h	-	b	b	h	b	b	b	b	-	b	b	h	a	b	h	h	h	b	-
Lotus_SNP1801	LG1	scaffold340	951	1801	h	h	h	b	h	b	a	h	h	b	a	h	b	a	b	h	a	a	b	h	h	a	b	a	b	h	b	b	b	a	b	b	b	h	a	b	b	h	a	b	h	h	a	b	a
Lotus_SNP1802	LG1	scaffold340	950	1802	h	h	h	b	h	b	a	h	h	b	a	h	b	a	b	h	a	a	b	h	h	a	b	a	b	h	b	b	b	a	b	b	b	h	a	b	b	h	a	b	h	h	a	b	a
Lotus_SNP1803	LG1	scaffold1259	2879	1803	h	h	h	b	h	b	a	h	h	b	a	h	b	a	b	h	a	a	b	h	b	a	b	a	b	b	b	b	b	h	b	b	b	b	a	b	b	b	a	b	b	h	a	b	b
Lotus_SNP1804	LG1	scaffold1259	2930	1804	h	h	h	b	h	b	a	h	h	b	a	h	b	a	b	h	a	a	b	h	b	a	b	a	b	b	b	b	b	h	b	b	b	b	a	b	b	b	a	b	b	h	b	b	b
Lotus_SNP1805	LG1	scaffold1677	242535	1805	h	a	h	b	b	b	a	b	h	b	a	b	b	a	b	h	a	a	b	h	-	a	-	a	b	b	-	b	-	-	-	b	-	b	b	b	b	b	a	-	b	a	h	b	-
Lotus_SNP1806	LG1	scaffold1677	242596	1806	h	a	h	b	b	b	a	b	h	b	a	b	b	a	b	h	a	a	b	h	-	a	-	a	b	b	-	b	-	-	-	b	-	b	b	b	b	b	a	-	b	a	h	b	-
Lotus_SNP1807	LG1	scaffold1677	247027	1807	h	h	h	b	h	b	a	h	h	b	a	h	b	a	b	h	a	a	b	h	h	a	b	a	b	h	b	b	b	b	b	b	b	h	-	b	b	h	a	b	h	h	b	b	b
Lotus_SNP1808	LG1	scaffold1677	247063	1808	h	h	h	b	h	b	a	h	h	b	a	h	b	a	b	h	a	a	b	h	h	a	b	a	b	h	b	b	b	b	b	b	b	h	-	b	b	h	a	b	h	h	b	b	b
Lotus_SNP1809	LG1	scaffold1677	247297	1809	h	h	h	b	h	b	a	h	h	b	a	h	b	a	b	h	a	a	b	h	h	a	b	a	b	h	b	b	b	b	b	b	b	h	-	b	b	h	a	b	h	h	b	b	b
Lotus_SNP1810	LG1	scaffold1677	247335	1810	h	h	h	b	h	b	a	h	h	b	a	h	b	a	b	h	a	a	b	h	h	a	b	a	b	h	b	b	b	b	b	b	b	h	-	b	b	h	a	b	h	h	b	b	b
Lotus_SNP1811	LG1	scaffold1677	249368	1811	h	h	h	b	h	b	a	h	h	b	a	h	b	a	b	h	a	a	b	h	a	a	b	a	b	h	-	b	b	a	b	b	b	h	-	b	b	h	a	b	b	h	h	b	h
Lotus_SNP1812	LG1	scaffold1677	249401	1812	h	h	h	b	h	b	a	h	h	b	a	h	b	a	b	h	a	a	b	h	-	a	b	a	b	h	-	b	b	a	b	b	b	h	-	b	b	h	a	b	a	h	h	b	h
Lotus_SNP1813	LG1	scaffold1677	249412	1813	h	h	h	b	h	b	a	h	h	b	a	h	b	a	b	h	a	a	b	h	-	a	b	a	b	h	-	b	b	a	b	b	b	h	-	b	b	h	a	b	a	h	h	b	h
Lotus_SNP1814	LG1	scaffold1677	249602	1814	h	h	h	b	h	b	a	h	h	b	a	h	b	a	b	h	a	a	b	h	h	a	b	a	b	h	b	b	b	h	-	b	b	h	b	b	b	h	a	b	h	h	h	b	h
Lotus_SNP1815	LG1	scaffold1677	249680	1815	h	h	h	b	h	b	a	h	h	b	a	h	b	a	b	h	a	a	b	h	h	a	b	a	b	h	b	b	b	h	-	b	b	h	b	b	b	h	a	b	h	h	h	b	h
Lotus_SNP1816	LG1	scaffold1677	252148	1816	h	h	h	b	h	b	a	h	h	b	a	h	b	a	b	h	a	a	b	h	h	a	b	a	b	h	b	b	b	h	b	b	b	h	b	b	b	h	a	b	h	h	h	b	h
Lotus_SNP1817	LG1	scaffold1677	252178	1817	h	h	h	b	h	b	a	h	h	b	a	h	b	a	b	h	a	a	b	h	h	a	b	a	b	h	b	b	b	h	b	b	b	h	b	b	b	h	a	b	h	h	h	b	h
Lotus_SNP1818	LG1	scaffold1677	340342	1818	h	h	h	b	h	b	a	h	h	b	a	b	b	a	b	h	a	a	b	h	h	a	b	a	b	h	b	b	b	a	b	b	b	h	-	b	b	h	a	b	h	h	h	b	h
Lotus_SNP1819	LG1	scaffold1677	340392	1819	h	h	h	b	h	b	a	h	h	b	a	b	b	a	b	h	a	a	b	h	h	a	b	a	b	h	b	b	b	a	b	b	b	h	-	b	b	h	a	b	a	h	h	b	h
Lotus_SNP1820	LG1	scaffold1677	340441	1820	h	h	h	b	h	b	a	h	h	b	a	b	b	a	b	h	a	a	b	h	h	a	b	a	b	h	b	b	b	a	b	b	b	h	-	b	b	h	a	b	h	h	h	b	h
Lotus_SNP1821	LG1	scaffold1677	372282	1821	h	a	h	b	b	b	a	b	h	b	a	a	b	-	b	h	a	a	b	h	-	a	b	a	-	a	b	b	-	-	-	b	-	b	-	b	b	-	-	-	b	-	a	b	a
Lotus_SNP1822	LG1	scaffold1677	372336	1822	h	a	h	b	b	b	a	b	h	b	a	a	b	-	b	h	a	a	b	h	-	a	b	a	-	a	b	b	-	-	-	b	-	b	-	b	b	-	-	-	b	-	a	b	a
Lotus_SNP1823	LG1	scaffold1677	372509	1823	h	a	b	b	b	b	a	-	h	b	a	a	b	-	-	h	a	-	b	h	-	a	b	a	-	a	-	b	-	-	-	b	-	b	-	b	-	-	-	-	b	-	a	b	-
Lotus_SNP1824	LG1	scaffold1677	372510	1824	h	a	h	b	b	b	a	-	h	b	a	a	b	-	-	h	a	-	b	h	-	a	b	a	-	a	-	b	-	-	-	b	-	b	-	b	-	-	-	-	b	-	a	b	-
Lotus_SNP1825	LG1	scaffold1677	378824	1825	h	h	h	b	h	b	a	h	h	b	a	h	b	a	b	h	a	a	b	h	h	a	b	a	b	h	b	b	b	h	b	b	b	h	a	b	b	h	a	b	h	h	h	b	h
Lotus_SNP1826	LG1	scaffold1677	453909	1826	h	a	h	b	b	b	a	h	h	b	a	h	b	a	b	h	a	a	b	h	h	a	b	a	b	h	b	b	b	h	b	b	b	a	-	b	b	h	a	b	h	h	h	b	b
Lotus_SNP1827	LG1	scaffold1677	453919	1827	h	a	h	b	b	b	a	h	h	b	a	h	b	a	b	h	a	a	b	h	h	a	b	a	b	h	b	b	b	h	b	b	b	a	-	b	b	h	a	b	h	h	h	b	b
Lotus_SNP1828	LG1	scaffold1677	454098	1828	h	a	h	b	b	b	a	h	h	b	a	h	b	a	b	h	a	a	b	h	h	a	b	a	b	h	b	b	b	h	b	b	b	a	-	b	b	h	a	b	h	h	h	b	b
Lotus_SNP1829	LG1	scaffold1226	132267	1829	h	h	h	b	h	b	a	h	h	b	a	h	b	a	b	h	a	a	b	h	h	a	b	a	b	h	b	b	b	h	b	b	b	h	b	b	b	h	a	b	h	h	h	b	b
Lotus_SNP1830	LG1	scaffold1226	235942	1830	h	h	h	b	h	b	a	h	h	b	a	h	b	a	b	h	a	a	b	h	h	a	b	a	b	h	b	b	b	h	b	b	b	h	h	b	b	h	a	b	h	h	h	b	h
Lotus_SNP1831	LG1	scaffold1226	236100	1831	h	h	h	b	h	b	a	b	h	b	a	h	b	a	b	h	a	a	b	h	h	a	b	a	b	h	b	b	b	h	b	b	b	h	-	b	b	h	a	b	h	h	h	b	b
Lotus_SNP1832	LG1	scaffold1226	236120	1832	h	h	h	b	h	b	a	b	h	b	a	h	b	a	b	h	a	a	b	h	h	a	b	a	b	h	b	b	b	h	b	b	b	h	-	b	b	h	a	b	h	h	h	b	b
Lotus_SNP1833	LG1	scaffold1226	257328	1833	h	h	h	b	h	b	a	h	h	b	a	h	b	a	b	h	a	a	b	h	h	a	b	a	b	h	b	b	b	h	b	b	b	h	b	b	b	h	a	b	h	h	h	b	h
Lotus_SNP1834	LG1	scaffold1226	257408	1834	h	h	h	b	h	b	a	h	h	b	a	h	b	a	b	h	a	a	b	h	h	a	b	a	b	h	b	b	b	h	b	b	b	h	b	b	b	h	a	b	h	h	h	b	h
Lotus_SNP1835	LG1	scaffold1226	257482	1835	h	h	h	b	h	b	a	h	h	b	a	h	b	a	b	h	a	a	b	h	h	a	b	a	b	h	b	b	b	h	b	b	b	h	b	b	b	h	a	b	h	h	h	b	h
Lotus_SNP1836	LG1	scaffold1226	257513	1836	h	h	h	b	h	b	a	h	h	b	a	h	b	a	b	h	a	a	b	h	h	a	b	a	b	h	b	b	b	h	b	b	b	h	b	b	b	h	a	b	h	h	h	b	h
Lotus_SNP1837	LG1	scaffold16	195874	1837	h	h	h	b	h	b	a	a	h	b	a	h	b	a	b	h	a	a	b	h	a	a	b	a	b	h	-	b	-	a	-	b	b	h	-	b	b	h	a	b	a	a	b	b	b
Lotus_SNP1838	LG1	scaffold16	195879	1838	h	h	h	b	h	b	a	h	h	b	a	h	b	a	b	h	a	a	b	h	h	a	b	a	b	h	-	b	-	a	-	b	b	h	-	b	b	h	a	b	a	h	b	b	a
Lotus_SNP1839	LG1	scaffold16	195880	1839	h	h	h	b	h	b	a	h	h	b	a	a	b	a	b	h	a	a	b	h	h	a	b	a	b	h	-	b	-	a	-	b	b	h	-	b	b	h	a	b	a	h	b	b	a
Lotus_SNP1840	LG1	scaffold16	210139	1840	h	h	h	b	h	b	a	h	h	b	a	h	b	a	b	h	a	a	b	h	h	a	b	a	b	h	b	b	b	a	b	b	b	h	a	b	b	h	a	b	h	h	h	b	h
Lotus_SNP1841	LG1	scaffold16	264791	1841	h	h	h	b	h	b	a	h	h	b	a	h	b	a	b	h	a	a	b	h	h	a	b	a	b	h	b	b	b	a	b	b	b	h	-	b	b	h	h	b	h	h	h	b	a
Lotus_SNP1842	LG1	scaffold16	264947	1842	h	h	h	b	h	b	a	h	h	b	a	h	b	a	b	h	a	a	b	h	h	a	b	a	b	h	b	b	b	a	b	b	b	h	-	b	b	h	h	b	h	h	h	b	a
Lotus_SNP1843	LG1	scaffold16	265004	1843	h	h	h	b	h	b	a	h	h	b	a	h	b	a	b	h	a	a	b	h	h	a	b	a	b	h	b	b	b	a	b	b	b	h	-	b	b	h	h	b	h	h	h	b	a
Lotus_SNP1844	LG1	scaffold16	422162	1844	h	h	h	b	h	b	a	b	h	b	a	h	b	a	b	h	a	a	b	h	h	a	b	a	b	h	b	b	b	a	b	b	b	h	b	b	b	h	a	b	h	h	h	b	h
Lotus_SNP1845	LG1	scaffold16	422467	1845	h	h	h	b	h	b	a	h	h	b	a	h	b	a	b	h	a	a	b	h	b	a	b	a	b	h	b	b	b	a	b	b	b	h	-	b	b	h	a	b	h	h	h	b	h
Lotus_SNP1846	LG1	scaffold16	592622	1846	h	h	h	b	h	b	a	h	h	b	a	-	b	-	b	h	a	a	b	h	h	a	b	a	b	h	b	b	b	-	b	b	b	-	-	b	h	h	a	b	a	h	b	b	a
Lotus_SNP1847	LG1	scaffold16	592647	1847	h	h	h	b	h	b	a	h	h	b	a	-	b	-	b	h	a	a	b	h	h	a	b	a	b	h	b	b	b	-	b	b	b	-	-	b	h	h	a	b	a	h	b	b	a
Lotus_SNP1848	LG1	scaffold16	647529	1848	h	h	h	b	h	b	a	h	h	b	a	h	b	a	b	h	a	a	b	h	h	a	b	a	b	h	b	b	b	a	b	b	b	h	a	b	h	h	a	b	h	h	b	b	h
Lotus_SNP1849	LG1	scaffold16	647821	1849	h	h	h	b	h	b	a	h	h	b	a	h	b	a	b	h	a	a	b	h	h	a	b	a	b	h	b	b	b	a	b	b	b	h	a	b	h	h	a	b	h	h	b	b	b
Lotus_SNP1850	LG1	scaffold16	648396	1850	h	b	h	b	a	b	a	a	h	b	-	h	b	a	-	h	a	a	b	a	b	a	-	a	b	h	-	b	b	a	-	b	b	a	-	b	b	a	a	-	a	a	h	b	-
Lotus_SNP1851	LG1	scaffold16	648411	1851	h	b	h	b	a	b	a	a	h	b	-	h	b	a	-	h	a	a	b	a	b	b	-	a	b	h	-	b	b	a	-	b	b	a	-	b	b	a	a	-	a	a	h	b	-
Lotus_SNP1852	LG1	scaffold16	689447	1852	h	h	h	b	h	b	a	h	h	b	a	a	b	-	-	h	a	a	b	h	h	a	b	a	b	h	-	b	-	a	b	b	b	h	a	b	h	a	a	b	a	a	h	b	b
Lotus_SNP1853	LG1	scaffold16	695362	1853	h	h	h	b	h	b	a	h	h	b	a	h	b	a	b	h	a	a	b	h	h	a	b	a	b	h	b	b	b	a	b	b	b	h	h	b	h	h	a	b	h	h	h	b	h
Lotus_SNP1854	LG1	scaffold16	707155	1854	h	-	b	b	b	-	a	b	b	b	a	-	b	-	-	h	a	-	-	h	-	a	b	a	b	a	b	-	b	-	-	b	b	a	-	-	b	a	a	b	-	a	b	b	-
Lotus_SNP1855	LG1	scaffold16	731404	1855	h	h	h	b	h	b	a	h	h	b	a	h	b	a	b	h	a	a	b	h	h	a	b	a	b	h	b	b	b	a	b	b	b	h	b	b	h	h	a	b	h	h	h	b	h
Lotus_SNP1856	LG1	scaffold16	731692	1856	h	h	h	b	h	b	a	h	h	b	a	h	b	a	b	h	a	a	b	h	h	a	b	a	b	h	b	b	b	a	b	b	b	h	b	b	h	h	a	b	h	h	h	b	h
Lotus_SNP1857	LG1	scaffold16	736926	1857	h	h	h	b	h	b	a	h	h	b	a	h	b	h	b	h	a	a	b	h	h	a	b	a	b	h	b	b	b	a	b	b	b	h	h	b	h	h	a	b	h	h	h	b	h
Lotus_SNP1858	LG1	scaffold16	864722	1858	h	h	h	b	h	b	a	h	h	b	a	h	b	a	b	h	a	a	b	h	h	a	b	a	b	h	b	b	b	a	b	b	b	h	a	b	h	h	a	b	h	h	h	b	h
Lotus_SNP1859	LG1	scaffold16	864731	1859	h	h	h	b	h	b	a	h	h	b	a	h	b	a	b	h	a	a	b	h	h	a	b	a	b	h	b	b	b	a	b	b	b	h	a	b	h	h	a	b	h	h	h	b	h
Lotus_SNP1860	LG1	scaffold16	864905	1860	h	h	h	b	h	b	a	h	h	b	a	h	b	a	b	h	a	a	b	h	h	a	b	a	b	h	b	b	b	a	b	b	b	h	a	b	h	h	a	b	h	h	h	b	h
Lotus_SNP1861	LG1	scaffold16	904490	1861	h	b	h	b	h	b	a	b	b	b	a	h	b	a	b	b	a	a	b	b	h	a	b	a	b	h	b	b	b	a	b	b	b	h	h	b	h	h	a	b	h	h	b	b	b
Lotus_SNP1862	LG1	scaffold16	904501	1862	h	b	h	b	h	b	a	h	b	b	a	h	b	a	b	b	a	a	b	b	h	a	b	a	b	h	b	b	b	a	b	b	b	h	h	b	h	h	a	b	h	h	b	b	b
Lotus_SNP1863	LG1	scaffold16	920732	1863	h	h	h	b	a	b	a	h	h	b	a	h	b	a	b	a	a	a	b	h	a	a	b	a	b	h	b	b	b	a	b	b	b	h	b	b	h	h	a	b	h	h	h	b	h
Lotus_SNP1864	LG1	scaffold101	706602	1864	h	-	-	b	a	b	a	a	h	b	a	b	b	a	b	h	a	a	b	h	b	a	b	a	b	b	-	b	b	a	-	b	b	a	-	b	b	b	a	-	h	h	h	b	a
Lotus_SNP1865	LG1	scaffold101	667824	1865	h	h	h	b	h	b	a	h	h	b	a	h	b	a	b	h	a	a	b	h	h	a	b	a	b	h	b	b	b	a	b	b	b	h	h	b	b	h	a	b	h	h	h	b	h
Lotus_SNP1866	LG1	scaffold101	456841	1866	h	b	b	b	b	b	a	-	h	-	a	-	b	-	b	h	a	-	b	h	h	a	b	-	b	-	-	b	b	-	b	-	b	b	-	b	b	-	a	-	b	a	b	b	b
Lotus_SNP1867	LG1	scaffold101	357708	1867	h	h	h	b	h	b	a	h	h	b	a	h	b	a	b	h	a	a	b	h	h	a	b	a	b	h	b	b	b	a	b	b	b	a	-	b	b	h	a	b	h	h	h	b	a
Lotus_SNP1868	LG1	scaffold101	138608	1868	h	h	b	b	h	b	a	h	h	b	a	b	b	a	b	h	a	a	b	b	h	a	b	a	b	b	b	b	b	a	b	b	b	b	h	b	b	b	a	b	b	b	b	b	b
Lotus_SNP1869	LG1	scaffold101	78929	1869	h	b	h	b	a	-	a	b	a	b	a	a	b	a	b	h	a	a	-	h	b	a	b	a	b	b	b	b	b	a	b	b	b	b	-	b	b	h	a	b	h	a	a	b	-
Lotus_SNP1870	LG1	scaffold101	78909	1870	h	b	h	b	a	-	a	b	a	b	a	a	b	a	b	h	a	a	-	h	b	a	b	a	b	b	b	b	b	a	b	b	b	a	-	b	b	h	a	b	h	a	a	b	-
Lotus_SNP1871	LG1	scaffold101	78676	1871	h	b	h	b	a	-	a	b	a	b	a	a	b	a	b	h	a	a	-	h	h	a	b	a	b	b	b	b	b	a	b	b	b	a	-	b	b	h	a	b	h	a	a	b	-
Lotus_SNP1872	LG1	scaffold262	749843	1872	h	h	b	b	h	b	a	h	h	b	a	-	b	-	b	h	a	a	-	h	h	a	b	a	b	h	b	b	b	a	b	b	b	h	-	b	h	h	a	b	h	h	b	b	-
Lotus_SNP1873	LG1	scaffold262	749836	1873	h	h	b	b	h	b	a	h	h	b	a	-	b	-	b	h	a	a	-	h	h	a	b	a	b	h	b	b	b	a	b	b	b	h	-	b	h	h	a	b	h	h	b	b	b
Lotus_SNP1874	LG1	scaffold262	673640	1874	h	h	h	b	h	b	a	h	h	b	a	-	b	b	b	h	a	a	b	h	h	a	b	a	b	h	-	b	b	a	-	b	b	a	a	b	h	h	a	b	a	h	b	b	b
Lotus_SNP1875	LG1	scaffold262	633598	1875	h	b	b	b	b	b	a	b	h	b	a	-	b	-	b	h	a	a	b	h	h	a	b	a	b	h	-	b	b	a	b	b	b	b	-	b	b	b	a	b	b	h	b	b	-
Lotus_SNP1876	LG1	scaffold262	633583	1876	h	b	b	b	b	b	a	b	h	b	a	-	b	-	b	h	a	a	b	h	h	a	b	a	b	h	-	b	b	a	b	b	b	b	-	b	b	b	a	b	b	h	a	b	-
Lotus_SNP1877	LG1	scaffold262	368252	1877	h	-	b	b	h	b	a	b	h	b	a	h	b	a	b	h	a	a	b	b	a	a	b	a	b	a	b	b	b	a	-	b	b	h	a	b	a	h	a	b	h	h	h	b	h
Lotus_SNP1878	LG1	scaffold262	368240	1878	h	-	b	b	h	b	a	b	h	b	a	h	b	a	b	h	a	a	b	b	a	a	b	a	b	a	b	b	b	a	-	b	b	h	a	b	a	h	a	b	h	h	h	b	h
Lotus_SNP1879	LG1	scaffold262	346787	1879	h	h	h	b	h	b	a	b	h	b	a	b	b	-	b	h	a	a	b	h	h	a	b	a	b	h	b	b	b	a	-	b	b	h	-	b	h	h	a	b	b	h	h	b	b
Lotus_SNP1880	LG1	scaffold262	346704	1880	h	h	h	b	h	b	a	b	h	b	a	b	b	-	b	h	a	a	b	h	h	a	b	a	b	h	b	b	b	a	-	b	b	h	-	b	h	h	a	b	h	h	h	b	b
Lotus_SNP1881	LG1	scaffold262	346686	1881	h	h	h	b	h	b	a	b	h	b	a	b	b	-	b	h	a	a	b	h	h	a	b	a	b	h	b	b	b	a	-	b	b	h	-	b	h	h	a	b	b	h	h	b	b
Lotus_SNP1882	LG1	scaffold262	346680	1882	h	h	h	b	h	b	a	b	h	b	a	b	b	-	b	h	a	a	b	h	h	a	b	a	b	h	b	b	b	a	-	b	b	h	-	b	h	h	a	b	b	h	h	b	b
Lotus_SNP1883	LG1	scaffold262	225386	1883	h	a	h	b	a	b	a	h	h	b	a	h	b	a	b	h	a	a	b	h	a	a	b	a	b	b	-	b	b	a	-	b	b	b	b	b	h	h	a	b	h	-	a	b	a
Lotus_SNP1884	LG1	scaffold262	225278	1884	h	a	h	b	a	b	a	h	h	b	a	h	b	a	b	h	a	a	b	h	a	a	b	a	b	b	-	b	b	a	-	b	b	b	b	b	h	h	a	b	h	-	a	b	a
Lotus_SNP1885	LG1	scaffold262	225212	1885	h	a	h	b	a	b	a	h	h	b	a	h	b	a	b	h	a	a	b	h	a	a	b	a	b	b	-	b	b	a	-	b	b	b	b	b	h	h	a	b	h	-	a	b	a
Lotus_SNP1886	LG1	scaffold262	28978	1886	h	h	h	b	h	b	a	h	h	b	a	h	b	a	b	h	a	a	b	h	h	a	b	a	b	h	b	b	b	a	b	b	b	h	a	b	h	a	a	b	h	h	h	b	h
Lotus_SNP1887	LG1	scaffold2440	12126	1887	h	h	h	b	h	b	a	h	h	b	a	h	b	a	b	h	a	a	b	h	h	a	h	a	b	h	b	b	b	a	b	b	b	b	h	b	h	h	a	b	h	h	h	b	h
Lotus_SNP1888	LG1	scaffold2440	85513	1888	h	h	h	b	h	b	a	h	h	b	a	b	b	a	b	h	a	a	b	h	h	a	h	a	b	h	b	b	b	a	b	b	b	b	b	b	h	h	a	b	h	h	h	b	h
Lotus_SNP1889	LG1	scaffold2440	86180	1889	h	h	h	b	h	b	a	h	h	b	a	h	b	a	b	h	a	a	b	h	h	a	h	a	b	h	b	b	b	a	b	b	b	b	b	b	h	h	a	b	h	h	h	b	h
Lotus_SNP1890	LG1	scaffold2440	86212	1890	h	h	h	b	h	b	a	h	h	b	a	h	b	a	b	h	a	a	b	h	h	a	h	a	b	h	b	b	b	a	b	b	b	b	b	b	h	h	a	b	h	h	h	b	h
Lotus_SNP1891	LG1	scaffold1177	88336	1891	h	a	h	b	h	b	a	h	h	b	a	h	b	a	b	h	a	a	b	h	h	a	h	a	b	h	b	b	b	a	-	b	b	b	h	b	h	h	a	b	h	h	h	b	-
Lotus_SNP1892	LG1	scaffold1177	150575	1892	h	h	h	b	h	b	a	h	h	b	a	h	b	a	b	h	a	a	b	h	h	a	h	a	b	h	b	b	b	a	b	b	b	b	-	b	h	h	a	b	h	b	h	b	b
Lotus_SNP1893	LG1	scaffold1177	150769	1893	h	h	h	b	h	b	a	h	h	b	a	h	b	a	b	h	a	a	b	h	h	a	h	a	b	h	b	b	b	a	b	b	b	b	-	b	h	h	a	b	h	b	h	b	a
Lotus_SNP1894	LG1	scaffold1177	150806	1894	h	h	h	b	h	b	a	h	h	b	a	h	b	a	b	h	a	a	b	h	h	a	h	a	b	h	b	b	b	a	b	b	b	b	-	b	h	h	a	b	h	b	h	b	b
Lotus_SNP1895	LG1	scaffold1177	150852	1895	h	h	h	b	h	b	a	h	h	b	a	h	b	a	b	h	a	a	-	h	a	a	a	a	b	h	b	b	b	a	b	b	b	b	-	b	h	h	a	b	h	a	h	b	a
Lotus_SNP1896	LG1	scaffold164	1054452	1896	h	h	h	b	h	b	a	b	h	b	a	h	b	h	b	h	a	a	b	h	h	a	h	a	b	h	b	b	b	a	b	b	b	b	-	b	h	b	a	b	h	h	h	b	h
Lotus_SNP1897	LG1	scaffold164	1027559	1897	h	b	b	b	h	b	a	b	h	b	a	h	b	-	-	h	a	a	b	h	h	a	h	a	b	h	-	b	-	a	-	b	b	b	-	b	a	h	a	-	a	a	a	b	h
Lotus_SNP1898	LG1	scaffold164	1024068	1898	h	h	h	b	h	b	a	h	h	b	a	b	b	a	b	h	a	a	b	h	b	a	b	a	b	h	b	b	b	a	b	b	b	b	-	b	b	a	a	b	a	a	a	b	a
Lotus_SNP1899	LG1	scaffold164	834624	1899	h	h	h	b	h	b	a	h	h	b	a	h	b	a	b	h	a	a	b	h	h	a	h	a	b	h	b	b	b	a	b	b	b	b	-	b	h	h	a	b	h	h	h	b	b
Lotus_SNP1900	LG1	scaffold164	834396	1900	h	h	h	b	h	b	a	h	h	b	a	h	b	a	b	h	a	a	b	h	h	a	h	a	b	h	b	b	b	a	b	b	b	b	-	b	h	h	a	b	h	h	h	b	b
Lotus_SNP1901	LG1	scaffold164	833971	1901	h	h	h	b	h	b	a	h	h	b	a	h	b	h	b	h	a	a	b	h	b	a	h	a	b	h	-	b	b	a	b	b	b	b	b	b	h	h	a	b	h	h	h	b	h
Lotus_SNP1902	LG1	scaffold164	833869	1902	h	h	h	b	h	b	a	h	h	b	a	h	b	h	b	h	a	a	b	h	b	a	h	a	b	h	-	b	b	a	b	b	b	b	b	b	h	h	a	b	h	h	h	b	h
Lotus_SNP1903	LG1	scaffold164	833788	1903	h	h	h	b	h	b	a	h	h	b	a	h	b	b	b	h	a	a	b	h	b	a	h	a	b	h	-	b	b	a	b	b	b	b	b	b	h	h	a	b	h	h	h	b	h
Lotus_SNP1904	LG1	scaffold164	642643	1904	h	h	h	b	h	b	a	h	h	b	a	h	b	a	b	h	a	a	b	h	h	a	h	a	b	h	b	b	b	a	b	b	b	b	b	b	h	h	a	b	h	h	h	b	h
Lotus_SNP1905	LG1	scaffold164	642404	1905	h	h	h	b	h	b	a	h	h	b	a	h	b	a	b	h	a	a	b	h	h	a	h	a	b	h	b	b	b	a	b	b	b	b	b	b	h	h	a	b	h	h	h	b	h
Lotus_SNP1906	LG1	scaffold164	642334	1906	h	h	h	b	h	b	a	h	h	b	a	h	b	a	b	h	a	a	b	h	h	a	h	a	b	h	b	b	b	a	b	b	b	b	b	b	h	h	a	b	h	h	h	b	h
Lotus_SNP1907	LG1	scaffold164	631413	1907	h	b	b	b	h	b	a	a	h	-	a	-	b	-	-	h	a	a	b	b	-	a	a	a	b	a	-	b	b	a	-	b	b	b	-	b	a	h	a	b	-	h	a	b	b
Lotus_SNP1908	LG1	scaffold164	631267	1908	h	b	b	b	h	b	a	a	h	-	a	-	b	a	-	h	a	a	b	b	-	a	a	a	b	a	-	b	b	a	-	b	b	b	-	b	a	h	a	b	-	h	a	b	b
Lotus_SNP1909	LG1	scaffold164	631239	1909	h	b	b	b	h	b	a	a	h	-	a	-	b	a	-	h	a	a	b	b	-	a	a	a	b	a	-	b	b	a	-	b	b	b	-	b	a	h	a	b	-	h	b	b	b
Lotus_SNP1910	LG1	scaffold164	631235	1910	h	b	b	b	h	b	a	a	h	-	a	-	b	a	-	h	a	a	b	b	-	a	a	a	b	a	-	b	b	a	-	b	b	b	-	b	a	h	a	b	-	h	b	b	b
Lotus_SNP1911	LG1	scaffold164	620611	1911	h	b	h	b	h	b	a	h	h	b	a	b	b	b	b	h	a	a	b	h	b	a	h	a	b	h	-	b	b	a	-	b	b	b	b	b	h	h	a	b	b	b	b	b	a
Lotus_SNP1912	LG1	scaffold164	580479	1912	h	a	h	b	h	b	a	h	h	b	a	h	b	h	b	h	a	a	b	h	b	a	h	h	b	h	b	b	b	a	b	b	b	b	-	b	h	a	a	b	h	h	h	b	h
Lotus_SNP1913	LG1	scaffold164	515139	1913	h	h	h	b	h	b	a	h	h	b	a	h	b	-	b	h	a	a	b	h	b	a	b	h	b	h	b	b	b	a	b	b	b	b	b	b	h	h	a	b	h	a	a	b	a
Lotus_SNP1914	LG1	scaffold164	514893	1914	h	h	h	b	h	b	a	h	h	b	a	h	b	-	b	h	a	a	b	h	h	a	b	a	b	h	b	b	b	a	b	b	b	b	b	b	h	h	a	b	h	a	a	b	a
Lotus_SNP1915	LG1	scaffold164	240889	1915	h	h	h	b	h	b	a	h	h	b	a	b	b	-	b	h	a	a	b	h	h	a	a	a	b	a	-	b	b	a	b	b	b	-	-	b	h	h	a	b	a	h	h	b	b
Lotus_SNP1916	LG1	scaffold164	240798	1916	h	b	h	b	h	b	a	b	h	b	a	b	b	-	b	b	a	a	b	b	h	a	h	a	b	a	b	b	b	h	b	b	b	b	-	b	b	b	a	b	b	b	h	b	b
Lotus_SNP1917	LG1	scaffold164	240792	1917	h	b	h	b	h	b	a	b	h	b	a	b	b	-	b	b	a	a	b	b	h	a	h	a	b	a	b	b	b	h	b	b	b	b	-	b	b	h	a	b	b	b	h	b	b
Lotus_SNP1918	LG1	scaffold164	240742	1918	h	b	h	b	h	b	a	b	h	b	a	b	b	-	b	b	a	a	b	b	h	a	h	a	b	a	b	b	b	h	b	b	b	b	-	b	b	h	a	b	b	b	h	b	b
Lotus_SNP1919	LG1	scaffold164	240723	1919	h	b	h	b	h	b	a	b	h	b	a	b	b	-	b	b	a	a	b	b	h	a	h	a	b	a	b	b	b	h	b	b	b	b	-	b	b	h	a	b	b	b	b	b	b
Lotus_SNP1920	LG1	scaffold164	240714	1920	h	b	h	b	h	b	a	b	h	b	a	b	b	-	b	b	a	a	b	b	h	a	h	a	b	a	b	b	b	h	b	b	b	b	-	b	b	h	a	b	b	b	h	b	b
Lotus_SNP1921	LG1	scaffold164	230612	1921	h	h	h	b	h	b	a	h	h	b	a	h	b	-	h	h	a	a	b	h	b	a	b	h	b	a	b	b	b	h	b	b	b	b	-	b	h	h	a	b	h	b	h	b	a
Lotus_SNP1922	LG1	scaffold164	230512	1922	h	h	h	b	h	b	a	h	h	b	a	h	b	-	h	h	a	a	b	h	h	a	b	a	b	a	b	b	b	h	b	b	b	b	-	b	h	h	a	b	h	h	h	b	a
Lotus_SNP1923	LG1	scaffold164	230491	1923	h	h	h	b	h	b	a	h	h	b	a	h	b	-	h	h	a	a	b	h	h	a	b	a	b	a	b	b	b	h	b	b	b	b	-	b	h	h	a	b	h	h	h	b	a
Lotus_SNP1924	LG1	scaffold164	230457	1924	h	h	h	b	h	b	a	h	h	b	a	h	b	-	h	h	a	a	b	h	h	a	b	a	b	a	b	b	b	h	b	b	b	b	-	b	h	h	a	b	h	h	h	b	a
Lotus_SNP1925	LG1	scaffold164	230439	1925	h	h	h	b	h	b	a	h	h	b	a	h	b	-	h	h	a	a	b	h	h	a	b	a	b	a	b	b	b	h	b	b	b	b	-	b	h	h	a	b	h	h	h	b	a
Lotus_SNP1926	LG1	scaffold164	187025	1926	h	-	-	b	b	b	-	b	-	b	-	-	b	-	a	b	-	a	-	-	-	a	b	a	-	-	-	-	-	-	b	b	b	-	-	-	a	-	-	-	-	a	-	a	-
Lotus_SNP1927	LG1	scaffold164	181939	1927	h	h	h	-	a	b	a	b	h	b	a	-	b	b	h	h	a	a	b	a	b	-	-	-	b	a	b	b	-	h	b	b	b	-	-	b	b	a	-	b	h	h	a	b	-
Lotus_SNP1928	LG1	scaffold164	179348	1928	h	h	h	b	h	b	a	h	h	b	a	a	b	-	h	h	a	a	-	h	a	a	a	a	b	a	b	-	b	b	b	b	b	b	b	b	h	b	a	b	h	h	-	b	-
Lotus_SNP1929	LG1	scaffold164	133824	1929	h	h	h	b	h	b	a	h	h	b	a	h	b	a	h	h	a	a	b	h	b	a	h	h	b	a	b	b	b	h	b	b	b	b	-	b	h	h	a	b	h	h	h	b	h
Lotus_SNP1930	LG1	scaffold164	121129	1930	h	h	h	b	h	b	a	h	h	b	a	h	b	-	b	h	a	a	b	h	h	a	a	a	b	a	-	b	b	b	-	b	b	b	-	b	h	h	a	b	h	b	a	b	-
Lotus_SNP1931	LG1	scaffold164	113457	1931	h	b	h	b	b	b	a	h	h	b	a	a	b	-	b	h	a	a	b	h	b	a	h	a	b	a	-	b	b	a	b	b	b	b	-	b	h	b	a	b	h	-	b	b	-
Lotus_SNP1932	LG1	scaffold164	86422	1932	h	h	h	b	h	b	a	h	h	b	a	h	b	a	h	h	a	a	b	h	h	a	h	a	b	a	b	b	b	h	b	b	b	b	b	b	h	h	a	b	h	h	h	b	h
Lotus_SNP1933	LG1	scaffold164	86110	1933	h	h	h	b	h	b	a	h	h	b	a	h	b	a	h	h	a	a	b	h	h	a	h	a	b	a	b	b	b	h	b	b	b	b	b	b	h	h	a	b	h	h	h	b	h
Lotus_SNP1934	LG1	scaffold361	339512	1934	h	h	h	b	b	b	a	b	h	b	a	h	b	a	b	h	a	a	b	h	h	a	h	a	b	h	b	b	b	a	b	b	b	b	a	b	b	h	a	b	b	h	h	b	h
Lotus_SNP1935	LG1	scaffold361	339508	1935	h	h	h	b	b	b	a	b	h	b	a	h	b	a	b	h	a	a	b	h	h	a	h	a	b	h	b	b	b	a	b	b	b	b	a	b	b	h	a	b	b	h	h	b	h
Lotus_SNP1936	LG1	scaffold361	339305	1936	h	h	h	b	b	b	a	b	h	b	a	h	b	a	b	h	a	a	b	h	h	a	h	a	b	h	b	b	b	a	b	b	b	b	a	b	b	h	a	b	b	h	h	b	h
Lotus_SNP1937	LG1	scaffold361	284455	1937	h	h	b	b	b	b	a	b	a	b	a	-	b	-	b	h	-	a	b	b	b	a	-	a	b	b	-	b	b	-	b	b	b	b	-	b	h	b	a	-	a	a	-	b	b
Lotus_SNP1938	LG1	scaffold361	284386	1938	h	h	b	b	b	b	a	b	a	b	a	-	b	-	b	h	-	a	b	b	b	a	-	a	b	b	-	b	b	-	b	b	b	b	-	b	h	a	b	-	a	a	-	b	b
Lotus_SNP1939	LG1	scaffold361	284377	1939	h	h	b	b	b	b	a	b	a	b	a	-	b	-	b	h	-	a	b	b	b	a	-	a	b	b	-	b	b	-	b	b	b	b	-	b	h	a	a	-	a	a	-	b	b
Lotus_SNP1940	LG1	scaffold361	284134	1940	h	h	b	b	h	b	a	a	a	b	a	-	b	-	b	h	-	a	-	h	b	a	-	a	b	b	-	b	b	-	b	b	b	b	-	b	h	a	a	-	a	a	a	b	-
Lotus_SNP1941	LG1	scaffold361	283865	1941	h	b	h	b	h	b	a	h	h	b	a	h	b	b	b	h	a	a	b	h	b	a	b	b	b	h	b	b	-	a	b	b	b	b	-	b	h	a	a	b	b	b	b	b	a
Lotus_SNP1942	LG1	scaffold361	283842	1942	h	b	h	b	h	b	a	h	h	b	a	h	b	a	b	h	a	a	b	h	h	a	b	a	b	h	b	b	-	a	b	b	b	b	-	b	h	a	a	b	b	b	b	b	a
Lotus_SNP1943	LG1	scaffold361	283825	1943	h	b	h	b	h	b	a	h	h	b	a	h	b	a	b	h	a	a	b	h	h	a	b	a	b	h	b	b	-	a	b	b	b	b	-	b	h	a	a	b	b	b	b	b	a
Lotus_SNP1944	LG1	scaffold361	283802	1944	h	b	h	b	h	b	a	h	h	b	a	h	b	a	b	h	a	a	b	h	h	a	b	a	b	h	b	b	-	a	b	b	b	b	-	b	h	a	a	b	b	a	a	b	a
Lotus_SNP1945	LG1	scaffold361	283313	1945	h	a	h	b	h	b	a	a	h	b	a	-	b	b	b	h	a	-	-	h	b	a	b	h	b	b	-	b	-	-	-	b	b	-	-	b	-	h	a	-	-	-	a	b	b
Lotus_SNP1946	LG1	scaffold361	283156	1946	h	a	h	b	h	b	a	a	h	b	a	-	b	b	b	h	a	-	-	h	b	a	b	a	b	b	-	b	-	-	-	b	b	b	-	b	-	h	a	-	-	-	a	b	b
Lotus_SNP1947	LG1	scaffold361	283124	1947	h	a	h	b	h	b	a	a	h	b	a	-	b	b	b	h	a	-	-	h	b	a	b	a	b	b	-	b	-	-	-	b	b	b	-	b	-	h	a	-	-	-	a	b	b
Lotus_SNP1948	LG1	scaffold361	283092	1948	h	a	h	b	h	b	a	a	h	b	a	-	b	b	b	h	a	-	-	h	b	a	b	a	b	b	-	b	-	-	-	b	b	b	-	b	-	h	a	-	-	-	a	b	b
Lotus_SNP1949	LG1	scaffold361	282904	1949	h	-	h	b	h	b	a	a	b	b	a	-	b	-	-	h	a	a	b	h	b	a	a	a	b	b	b	b	b	-	-	b	b	b	-	b	b	h	a	b	b	b	a	b	-
Lotus_SNP1950	LG1	scaffold361	282898	1950	h	-	h	b	h	b	a	a	b	b	a	-	b	-	-	h	a	a	b	h	b	a	a	a	b	b	b	b	b	-	-	b	b	b	-	b	b	h	a	b	b	b	a	b	-
Lotus_SNP1951	LG1	scaffold361	282890	1951	h	-	h	b	h	b	a	a	b	b	a	-	b	-	-	h	a	a	b	h	b	a	a	a	b	b	b	b	b	-	-	b	b	b	-	b	a	h	a	b	b	b	a	b	-
Lotus_SNP1952	LG1	scaffold361	282859	1952	h	-	h	b	h	b	a	a	b	b	a	-	b	-	-	h	a	a	b	h	b	a	a	a	b	b	b	b	b	-	-	b	b	b	-	b	a	h	a	b	b	b	a	b	-
Lotus_SNP1953	LG1	scaffold361	239220	1953	h	h	h	b	h	b	a	a	h	b	a	a	b	a	b	h	a	a	-	a	h	a	h	a	b	a	b	b	-	a	-	b	b	b	-	b	a	a	a	b	h	h	a	b	a
Lotus_SNP1954	LG1	scaffold361	239027	1954	h	b	h	b	h	b	a	a	h	b	a	a	b	a	b	h	a	a	-	a	h	a	h	a	b	a	b	b	-	a	-	b	b	b	-	b	a	a	a	b	h	h	a	b	a
Lotus_SNP1955	LG1	scaffold361	231611	1955	h	h	h	b	h	b	a	h	h	b	a	h	b	a	b	h	a	a	b	h	h	a	h	a	b	h	b	b	b	a	b	b	b	b	b	b	h	h	a	b	h	h	h	b	h
Lotus_SNP1956	LG1	scaffold361	231607	1956	h	h	h	b	h	b	a	h	h	b	a	h	b	a	b	h	a	a	b	h	b	a	h	a	b	h	b	b	b	a	b	b	b	b	b	b	h	h	a	b	h	h	h	b	h
Lotus_SNP1957	LG1	scaffold361	231547	1957	h	h	h	b	h	b	a	h	h	b	a	h	b	a	b	h	a	a	b	h	h	a	h	a	b	h	b	b	b	a	b	b	b	b	b	b	h	h	a	b	h	h	h	b	h
Lotus_SNP1958	LG1	scaffold361	124288	1958	h	h	h	b	h	b	a	b	h	b	a	h	b	b	b	h	a	a	b	h	h	a	b	a	b	h	-	b	b	a	-	b	b	b	-	b	a	h	a	b	a	h	h	b	a
Lotus_SNP1959	LG1	scaffold361	124257	1959	h	h	h	b	h	b	a	b	h	b	a	h	b	b	b	h	a	a	b	h	h	a	b	a	b	h	-	b	b	a	-	b	b	b	-	b	a	h	a	b	a	h	h	b	a
Lotus_SNP1960	LG1	scaffold361	124190	1960	h	h	h	b	h	b	a	h	h	b	a	h	b	a	b	h	a	a	b	h	h	a	b	a	b	h	b	b	b	a	b	b	b	b	-	b	h	h	a	b	h	h	h	b	b
Lotus_SNP1961	LG1	scaffold361	124158	1961	h	h	h	b	h	b	a	h	h	b	a	h	b	a	b	h	a	a	b	h	h	a	b	a	b	h	b	b	b	a	b	b	b	b	-	b	h	h	a	b	h	h	h	b	b
Lotus_SNP1962	LG1	scaffold361	124076	1962	h	h	h	b	b	b	a	h	b	b	-	h	b	a	b	b	a	a	b	b	h	a	b	a	b	b	b	b	b	a	b	b	b	b	a	b	h	b	a	b	b	h	h	b	b
Lotus_SNP1963	LG1	scaffold361	124043	1963	h	h	h	b	b	b	a	h	b	b	-	h	b	a	b	b	a	a	b	b	h	a	b	a	b	b	b	b	b	a	b	b	b	b	a	b	h	b	a	b	b	h	b	b	b
Lotus_SNP1964	LG1	scaffold361	124032	1964	h	h	h	b	b	b	a	h	b	b	-	h	b	a	b	b	a	a	b	b	h	a	b	a	b	b	b	b	b	a	b	b	b	b	a	b	h	b	a	b	b	h	b	b	b
Lotus_SNP1965	LG1	scaffold361	123790	1965	h	h	h	b	b	b	a	h	b	b	a	h	b	a	b	b	a	a	b	h	h	a	b	a	b	b	b	b	b	a	b	b	b	b	a	b	h	h	a	b	h	h	h	b	h
Lotus_SNP1966	LG1	scaffold361	123778	1966	h	h	h	b	b	b	a	h	b	b	a	h	b	a	b	b	a	a	b	h	h	a	b	a	b	b	b	b	b	a	b	b	b	b	a	b	h	h	a	b	h	h	h	b	h
Lotus_SNP1967	LG1	scaffold361	123777	1967	h	h	h	b	b	b	a	h	b	b	a	h	b	a	b	b	a	a	b	h	h	a	b	a	b	b	b	b	b	a	b	b	b	b	a	b	h	h	a	b	h	h	h	b	h
Lotus_SNP1968	LG1	scaffold361	123606	1968	h	-	-	b	h	b	a	-	h	b	a	-	b	a	b	h	-	a	-	-	-	a	h	a	-	b	-	b	-	a	b	b	b	-	-	b	b	h	a	b	b	b	a	-	b
Lotus_SNP1969	LG1	scaffold801	22812	1969	h	b	b	b	b	b	a	b	b	b	a	b	b	a	b	h	a	a	b	b	a	a	b	a	b	-	-	b	-	-	b	b	b	b	-	b	b	b	a	b	b	b	b	b	b
Lotus_SNP1970	LG1	scaffold801	27920	1970	h	h	h	b	h	b	a	h	h	b	a	h	b	a	b	h	a	a	b	h	h	a	h	a	b	h	b	b	b	a	b	b	b	b	h	b	b	b	a	b	b	h	h	b	h
Lotus_SNP1971	LG1	scaffold801	28141	1971	h	h	h	b	h	b	a	h	h	b	a	h	b	a	b	h	a	a	b	h	h	a	h	a	b	h	b	b	b	a	b	b	b	b	h	b	b	b	a	b	b	h	h	b	h
Lotus_SNP1972	LG1	scaffold96	1644	1972	h	-	h	b	h	b	a	-	h	b	a	b	-	a	b	h	a	a	b	h	h	a	h	a	b	-	b	-	b	-	-	b	b	b	-	b	a	a	a	-	a	h	h	b	b
Lotus_SNP1973	LG1	scaffold96	1786	1973	h	-	h	b	h	b	a	-	h	b	a	b	-	a	b	h	a	a	b	b	h	a	h	a	b	-	b	-	b	-	-	b	b	b	-	b	a	a	a	-	a	h	h	b	h
Lotus_SNP1974	LG1	scaffold96	21382	1974	h	a	b	b	a	-	a	h	h	b	a	b	b	b	b	h	a	-	b	b	b	a	a	a	-	-	-	b	b	-	b	b	b	b	-	b	b	b	a	b	b	b	b	b	a
Lotus_SNP1975	LG1	scaffold96	21391	1975	h	a	b	b	a	-	a	h	h	b	a	b	b	b	b	h	a	-	b	b	b	a	a	a	-	-	-	b	b	-	b	b	b	b	-	b	b	b	a	b	b	b	b	b	a
Lotus_SNP1976	LG1	scaffold96	21393	1976	h	a	b	b	a	-	a	h	h	b	a	b	b	b	b	h	a	-	b	b	b	a	a	a	-	-	-	b	b	-	b	b	b	b	-	b	b	b	a	b	b	b	b	b	a
Lotus_SNP1977	LG1	scaffold96	21421	1977	h	a	b	b	a	-	a	h	h	b	a	b	b	b	b	h	a	-	b	b	b	a	a	a	-	-	-	b	b	-	b	b	b	b	-	b	b	b	a	b	b	b	b	b	a
Lotus_SNP1978	LG1	scaffold96	41717	1978	h	h	h	b	h	b	a	h	h	b	a	h	b	a	b	h	a	a	b	h	h	a	h	a	b	h	b	b	b	a	b	b	b	b	-	b	h	h	a	b	h	h	h	b	b
Lotus_SNP1979	LG1	scaffold96	52231	1979	h	a	h	b	h	b	a	a	h	b	a	h	b	a	b	h	a	a	b	h	h	a	h	a	b	h	b	b	b	a	b	b	b	b	-	b	h	h	a	b	h	h	h	b	a
Lotus_SNP1980	LG1	scaffold96	52232	1980	h	a	h	b	h	b	a	a	h	b	a	h	b	a	b	h	a	a	b	h	h	a	h	a	b	h	b	b	b	a	b	b	b	b	-	b	h	h	a	b	h	h	h	b	a
Lotus_SNP1981	LG1	scaffold96	52783	1981	h	h	h	b	h	b	a	h	h	b	a	h	b	a	b	h	a	a	b	h	h	a	b	a	b	h	b	b	b	a	b	b	b	b	b	b	h	h	a	b	h	a	h	b	-
Lotus_SNP1982	LG1	scaffold88	23722	1982	h	h	h	b	h	b	a	a	h	b	a	a	b	a	b	h	a	a	b	h	h	a	a	a	-	a	b	b	b	a	b	b	b	b	-	b	h	h	a	b	h	h	a	b	-
Lotus_SNP1983	LG1	scaffold88	23754	1983	h	h	h	b	h	b	a	a	h	b	a	a	b	a	b	h	a	a	b	h	b	a	a	h	-	a	b	b	b	a	b	b	b	b	-	b	h	h	a	b	h	h	a	b	-
Lotus_SNP1984	LG1	scaffold88	23992	1984	h	h	h	b	h	b	a	a	h	b	a	a	b	a	b	h	a	a	b	h	h	a	a	a	-	a	b	b	b	a	b	b	b	b	-	b	h	h	a	b	h	a	a	b	-
Lotus_SNP1985	LG1	scaffold88	23995	1985	h	h	h	b	h	b	a	a	h	b	a	a	b	a	b	h	a	a	b	h	h	a	a	a	-	a	b	b	b	a	b	b	b	b	-	b	h	h	a	b	h	h	h	b	-
Lotus_SNP1986	LG1	scaffold88	147542	1986	h	b	a	b	h	b	a	h	h	b	a	h	b	b	b	h	a	a	b	b	h	a	b	a	b	h	b	b	b	-	b	b	b	b	-	b	b	b	a	b	-	b	b	b	b
Lotus_SNP1987	LG1	scaffold88	147601	1987	h	b	a	b	h	b	a	h	h	b	a	h	b	b	b	h	a	a	b	b	h	a	b	a	b	h	b	b	b	-	b	h	b	b	-	b	h	b	h	b	-	b	h	b	b
Lotus_SNP1988	LG1	scaffold88	275671	1988	h	a	h	b	h	b	a	a	h	b	a	h	b	a	b	h	a	a	b	h	h	a	h	a	b	h	b	b	b	a	b	b	b	b	-	b	h	h	a	b	h	h	h	b	h
Lotus_SNP1989	LG1	scaffold88	275701	1989	h	a	h	b	h	b	a	a	h	b	a	h	b	a	b	h	a	a	b	h	h	a	h	a	b	h	b	b	b	a	b	b	b	b	-	b	h	h	a	b	h	h	h	b	h
Lotus_SNP1990	LG1	scaffold88	275858	1990	h	a	a	b	h	b	a	a	h	b	a	a	b	a	b	h	a	a	b	h	h	a	h	a	b	h	b	b	b	a	b	b	b	b	-	b	h	h	a	b	b	h	h	b	h
Lotus_SNP1991	LG1	scaffold88	309025	1991	h	h	h	b	h	b	a	h	h	b	a	h	b	a	b	h	a	a	b	h	h	a	h	a	b	h	b	b	b	a	b	b	b	b	a	b	h	h	a	b	h	h	h	b	a
Lotus_SNP1992	LG1	scaffold88	309053	1992	h	h	h	b	h	b	a	h	h	b	a	h	b	a	b	h	a	a	b	h	h	a	h	a	b	h	b	b	b	a	b	b	b	b	a	b	h	h	a	b	h	h	h	b	a
Lotus_SNP1993	LG1	scaffold88	309259	1993	h	h	h	b	h	b	a	h	h	b	a	h	b	a	b	h	a	a	b	h	h	a	h	a	b	h	b	b	b	a	b	b	b	b	a	b	h	h	a	b	h	h	h	b	a
Lotus_SNP1994	LG1	scaffold88	315294	1994	h	b	h	b	h	b	a	h	h	b	a	b	b	a	b	h	a	a	b	h	h	a	h	a	h	h	b	h	h	a	b	b	b	h	h	h	h	b	a	b	a	h	h	b	h
Lotus_SNP1995	LG1	scaffold88	315317	1995	h	b	h	b	h	b	a	h	h	b	a	b	b	a	b	h	a	a	b	h	h	a	h	a	h	h	b	h	h	a	b	b	b	h	h	h	h	b	a	b	a	h	h	b	h
Lotus_SNP1996	LG1	scaffold88	315344	1996	h	b	h	b	h	b	a	h	h	b	a	b	b	a	b	h	a	a	b	h	h	a	h	a	h	h	b	h	h	a	b	b	b	h	h	h	h	b	a	b	a	h	h	b	h
Lotus_SNP1997	LG1	scaffold88	347329	1997	h	h	h	b	h	b	a	h	h	b	a	h	b	a	b	h	a	a	b	b	h	a	h	a	b	h	b	b	b	a	b	b	b	b	b	b	h	b	a	b	h	h	h	b	h
Lotus_SNP1998	LG1	scaffold88	350676	1998	h	b	b	b	h	b	a	b	b	b	a	-	b	a	b	h	-	a	b	b	b	a	h	-	b	h	b	b	b	a	b	-	b	b	a	a	b	b	a	b	b	b	b	b	b
Lotus_SNP1999	LG1	scaffold88	350960	1999	h	b	b	b	h	b	a	b	b	b	a	-	b	a	b	h	-	a	b	b	b	a	h	-	b	h	b	b	b	a	b	-	b	b	a	a	b	b	a	b	b	b	b	b	b
[truncated: 6,972 more rows]
[truncated: 57 more columns]
