# Supplementary material for: Construction of a high-density, high-quality genetic map of cultivated lotus (Nelumbo nucifera) using next-generation sequencing
Source: BMC Genomics. 2016 Jun 17;17:466. doi: 10.1186/s12864-016-2781-4 (PMC4912719; doi:10.1186/s12864-016-2781-4)
Supplement: Additional file 5: — The mapped SNP markers’ name, position, type and their flanking sequences and the bin marker information. (XLSX 829 kb) [file 12864_2016_2781_MOESM5_ESM.xlsx]

## Sheet: Sheet1
SNP_name	Scaffold_name	start	end	SNP_position	pseudochromosomes	Bins	Genetic_distance	Sequence (SNP site and type are indicated as [] )
Lotus_SNP1	scaffold1179	146172	146271	146221	LG1	1Bin1	0	CTCCTATTCTTGTAAGGAAACTAAACTATATAATGGAATTCATGGGGCG[G/A]TAGAATTAACCAACCGAACCCCTTTCTCCTCTCTTCTCCTCTCTTCTCTT
Lotus_SNP2	scaffold1179	146459	146558	146508	LG1	1Bin1	0	TGCAGCAGCTGCCTGGTTCTTGGAGGTTACTGGAGTACTGAAGACTGTC[T/C]AAGAAGGTGAAAGATTGTTGAAGAATTATCCGGTGACCAGGATGAATCAG
Lotus_SNP3	scaffold1179	178943	179042	178992	LG1	1Bin1	0	CTAGTTTTAGAAAATCTGCATTTTTTAAAGATCGTTCTTGAAACAAACC[A/G]GACCAGATCTGAAACCAAAATAAGAAAGAGCATTTGCCTGATACAGAATC
Lotus_SNP4	scaffold1104	68937	69036	68986	LG1	1Bin1	0	CGGACCTGTCAGGCGTGCCACATCTGGCAGAAGTGGCAAGCACGATGCC[G/A]CCTGACAAGAGACGTGGGCACAGCCTCCGGATTCGGCAGGTACTATTGTC
Lotus_SNP5	scaffold1104	68974	69073	69023	LG1	1Bin1	0	AAGCACGATGCCGCCTGACAAGAGACGTGGGCACAGCCTCCGGATTCGG[C/T]AGGTACTATTGTCAAGCAGATCTTTTCTGTAGGTTGTCGAACTACTTTGC
Lotus_SNP6	scaffold1104	69011	69110	69060	LG1	1Bin1	0	CTCCGGATTCGGCAGGTACTATTGTCAAGCAGATCTTTTCTGTAGGTTG[T/C]CGAACTACTTTGCACCGAGCTGCCTTGGTCCGAGCTACCCTACACCGGGA
Lotus_SNP7	scaffold1279	53214	53313	53263	LG1	1Bin1	0	ACCTTTCCACAAAGCAATAGGGAGATAAAGATCTGAGGGAGAAGGAGCA[A/G]TAGCAGGATCAGTCGATTGGTGCAGAAGTGGAGGAGGAGCCGAAGCACTT
Lotus_SNP8	scaffold1279	53238	53337	53287	LG1	1Bin1	0	ATAAAGATCTGAGGGAGAAGGAGCAATAGCAGGATCAGTCGATTGGTGC[A/T]GAAGTGGAGGAGGAGCCGAAGCACTTCTGCGAGTATACACTTGAGTAATT
Lotus_SNP9	scaffold1279	53357	53456	53406	LG1	1Bin1	0	CCGGCATATGATGTGCATCTGCAGTAGGAGTGGGAACTACGGGAAGGGG[G/G]TCCACAACCGGAACAGGAAGAAGAACCACAAAGGGAGAAGAAGAGACCCC
Lotus_SNP10	scaffold524	467341	467440	467390	LG1	1Bin1	0	GGTTTTGACCCCCGCTAAGGATCTCACTGATTGGTATATCAAAAACAAC[C/T]CAATCCGACACCTAGTGCAGTATCATAATCGAATCTAGGGTCAGGTGTAA
Lotus_SNP11	scaffold524	467374	467473	467423	LG1	1Bin1	0	GTATATCAAAAACAACCCAATCCGACACCTAGTGCAGTATCATAATCGA[A/G]TCTAGGGTCAGGTGTAACTTTTCAGTTTTGCCCATTAATCTCCAAGGTCT
Lotus_SNP12	scaffold524	531670	531769	531719	LG1	1Bin1	0	CGTGGTGGCCTCCGCGGCTATCGTCTCTCTCTAGCCACGTTAAGGCTAC[A/G]CATGATAGATAATCATAACTAAGGAGTGTCCTATACGGACTAAGAACTTA
Lotus_SNP13	scaffold524	531690	531789	531739	LG1	1Bin1	0	TCGTCTCTCTCTAGCCACGTTAAGGCTACACATGATAGATAATCATAAC[T/C]AAGGAGTGTCCTATACGGACTAAGAACTTAACTCCATTGGGGAAGAGGAG
Lotus_SNP14	scaffold524	531713	531812	531762	LG1	1Bin1	0	GGCTACACATGATAGATAATCATAACTAAGGAGTGTCCTATACGGACTA[A/G]GAACTTAACTCCATTGGGGAAGAGGAGTTATCCTGAAGACCTTGGTGAAG
Lotus_SNP15	scaffold524	531947	532046	531996	LG1	1Bin1	0	ACTGTTCTTATTTGCTCAGCCTGACCACCTACCCTTCCATTCAACTAAC[T/C]TGAGCGTCGGAGTGTCTACCCGGGGAATAACTCCTCAGGCCTCTGCCTTT
Lotus_SNP16	scaffold524	564019	564118	564068	LG1	1Bin1	0	TTATTTCTTCTTCGGGTTTTTATAGACAGGTAAGTTGTTTACAGTTGCA[T/G]TTTGTTACAAGATGGTTACAACTTGTTCTGTTACAAGATGGTTATAGCTT
Lotus_SNP17	scaffold524	637000	637099	637049	LG1	1Bin1	0	TGTTGGATGTTGTAGGATTCCGGCCTGCTTAGGCTCGTTGATTGCTACA[T/C]GGGTATATCTGGTAGGAAAGGTGGGAAGTACATAGGGCGTCTGTTGGAGC
Lotus_SNP18	scaffold524	637286	637385	637335	LG1	1Bin1	0	TGTTCAAGGCACAAGAGGATCAGACTACCTTTCGTGGGAAGATGTCACT[A/G]GACCATTGGTTGGAATTCTAATGCGAATCCTATGGTGGACGAGATGTAAT
Lotus_SNP19	scaffold524	637757	637856	637806	LG1	1Bin1	0	AGGTTTGCAAGGGGAAAAGATGGTTGCAAGCCGCTCGTCATAAGAGCTT[A/C]AAAATGGCTGAAATCAACATGAAGTTGGCTTCATTGGACGGGTTTGACTG
Lotus_SNP20	scaffold524	759194	759293	759243	LG1	1Bin1	0	GCTGGGAGATGGTGCCCAGGAGCAAAGACAATGGTGGTTTGGGGCTCGG[G/A]AACATTAGAAAAAGGAATTTGGCCCTTATGGGGAAATGGCTGTAGGGATT
Lotus_SNP21	scaffold724	374102	374201	374151	LG1	1Bin2	0.547	GGCACTGTTGGTGACTTCCGCTTGCCCATTCGCCTGGGGGTGTGCCACC[A/G]AGGTGAAATTTTGCGGAATTCCCATTTCAGCACACAAATTCTGAAATTTT
Lotus_SNP22	scaffold724	374045	374144	374094	LG1	1Bin2	0.547	TTCGTCTACCCACAATCCTTTGGCTCAAGCTAAGCGAGCCTTTAGTCCA[C/T]GGAGTATGGCACTGTTGGTGACTTCCGCTTGCCCATTCGCCTGGGGGTGT
Lotus_SNP23	scaffold724	361497	361596	361546	LG1	1Bin2	0.547	ACAATTTCTGAACCCTGCTAATCCGTTCTAAGTTTACATGGATTCAGCC[C/T]AGTCTTTACAAAAAGGCCTGGCTGAATTCACTGGGATGTGGCTGTAAGAT
Lotus_SNP24	scaffold724	361482	361581	361531	LG1	1Bin2	0.547	AAGAAGAATGTTTCCACAATTTCTGAACCCTGCTAATCCGTTCTAAGTT[T/C]ACATGGATTCAGCCCAGTCTTTACAAAAAGGCCTGGCTGAATTCACTGGG
Lotus_SNP25	scaffold724	298966	299065	299015	LG1	1Bin2	0.547	TGACAAAATGGGAGGTGAAGACTTGCACAAACTGCATCCAACTTCTTAT[C/T]GATCCGGGCGCAAGGTTTCGGTACCATTTGCGGGCCACCCCTTTGAAGGT
Lotus_SNP26	scaffold724	298952	299051	299001	LG1	1Bin2	0.547	GCACCTCTTACTAGTGACAAAATGGGAGGTGAAGACTTGCACAAACTGC[A/G]TCCAACTTCTTATCGATCCGGGCGCAAGGTTTCGGTACCATTTGCGGGCC
Lotus_SNP27	scaffold724	298822	298921	298871	LG1	1Bin2	0.547	CCATGGTGAGACGAACTACGGGGTCCAGATCGGGTATTTGCAAACAAAC[A/G]TCATTGAACCGCTTGATATAGCTCCGAATGGACTCCCCTTTCTTCTGGAC
Lotus_SNP28	scaffold724	298784	298883	298833	LG1	1Bin2	0.547	ATGCCACTTGAATTCCTTATGGGTAATGTCTCGCTTGGCCATGGTGAGA[C/T]GAACTACGGGGTCCAGATCGGGTATTTGCAAACAAACATCATTGAACCGC
Lotus_SNP29	scaffold724	298763	298862	298812	LG1	1Bin2	0.547	TTTGGGTTGATTAACAACAACATGCCACTTGAATTCCTTATGGGTAATG[T/C]CTCGCTTGGCCATGGTGAGACGAACTACGGGGTCCAGATCGGGTATTTGC
Lotus_SNP30	scaffold724	208717	208816	208766	LG1	1Bin2	0.547	GACGGGGCTGAAGGGGATTACAGGGAGCCTCCCCCAGCTGAGGGAGCTC[G/A]TTTCCCCCAGGGTTAATCTCACTAGCCCCCTCAGGTGGGGGCATCGGAAC
Lotus_SNP31	scaffold724	208703	208802	208752	LG1	1Bin2	0.547	GGACCAGGGGTAAGGACGGGGCTGAAGGGGATTACAGGGAGCCTCCCCC[A/G]GCTGAGGGAGCTCGTTTCCCCCAGGGTTAATCTCACTAGCCCCCTCAGGT
Lotus_SNP32	scaffold724	208537	208636	208586	LG1	1Bin2	0.547	AAAAGGAAAAAAGGTCACTTACCACCATGCAATGGAAAGAGGCGAACGC[A/G]GAGAGGTCCCCGGGCTTTATGTTTCCCCACTGAGCGACCTCGTCATTAGT
Lotus_SNP33	scaffold724	208474	208573	208523	LG1	1Bin2	0.547	GGAATTCACCTGCCAACGGAAAAGAAGATCAGAGGACAGCGGAAAAGGG[C/A]AAAACAAGAGAGAAAAAGGAAAAAAGGTCACTTACCACCATGCAATGGAA
Lotus_SNP34	scaffold724	208464	208563	208513	LG1	1Bin2	0.547	CATGGATGGTGGAATTCACCTGCCAACGGAAAAGAAGATCAGAGGACAG[C/T]GGAAAAGGGCAAAACAAGAGAGAAAAAGGAAAAAAGGTCACTTACCACCA
Lotus_SNP35	scaffold724	161817	161916	161866	LG1	1Bin2	0.547	ACCAACAAAGACAATGAGAAAAAGCCTTTTTTTCAACAAATATACACCA[C/T]TGAACTCCACCTGAACACATATACTAATGCAAGTACCACCGCAACACTGA
Lotus_SNP36	scaffold724	161631	161730	161680	LG1	1Bin2	0.547	ACGGCCTCCGGCCCAGACCTCTCAGCTAGTCCATCTCCAAGACTCCGCC[T/C]AGGAATAAGGCCATGTTTTTGAAAAAGGCACAAAAATACATCGCCGCCAA
Lotus_SNP37	scaffold724	95084	95183	95133	LG1	1Bin2	0.547	ACTATCATACCGAGCTAGTTCAAGTTCGTGCCAAGCCATGCCGGCATGC[C/T]GGGCCACGGGTAACACGGTCCGATTTACACCACTAATTCCAGGATGAGTT
Lotus_SNP38	scaffold724	95030	95129	95079	LG1	1Bin2	0.547	ACCCTAGGCCCAACACGGCCTGCATGATCGTGTCGGGCCTAACATGACC[T/C]GCAAACTATCATACCGAGCTAGTTCAAGTTCGTGCCAAGCCATGCCGGCA
Lotus_SNP39	scaffold724	95012	95111	95061	LG1	1Bin2	0.547	CCGGCTCATGGACCTAAAACCCTAGGCCCAACACGGCCTGCATGATCGT[G/A]TCGGGCCTAACATGACCTGCAAACTATCATACCGAGCTAGTTCAAGTTCG
Lotus_SNP40	scaffold724	95010	95109	95059	LG1	1Bin2	0.547	TGCCGGCTCATGGACCTAAAACCCTAGGCCCAACACGGCCTGCATGATC[G/A]TGTCGGGCCTAACATGACCTGCAAACTATCATACCGAGCTAGTTCAAGTT
Lotus_SNP41	scaffold724	79883	79982	79932	LG1	1Bin2	0.547	TCTCCAGAGGTAGGTTGCCAGGTCTCTAGTAGGTTTCTAGAGGTAGGTC[A/G]TCAGGTCTCTAGTAGGTAGACCTGTTCATGGATCGGGTAGCCCTGATGGG
Lotus_SNP42	scaffold724	79872	79971	79921	LG1	1Bin2	0.547	CTGAGTGTAGGTCTCCAGAGGTAGGTTGCCAGGTCTCTAGTAGGTTTCT[A/G]GAGGTAGGTCATCAGGTCTCTAGTAGGTAGACCTGTTCATGGATCGGGTA
Lotus_SNP43	scaffold724	17983	18082	18032	LG1	1Bin2	0.547	TGGCATGGGTGTCGAGTTTGGGGTACGCATGCCTTATCATCCACCGGCT[C/T]AGTTTGAAACCCCTCCGATACGAGCACACCATCAGGTCGTCGAAGCGCTC
Lotus_SNP44	scaffold724	17952	18051	18001	LG1	1Bin2	0.547	GCCATCTCCGGAGTGATACGCGAAGTGGTTATGGCATGGGTGTCGAGTT[T/C]GGGGTACGCATGCCTTATCATCCACCGGCTCAGTTTGAAACCCCTCCGAT
Lotus_SNP45	scaffold724	17903	18002	17952	LG1	1Bin2	0.547	CGGGGCATCTGCTTCATCTTCAGAGTCCGGGTCGTTGTCAGCTACGAGA[G/C]CCATCTCCGGAGTGATACGCGAAGTGGTTATGGCATGGGTGTCGAGTTTG
Lotus_SNP46	scaffold1350	25024	25123	25073	LG1	1Bin2	0.547	CATCTCCCGTTATTATTCACGAGAGATGTTCCCAATCCACGATGGATGT[G/A]CATGTGAGCGCCTCCGTGTGAGGAGCAGATCCCGTACCATCATTCCATGA
Lotus_SNP47	scaffold1350	60055	60154	60104	LG1	1Bin2	0.547	AGTTTCATACTTTAACCTCCCCCGGGATCTCATCTACAGTATTCCTTCC[G/A]GCAACTATCCCTGGGAGCATGGTCACGATGAGATCGTGATCTTTGAGGAG
Lotus_SNP48	scaffold1350	60068	60167	60117	LG1	1Bin2	0.547	AACCTCCCCCGGGATCTCATCTACAGTATTCCTTCCGGCAACTATCCCT[G/G]GGAGCATGGTCACGATGAGATCGTGATCTTTGAGGAGCAGCTGGTGGCTG
Lotus_SNP49	scaffold1350	82510	82609	82559	LG1	1Bin2	0.547	ATGGAACGACGCTTTATTTTTTGAACCGGATTTGAATTCTCCTCGACAA[A/T]TCAACAAAACCCAAAGCGAAGAGAACGATCGGTGGCTCCATTCCATCATT
Lotus_SNP50	scaffold231	2809737	2809836	2809786	LG1	1Bin2	0.547	ACTAGTGAATCAAGTATTCAAAGACCAGCTCGGCCATAATGAGGAAGCG[C/T]ACATGGACGACATGCTAGTAAATAGAAAGAAAGCCAAGAAGAACCTATCC
Lotus_SNP51	scaffold231	2809524	2809623	2809573	LG1	1Bin2	0.547	GACCCACGCTACCGACCCATCAGGAAGAAGAAGAAGAGTTTCACCCCGA[C/T]GCCAGCTTGATGGTCAGGAAAGCCAACAGAAAATGATGAATCTGCATCGA
Lotus_SNP52	scaffold231	2809509	2809608	2809558	LG1	1Bin2	0.547	CACCGTTTAAATGTCGACCCACGCTACCGACCCATCAGGAAGAAGAAGA[A/G]GAGTTTCACCCCGACGCCAGCTTGATGGTCAGGAAAGCCAACAGAAAATG
Lotus_SNP53	scaffold231	2773529	2773628	2773578	LG1	1Bin2	0.547	ATCCTCGACGATTCCTCCCTGTAACGCGTGCTCTCTTCAGAAAGCTGGG[T/C]GATTTGAGCTTCCTGGTCGTGGACGAGCAGCTCCTGAGACTCGCTCCCCT
Lotus_SNP54	scaffold231	2773517	2773616	2773566	LG1	1Bin2	0.547	CTCTCTACTGCCATCCTCGACGATTCCTCCCTGTAACGCGTGCTCTCTT[C/T]AGAAAGCTGGGTGATTTGAGCTTCCTGGTCGTGGACGAGCAGCTCCTGAG
Lotus_SNP55	scaffold231	2773389	2773488	2773438	LG1	1Bin2	0.547	GGAATTCCTGGGAGCCTTTAAAATCCTAGACCGCTTTCTCTCATTCAGC[C/T]TCCACCATCCGATCGAAGTTTCGAGTCCGATTTAGAAGAGTGGACTCCAA
Lotus_SNP56	scaffold231	2773382	2773481	2773431	LG1	1Bin2	0.547	AGGTCGTGGAATTCCTGGGAGCCTTTAAAATCCTAGACCGCTTTCTCTC[A/G]TTCAGCCTCCACCATCCGATCGAAGTTTCGAGTCCGATTTAGAAGAGTGG
Lotus_SNP57	scaffold231	2773366	2773465	2773415	LG1	1Bin2	0.547	ACCAAACTCCGCCTAGAGGTCGTGGAATTCCTGGGAGCCTTTAAAATCC[T/C]AGACCGCTTTCTCTCATTCAGCCTCCACCATCCGATCGAAGTTTCGAGTC
Lotus_SNP58	scaffold231	2760879	2760978	2760928	LG1	1Bin2	0.547	TGGCAGTTGGGCTTGCCCTCCGGTGGTGTTCATCTCGATGCTTTTCCCA[G/A]TGTGGCTGGAGGATGCCATTGAAGTTAAAATTGCAAAGAGGTAGGAATGA
Lotus_SNP59	scaffold231	2760712	2760811	2760761	LG1	1Bin2	0.547	ACTCTGGGAGGAACCACAGAGGGCTAAGAGAAAGTTGCGCCTACCCCCA[G/A]GGGAAGCGAAGCGCTCACCTGTGTGGTGCTCGGTGGTGCTGTTAATGATG
Lotus_SNP60	scaffold231	2667761	2667860	2667810	LG1	1Bin2	0.547	TGAATATAACGATCTTGTTCGTTCCACGGCAAATCAGCAGAGAAAAGCA[T/G]CATCAGAAGCAGAAAACCCCCACATAAAGAGAGGGATCAAAGGGTTTGTG
Lotus_SNP61	scaffold231	2625671	2625770	2625720	LG1	1Bin2	0.547	ACTCTCTTGAATTGCTGGGATAGATCTTGAAGAGTTTGCTACTGAATCC[T/A]GCCTCTGATTATATCATCCACTGTGAATTCCTTAAACAACTCATTTGATT
Lotus_SNP62	scaffold231	2625648	2625747	2625697	LG1	1Bin2	0.547	TTTTGTTGCATAGAGGCTGCCCAACTCTCTTGAATTGCTGGGATAGATC[T/C]TGAAGAGTTTGCTACTGAATCCTGCCTCTGATTATATCATCCACTGTGAA
Lotus_SNP63	scaffold231	2294231	2294330	2294280	LG1	1Bin2	0.547	TTCCATCTGTGCAAGCCCGACCCATCATGTTAGTCAGTGCCCGACGGTG[G/A]ACCCATGTCAACCGGTCATTCCAGAGCAAGTACATGTAGCTAATGGATTT
Lotus_SNP64	scaffold231	2294229	2294328	2294278	LG1	1Bin2	0.547	TGTTCCATCTGTGCAAGCCCGACCCATCATGTTAGTCAGTGCCCGACGG[T/C]GGACCCATGTCAACCGGTCATTCCAGAGCAAGTACATGTAGCTAATGGAT
Lotus_SNP65	scaffold231	2294095	2294194	2294144	LG1	1Bin2	0.547	CTAAGCCACAGATAGATTGGAACCATGTGTCTCAACAACTGGACAAGAT[C/T]AATGGGATGGCCCAAAGACTTGACCAAGTCCTTGCATGTCGTCAACGATT
Lotus_SNP66	scaffold231	2164057	2164156	2164106	LG1	1Bin2	0.547	AAAGGGGAGTTGTAGAAATATAAAATTAATTAATTAAAAAAGAAACAAA[A/G]TAGAATTCACTAAAACCAAATTCAAACAGTACTGAGAATAACAAATGCAT
Lotus_SNP67	scaffold231	2163846	2163945	2163895	LG1	1Bin2	0.547	ATCATCCGTAGTTCATCATCATTGGCCTCCTCATCGCATGTTGGTGTGT[C/T]CGGAAGCGCGTCGTTAAACACTCCAAAACACCAGTTTAAACATTTATAAT
Lotus_SNP68	scaffold231	1927573	1927672	1927622	LG1	1Bin2	0.547	GCTCCAAATGTTATTGGAGACCTGCATAAACCATCTGATCCCCATCGGG[T/A]GAATTCTCGTCATCTGTGATGAGAGTGATTTTACAACTATAAATGAGGCC
Lotus_SNP69	scaffold231	1927264	1927363	1927313	LG1	1Bin2	0.547	AGGCCTAACTTAAAGCCCTTATCCTTCGTGATAAGCCCAGACCAACCCG[A/G]CCCATGATCAGCCCTAGTGTTAAACCGACCCCCTTGAACCAGTTAAAAAA
Lotus_SNP70	scaffold231	1927193	1927292	1927242	LG1	1Bin2	0.547	GTTAGGCCCAGAAAGTCCATAAACCCGGCTTGGGCCCTGTAAGGCTGGG[C/T]TTGGGCTTGCAATCTAGGCCCAGGCCTAACTTAAAGCCCTTATCCTTCGT
Lotus_SNP71	scaffold231	1927192	1927291	1927241	LG1	1Bin2	0.547	CGTTAGGCCCAGAAAGTCCATAAACCCGGCTTGGGCCCTGTAAGGCTGG[G/T]CTTGGGCTTGCAATCTAGGCCCAGGCCTAACTTAAAGCCCTTATCCTTCG
Lotus_SNP72	scaffold231	1675551	1675650	1675600	LG1	1Bin2	0.547	GGTTGTGCCTTAGGCAATCCAGGCCTTGCAGGTATTGGTGGTACAGTAA[G/A]GGACAAAAGGGGCAATATATGCTGGACTTTTAGTGGTCCAATCGGTTGGG
Lotus_SNP73	scaffold231	1675379	1675478	1675428	LG1	1Bin2	0.547	ATCTTTGCATCCTTTGGTCGGTGAATTCAGCTCTGTATAAAGGACTTTC[A/G]GTAAATGTCTCAATGATATAATCAGAGATATTCACCCCTTTCTGTTTCTG
Lotus_SNP74	scaffold231	1608491	1608590	1608540	LG1	1Bin2	0.547	CTGGTCCTAGTTGTCAACAACCTTGCCTCTGAACGGAGCTACAGGGAGC[C/T]TGAAACAGAGAAGATGAGGAAGCTCCGGGGGGAACCTGGTATGAATGCTC
Lotus_SNP75	scaffold231	1608362	1608461	1608411	LG1	1Bin2	0.547	CGTCCGGTTGAACGATTCGCTGACCAAAATCAATGATTTAAAAAAAAAT[C/A]TGATTTTTGAGAAAAACAAAACTGATGAGATGACCGATTCTTGATTTTTC
Lotus_SNP76	scaffold231	1608361	1608460	1608410	LG1	1Bin3	1.118	TCGTCCGGTTGAACGATTCGCTGACCAAAATCAATGATTTAAAAAAAAA[T/A]CTGATTTTTGAGAAAAACAAAACTGATGAGATGACCGATTCTTGATTTTT
Lotus_SNP77	scaffold231	1608302	1608401	1608351	LG1	1Bin3	1.118	GATCGTTCCAACCGAATGCTTGACCCGTTCTGACAGAAAAATAAAAAAT[C/G]AATGGTTAATCGTCCGGTTGAACGATTCGCTGACCAAAATCAATGATTTA
Lotus_SNP78	scaffold231	1608255	1608354	1608304	LG1	1Bin3	1.118	TTTAAAATCAAACCGGTCAAGGGTTTGGTTACCGGGTTGAACGGTCTGA[T/C]CGTTCCAACCGAATGCTTGACCCGTTCTGACAGAAAAATAAAAAATCAAT
Lotus_SNP79	scaffold231	1549441	1549540	1549490	LG1	1Bin4	2.241	TCCACAGTATTATTTTCATCTTTGTCGACTGAATTCAGGAAGAATCAAC[T/A]CCCATTCTACCACTGTTCTGCCCACAGCCGCAACCATCTTCTCCATGCTA
Lotus_SNP80	scaffold231	1447069	1447168	1447118	LG1	1Bin4	2.241	TGACAAATCTACCCACGTCTACCTACAACACACTACCCCAATGAATTAG[G/A]AACATCTCCCCCTATATAATACTATATAGGAGAATGAGATATTCTCCATA
Lotus_SNP81	scaffold231	1447048	1447147	1447097	LG1	1Bin4	2.241	AGAATCCGGATCTCCTACCTATGACAAATCTACCCACGTCTACCTACAA[C/T]ACACTACCCCAATGAATTAGGAACATCTCCCCCTATATAATACTATATAG
Lotus_SNP82	scaffold231	1446996	1447095	1447045	LG1	1Bin4	2.241	ATGTGAATAGATATGAGCAGAGTTTTTGTGGATAGGAGATCCAGACTCA[A/G]CAAGAATCCGGATCTCCTACCTATGACAAATCTACCCACGTCTACCTACA
Lotus_SNP83	scaffold231	1446978	1447077	1447027	LG1	1Bin4	2.241	ATGTGTGATTGCGATGTTATGTGAATAGATATGAGCAGAGTTTTTGTGG[A/G]TAGGAGATCCAGACTCAACAAGAATCCGGATCTCCTACCTATGACAAATC
Lotus_SNP84	scaffold231	1446937	1447036	1446986	LG1	1Bin4	2.241	CATCACCCTACGGAGATGACAATTTGGAATCCGGATCTTCCATGTGTGA[T/C]TGCGATGTTATGTGAATAGATATGAGCAGAGTTTTTGTGGATAGGAGATC
Lotus_SNP85	scaffold231	1212128	1212227	1212177	LG1	1Bin5	2.808	TATTTTGGATTCGGGTTGACCCAGATCAACTTGTACCCGATCGGGTCAG[G/A]CCGCGTTGGCTTGGTCTGAATTCAGATCAAATTGATTTGGATTTATGTTG
Lotus_SNP86	scaffold231	1212053	1212152	1212102	LG1	1Bin5	2.808	CGTGTGAATATTGATTGGACTGGGCAACCCAAATCGGGCAGAGCAAGCG[A/G]TACCAAACCATCCCGCTCGGGGATCTATTTTGGATTCGGGTTGACCCAGA
Lotus_SNP87	scaffold231	1108916	1109015	1108965	LG1	1Bin5	2.808	AGATTCCAAGGTCCGAGAATGCTGAGGCCGATGTCTTGTCCCGGTTAGC[C/T]AGCACGAGCATCAACACCATGAGGACCGTGTATATAGAGAACTTACCTTG
Lotus_SNP88	scaffold231	1108673	1108772	1108722	LG1	1Bin6	3.378	AGCTGGAGTACGCACTTCGGTTCGAGTTTGTAGCATCTAATAACGAAGC[G/A]GAGTACGAAGCATTGATAGTCGAGCTCGCTCTAGCGAACGAAGTACAAGC
Lotus_SNP89	scaffold231	1108607	1108706	1108656	LG1	1Bin6	3.378	TTGACGGCTCATCTAATCAACAAGGAAGAGAAGCCGGCATTATTATGTA[C/T]GGTACGAGTGGGGTGAAGCTGGAGTACGCACTTCGGTTCGAGTTTGTAGC
Lotus_SNP90	scaffold231	913631	913730	913680	LG1	1Bin6	3.378	GATTTCTGCATCGTGTGTATCCGTACTTCTCCGTAAAAGATACGCCTAC[T/C]GATCGTTTAAAAAAAGCTGCACGTATAAAACCGATAAGAATAAATGACAA
Lotus_SNP91	scaffold231	484574	484673	484623	LG1	1Bin6	3.378	TGTGCCTCCCTCCCTTTGGATATTTTGGGGGTCAGCCCAGCATGGCCCA[T/C]GGCCTGAGCCTGTGCAGGCCTGGGTCGAGTGGGCTGTAGGTCATGCTGTG
Lotus_SNP92	scaffold231	484465	484564	484514	LG1	1Bin6	3.378	CTTTTCCAACGGTTGGTGAACATGGGCCTAAGAGCTATAAATCGGGTAG[T/C]GTTGAGCCGGCACAACACGGCCCGCGTGTAGCCCACACAAAGTATGGGTC
Lotus_SNP93	scaffold231	455989	456088	456038	LG1	1Bin7	3.95	AAATATGAAGCCCGAGGACTTCACCGCGTTTGCTCCCTTTCATTGTCCT[T/C]TGATCTTCTCTTCTGTTGACAGGTGAATTCCGCCATCCATGCCATGGCTC
Lotus_SNP94	scaffold231	455952	456051	456001	LG1	1Bin7	3.95	AAAAGGCGATTAGTAACAACGAGGTCGCTCACTGGGGAAATATGAAGCC[C/T]GAGGACTTCACCGCGTTTGCTCCCTTTCATTGTCCTTTGATCTTCTCTTC
Lotus_SNP95	scaffold231	455940	456039	455989	LG1	1Bin7	3.95	GCCGGAGGAGCCAAAAGGCGATTAGTAACAACGAGGTCGCTCACTGGGG[A/G]AATATGAAGCCCGAGGACTTCACCGCGTTTGCTCCCTTTCATTGTCCTTT
Lotus_SNP96	scaffold231	455817	455916	455866	LG1	1Bin7	3.95	TTGGTTTCAGAGGGGACGAGCTCCCTCAACAGGGGGCGGCTCCCTATAA[T/C]CCCCTCCAGCCACGCCCTTACCCTCCGTTCCCAGTGGGGAACTGGGAAGG
Lotus_SNP97	scaffold231	436368	436467	436417	LG1	1Bin7	3.95	AAAACCCAACAGAACCATTGAAAACCAGCTAGGTTTCAACAACCTACCC[A/G]GATCAATAAATTGTTACAATGTTCAAAATGCCAACTGATGCATGGAGGAG
Lotus_SNP98	scaffold231	363174	363273	363223	LG1	1Bin7	3.95	TCAACTACAACGGCTATAAATAGGGGCCTTGGGGTCCCATTCACTTTGT[C/T]TTGATCTGAATTCTCATGTTCCAGAGGTCGCATGCTAGCTTCCAGGTCGG
Lotus_SNP99	scaffold231	362961	363060	363010	LG1	1Bin7	3.95	CATGACGAGCTTAGATAAATTTGGCTCGGTCTTCGTCCTGGTCGAGATC[C/T]GGCCTAGAGGTCAAATTTTGATGACCCAACCGGTTCAACCATAAAGTTAG
Lotus_SNP100	scaffold231	259519	259618	259568	LG1	1Bin7	3.95	GAGAGGGGATTTGAAAAAATAAGTTTTGGTTGCAACTTGCAAACTAATG[A/G]CATGAAACATCCCCCACATGCTTCAAAGGTTTATATGGTGCATCCTGAGT
Lotus_SNP101	scaffold231	64872	64971	64921	LG1	1Bin8	5.099	ATAATTTGCTACTACTAAAGTACTAATTATTTCTTTTCAAGAGCAATTA[G/T]TCTAACTTACATTAATTTATGAATTCTTCCACTATTTTTTTCTTGATGAG
Lotus_SNP102	scaffold231	31006	31105	31055	LG1	1Bin8	5.099	TATAATCGGAGCCCTTTTGCTTCAAATTGGCAGAGGAAGACCTGTCACC[G/A]CCGACCCTGATGTCGAAATTCTTCCTCTCCTCAGGCCTCTTGGAAGTGAA
Lotus_SNP103	scaffold231	30788	30887	30837	LG1	1Bin8	5.099	GTTCATGTTGTTTCCGGTCTGTTTCGAGTAAATACCCTTGTTGGAGACT[C/T]CATTAACGGCAACGTTCTTATGGGTCGCTCCGATATTAGTCCCGATCTTC
Lotus_SNP104	scaffold756	485836	485935	485885	LG1	1Bin8	5.099	TAGAATGATTCTGCTCCTCATACATTGTCCTTAGACTATCCAATATGTC[A/C]TTCGACAATTCAATCTGATCGAACTGCCTCTGTATCGGATTATCCAAGGA
Lotus_SNP105	scaffold756	77600	77699	77649	LG1	1Bin8	5.099	ATCTATATAAAGGAGGGGGCGGACCAGCTTTAGGCATCACTTGATCACT[G/A]ACTCATTCAATCATTCAACTTCTGATCTGAATCAAGAAGCAAGGAGCAAT
Lotus_SNP106	scaffold756	77593	77692	77642	LG1	1Bin8	5.099	CCCTTTAATCTATATAAAGGAGGGGGCGGACCAGCTTTAGGCATCACTT[G/A]ATCACTGACTCATTCAATCATTCAACTTCTGATCTGAATCAAGAAGCAAG
Lotus_SNP107	scaffold756	77344	77443	77393	LG1	1Bin8	5.099	AAGGCCCAATCCGCAGCTGAAGCCCAACTCGCAGAAAAGTCTGGCTGAA[G/A]CCCAATTCGCAGAGGAGGTCTATTACGAATCCAAGAACAAGAAACTAAGA
Lotus_SNP108	scaffold756	77328	77427	77377	LG1	1Bin8	5.099	GGGGAAATTTCGTAGGAAGGCCCAATCCGCAGCTGAAGCCCAACTCGCA[G/A]AAAAGTCTGGCTGAAGCCCAATTCGCAGAGGAGGTCTATTACGAATCCAA
Lotus_SNP109	scaffold756	77289	77388	77338	LG1	1Bin8	5.099	GATTCGGCTTGCATCGAAGTCAATTCCGGGACCGAAGTCGGGGAAATTT[C/T]GTAGGAAGGCCCAATCCGCAGCTGAAGCCCAACTCGCAGAAAAGTCTGGC
Lotus_SNP110	scaffold756	73693	73792	73742	LG1	1Bin8	5.099	CTCCCTCAAGCTCATCATCGAGTTTCAACGGTTCGTCACCGCTCATTTT[T/G]ACACTGTATCTTCCTATAAATCCAATCAATCCTCTATCTCCCTCAGAATC
Lotus_SNP111	scaffold796	25064	25163	25113	LG1	1Bin8	5.099	AAGATGTCTCTCTCTGTCTTCTCTTCTCTCTTCTTTGGTGCCGGTGCTA[C/G]CACCCTCTCTCTTCCTCTCCTCTCTAGCCCACTTTTGCCGCCTACTTGTA
Lotus_SNP112	scaffold796	127051	127150	127100	LG1	1Bin8	5.099	GGGGTTGAGTATTGAGTATGGCATTCCTCTAATCCTCTTCCTTTCCCTC[T/A]CCATGAATAAACCCACCTCATATTTTGTAGTGTCTATAAATATAATAGCA
Lotus_SNP113	scaffold796	127052	127151	127101	LG1	1Bin8	5.099	GGGTTGAGTATTGAGTATGGCATTCCTCTAATCCTCTTCCTTTCCCTCT[C/A]CATGAATAAACCCACCTCATATTTTGTAGTGTCTATAAATATAATAGCAA
Lotus_SNP114	scaffold796	127207	127306	127256	LG1	1Bin8	5.099	ACTAGCTAATACCAACTTGTAAACACGTACACAAGGGTTGTTTGCAGGT[C/T]ACCTGGACTCAAATAAAGTGTAGTGATATGTTTAAGCACACTCTAATCCC
Lotus_SNP115	scaffold796	128945	129044	128994	LG1	1Bin8	5.099	TTGTCTTCTTTTTAGTATTGTAGTTTTGCCTGGGCCTAGGCGTCGTGTC[T/A]GAGCTGAGAAGTTGCACCCCCTTCGCCTCTTCCCCTCCCTAGTCTTGCCT
Lotus_SNP116	scaffold796	129080	129179	129129	LG1	1Bin8	5.099	GATTTTTGGATGCGACAAATGCGCATCTGAGAGGGAGCATTGATGATGT[G/T]GTGTGGTGTGGTGCGCCCCCATTTTTCAAAAACACTAGTAGGGAATCCGT
Lotus_SNP117	scaffold796	129129	129228	129178	LG1	1Bin8	5.099	GGTGTGGTGTGGTGCGCCCCCATTTTTCAAAAACACTAGTAGGGAATCC[G/A]TGCGATTCACGGGAAAACTCAATGTCTAATTTGCCGGTAAAAATGATCAA
Lotus_SNP118	scaffold796	129137	129236	129186	LG1	1Bin8	5.099	GTGGTGCGCCCCCATTTTTCAAAAACACTAGTAGGGAATCCGTGCGATT[C/T]ACGGGAAAACTCAATGTCTAATTTGCCGGTAAAAATGATCAAAAGTATAT
Lotus_SNP119	scaffold796	341340	341439	341389	LG1	1Bin8	5.099	AGGGTTGGCACGCTAGTAAGGAATTCCTTGAGCTCGTCGAATGCGAGCT[G/A]GCAATCTTGGGTCCATTCGAACCCTTTGCTCTTTATTGCCTTAAAGAACG
Lotus_SNP120	scaffold796	341405	341504	341454	LG1	1Bin8	5.099	TTCGAACCCTTTGCTCTTTATTGCCTTAAAGAACGGCAAACAGCGGTCT[A/G]CCGAATTAGACATGAAACGGCTTAGGGCGACTATGCGGCCATTCAACCTC
Lotus_SNP121	scaffold796	341423	341522	341472	LG1	1Bin8	5.099	TATTGCCTTAAAGAACGGCAAACAGCGGTCTACCGAATTAGACATGAAA[C/T]GGCTTAGGGCGACTATGCGGCCATTCAACCTCTGAACCTCCTTCAGCTTT
Lotus_SNP122	scaffold796	341885	341984	341934	LG1	1Bin8	5.099	GTAACAGTATAATTTATTTACACTTCATGTGAGAATTCAGTGATGAAGG[C/T]AGTCTTTTCTTCGTCTGCCGGGTCCATCTTGATCTGGTTATAGCCCGAGT
Lotus_SNP123	scaffold796	393030	393129	393079	LG1	1Bin8	5.099	CCTTCAGGGGAGTGGCCCGCACCTGGTATAGGAACTTGGCCCCCGGGTC[G/A]ATAAGAAGCTGGACCCAGTTTGTGCAAGTCTTCACCGCGCACTTTGTCAC
Lotus_SNP124	scaffold796	393218	393317	393267	LG1	1Bin8	5.099	AACGATGCATGCTTACAGATACCGCGCCTAGACCCCGTAGTACAGCTCG[T/C]AGTAGCCAAGAGGGGTGTGACACACAAGGAATTCAAATAGCACATGGTGG
Lotus_SNP125	scaffold796	393221	393320	393270	LG1	1Bin8	5.099	GATGCATGCTTACAGATACCGCGCCTAGACCCCGTAGTACAGCTCGTAG[T/C]AGCCAAGAGGGGTGTGACACACAAGGAATTCAAATAGCACATGGTGGTCA
Lotus_SNP126	scaffold796	437617	437716	437666	LG1	1Bin8	5.099	CGTATTGGACCTCCTCTGCGAATTGGGCTTCAGCTAGGCTTTTCTGCAA[G/A]TTGGGCTTCAGCTGCGGATTGGGCCTTCCTACGAATTTTTCCCGACTTCG
Lotus_SNP127	scaffold796	437657	437756	437706	LG1	1Bin8	5.099	TTTCTGCAAGTTGGGCTTCAGCTGCGGATTGGGCCTTCCTACGAATTTT[T/C]CCCGACTTCGGGCCCGGATTTGACTTCGATTCAGGTCAAATCCGCGAAAG
Lotus_SNP128	scaffold796	471901	472000	471950	LG1	1Bin9	5.552	GGGTTCCACCATGTTTGTAGGGTGAAGAATTCAAGAGTTGTAGTGCGTA[A/C]AAACTCGTTGTTTATAATGAGTAAGCATAACCCATATTAATTAACCATAC
Lotus_SNP129	scaffold796	471917	472016	471966	LG1	1Bin9	5.552	GTAGGGTGAAGAATTCAAGAGTTGTAGTGCGTAAAAACTCGTTGTTTAT[A/C]ATGAGTAAGCATAACCCATATTAATTAACCATACACAACACAACATTAAA
Lotus_SNP130	scaffold796	472081	472180	472130	LG1	1Bin9	5.552	ATTTTTCCAGTCTCGTCTCATGGGTACGTAGGGCTACCATTCTTGATTC[G/A]CCATGAATCTCTAAGAGACTAGTACTTATAGCCTTATGTTGCTGCGGCCT
Lotus_SNP131	scaffold796	519334	519433	519383	LG1	1Bin9	5.552	GAGATGGCCAGATGGGATCTACTCCTCACAAAGCTTTCCTCACACCGAC[T/C]CCACAGTCACATTCCACCATGTATTGGGAACATCTCCCATAAATAAGAGA
Lotus_SNP132	scaffold796	519338	519437	519387	LG1	1Bin9	5.552	TGGCCAGATGGGATCTACTCCTCACAAAGCTTTCCTCACACCGACTCCA[C/T]AGTCACATTCCACCATGTATTGGGAACATCTCCCATAAATAAGAGATGTT
Lotus_SNP133	scaffold1539	58482	58581	58531	LG1	1Bin9	5.552	TTACGGGTACAAATCGGGTGGGTTGGGCCAGGTTTATGGTCAACCTGGG[A/C]CCGACCCTAAAATTTGTATTTAAGGCTTGAGCCTGAGGTCAAGTTCGATC
Lotus_SNP134	scaffold1539	58484	58583	58533	LG1	1Bin9	5.552	ACGGGTACAAATCGGGTGGGTTGGGCCAGGTTTATGGTCAACCTGGGAC[C/T]GACCCTAAAATTTGTATTTAAGGCTTGAGCCTGAGGTCAAGTTCGATCTT
Lotus_SNP135	scaffold1539	104417	104516	104466	LG1	1Bin9	5.552	GAAGAACAGAAGGGCTGATGAGTGAGATGACACAGAAAATTTTCTCTAC[T/A]CCCAATCTCAAATGCCAAATCAACGAATAAGCTAGTTACAGGTGTCGTTG
Lotus_SNP136	scaffold1539	283188	283287	283237	LG1	1Bin9	5.552	ATCTCTAGAATTCCTTTCCTAACGCTCTCAACAATTAATTTGGGGTGGA[G/T]GGGATATAAAACAGAGATAACTCCTATATATTGTTAGATAGTTTGTATGC
Lotus_SNP137	scaffold1539	283195	283294	283244	LG1	1Bin9	5.552	GAATTCCTTTCCTAACGCTCTCAACAATTAATTTGGGGTGGAGGGGATA[T/C]AAAACAGAGATAACTCCTATATATTGTTAGATAGTTTGTATGCCCTTAGT
Lotus_SNP138	scaffold1539	283227	283326	283276	LG1	1Bin9	5.552	TTGGGGTGGAGGGGATATAAAACAGAGATAACTCCTATATATTGTTAGA[T/C]AGTTTGTATGCCCTTAGTTCTAATCAGTTTTGATGTACTTTAGATATTTA
Lotus_SNP139	scaffold1539	283408	283507	283457	LG1	1Bin9	5.552	GACTCGTGTTAGTTTAAAATGTTCACAGCTAGTGGGTCGGTCTGAGGAG[A/G]CCTATCCGGATAAGGCTGACACTGATGTGCCGCCAAGTTGGTTGGGGAGG
Lotus_SNP140	scaffold1539	283416	283515	283465	LG1	1Bin9	5.552	TTAGTTTAAAATGTTCACAGCTAGTGGGTCGGTCTGAGGAGACCTATCC[G/T]GATAAGGCTGACACTGATGTGCCGCCAAGTTGGTTGGGGAGGCTTATCTC
Lotus_SNP141	scaffold1539	283498	283597	283547	LG1	1Bin9	5.552	GTTGGGGAGGCTTATCTCAGCCGCTAGGGTGAGACCCGAGGTACATGCA[A/G]TGAGGGTTCAACTTGAAACCTTGAACCGGACCAGATTTTTAATATTGCGC
Lotus_SNP142	scaffold158	311270	311369	311319	LG1	1Bin9	5.552	CTTTAACCCCAAGACTCGGGAAGGCATACTGTTAATAAGTTAAGTAGCT[A/G]TTAAAATTGCATCCCCCCAAAATTTCACAGGAACATGGTAGCAAAAAGAA
Lotus_SNP143	scaffold158	476710	476809	476759	LG1	1Bin9	5.552	ATATGGACCCTATGGGCCCAACACTTACATTAAGTGGTCCCTAAGCCAA[G/A]CCATCTTATAAAAACCCAGGGACTGTGGGCAGGTGCAAGATTAGCCCATC
Lotus_SNP144	scaffold158	476831	476930	476880	LG1	1Bin10	6.706	TACACTTAACCTCTCAGCCCATAATGATCAAGCATTGCCCGACAAAAGA[T/G]GACCTCTCCCTCGGCTGCAAGGAACAGTGCTGCACTCTCTACTTACATGG
Lotus_SNP145	scaffold158	476856	476955	476905	LG1	1Bin10	6.706	GATCAAGCATTGCCCGACAAAAGATGACCTCTCCCTCGGCTGCAAGGAA[C/T]AGTGCTGCACTCTCTACTTACATGGATCCCGGGAATTAAAACCATTTGCA
Lotus_SNP146	scaffold158	531139	531238	531188	LG1	1Bin10	6.706	AGAGGAAGTCACCAACAGAGCTATACTTCATGAACTGAAAGCTCACTTA[A/G]CTCGAGCCAAAGGATTGTGGGTAGACAAACTGCCCAGTGTACTCTGGGCC
Lotus_SNP147	scaffold158	534853	534952	534902	LG1	1Bin10	6.706	TGATAGAGTGCGTAATTTCCATATTATTTGTATTTTTCTAGTAAGTTAA[T/G]TAATGGATTTAATCGTGTTTTATTTAGAAAATTGCAATTTGGAAAATAAA
Lotus_SNP148	scaffold1277	132048	132147	132097	LG1	1Bin10	6.706	AGTATTATATCTCCAATAATGCATGCCCACTGAAGCAAAACAGAGTGAG[C/T]TTGTCACAAAGTGCAGACAAAGACTTAACAGCAGAACACTATTGAACGTA
Lotus_SNP149	scaffold331	149521	149620	149570	LG1	1Bin10	6.706	TGACAAACCCATGATGTTGTATTGTGATAATCAAGTTGCCATCAACATT[T/G]CTCACAACCCGGTACAACATGATAGAACCAAACATATTGAGGTTGATAGA
Lotus_SNP150	scaffold331	158528	158627	158577	LG1	1Bin10	6.706	GTATTGCCCTGGACCTTAGAGGTAAATGGGCAAAACTGGAATGTTACAC[A/C]TGACCCCTAGACTCGATTATGATACTGCACTACGTGTCGGATTGGGCTGT
Lotus_SNP151	scaffold331	192170	192269	192219	LG1	1Bin10	6.706	TGAATTCAAAATTCTTCGCACGCATTGCTAGCTGTAGATTTGTTGTAGA[T/C]GCATCTGCACCATTCGTCTCTTTGTCCGATGGATTATAAGTAAGGGGGTC
Lotus_SNP152	scaffold331	192196	192295	192245	LG1	1Bin10	6.706	GCTAGCTGTAGATTTGTTGTAGATGCATCTGCACCATTCGTCTCTTTGT[C/T]CGATGGATTATAAGTAAGGGGGTCCCCTACTAAGGTCCCCACTTGCATTG
Lotus_SNP153	scaffold331	192203	192302	192252	LG1	1Bin10	6.706	GTAGATTTGTTGTAGATGCATCTGCACCATTCGTCTCTTTGTCCGATGG[A/G]TTATAAGTAAGGGGGTCCCCTACTAAGGTCCCCACTTGCATTGTTTCTTT
Lotus_SNP154	scaffold331	197411	197510	197460	LG1	1Bin10	6.706	TCGAGCTCGCTCATCTGTATTTTCCGGAGGGGGCTCCATGTCGATATCG[G/A]CGACAATCTTGCCTTTTGCTTCTAGGGCGGCTACATAACACTTGTGGGAT
Lotus_SNP155	scaffold331	197424	197523	197473	LG1	1Bin10	6.706	TCTGTATTTTCCGGAGGGGGCTCCATGTCGATATCGGCGACAATCTTGC[C/T]TTTTGCTTCTAGGGCGGCTACATAACACTTGTGGGATTCGAGTTGGTCAC
Lotus_SNP156	scaffold331	197433	197532	197482	LG1	1Bin11	10.722	TCCGGAGGGGGCTCCATGTCGATATCGGCGACAATCTTGCCTTTTGCTT[C/T]TAGGGCGGCTACATAACACTTGTGGGATTCGAGTTGGTCACCTCACATAA
Lotus_SNP157	scaffold331	197456	197555	197505	LG1	1Bin11	10.722	ATCGGCGACAATCTTGCCTTTTGCTTCTAGGGCGGCTACATAACACTTG[T/C]GGGATTCGAGTTGGTCACCTCACATAACTTTGATGTCTCCTTCAGAAGGG
Lotus_SNP158	scaffold331	197659	197758	197708	LG1	1Bin11	10.722	ACTAGGAAGTCGTGGTCAAACCGAACTGTGTTAGGAGGCGAGCTCGAAT[T/C]GAATGGTACCCTCACCCTGCCAACTGGCCAAACTACTTCCCCACTAAAAC
Lotus_SNP159	scaffold331	289076	289175	289125	LG1	1Bin11	10.722	CCCTTCTTAGTGTTTGGTTTGTTAGAATTCTAACTTTTCTAGATTAGTA[C/T]GCAGCTTGTAAGTAAATTTTTAGATTCAATTTTTGTGCTTTTGAGCTGAT
Lotus_SNP160	scaffold331	289108	289207	289157	LG1	1Bin11	10.722	ACTTTTCTAGATTAGTACGCAGCTTGTAAGTAAATTTTTAGATTCAATT[T/C]TTGTGCTTTTGAGCTGATTGTAACATGGATTTTGCTGACATTTAACATGT
Lotus_SNP161	scaffold331	406783	406882	406832	LG1	1Bin12	11.88	GGGAGGGAGAGTCAATCCGGAGTTATATCAAGCGTTTCAATGACGCGTG[T/C]TTGCAGATCCCCGACCTAGATCCTGTCATGAGACTCACAGCCGCAAAAAG
Lotus_SNP162	scaffold331	406822	406921	406871	LG1	1Bin12	11.88	ATGACGCGTGTTTGCAGATCCCCGACCTAGATCCTGTCATGAGACTCAC[A/G]GCCGCAAAAAGAGGCATCACCCACAAAGAATTCAAGTGGCACGTGGTTGC
Lotus_SNP163	scaffold331	443988	444087	444037	LG1	1Bin12	11.88	TCTTTTCTCCTCTCGTGGCTGATTTCTCAATGAAATTCGAGATCCCCTC[C/T]AGAGATTGAGTGATCCTAAAGCTGGTCCGCCCCCTCCTTTATATAGCTTA
Lotus_SNP164	scaffold331	475110	475209	475159	LG1	1Bin12	11.88	CATGGTACCTATGGAAATAGGCTCACCAACTCTCCTGACTGAATTCTAC[A/G]ATGAGGAGCAGAGTAACGAAGACCTCCACACAGAGCTCGACTTGGTAAAG
Lotus_SNP165	scaffold331	475164	475263	475213	LG1	1Bin12	11.88	GGAGCAGAGTAACGAAGACCTCCACACAGAGCTCGACTTGGTAAAGGAA[A/G]CACAGAGCATTCATCAAGATGGCAGCCCAATAGCAATGAATGGCAAAGTA
Lotus_SNP166	scaffold331	475255	475354	475304	LG1	1Bin12	11.88	GGCAAAGTACTATGACTCCAAAGTCCGAAGAAGGGAGTTCAAGACCGGT[G/T]ATCTCGTTCTTCGCAAAGTCACGCTCCAGGAGAAGGGAAGCTCAGACCAA
Lotus_SNP167	scaffold815	204175	204274	204224	LG1	1Bin12	11.88	TTTGAAAAGTTCAAAGAATTCAAACAAGAGGTCGAGAAACAGTTAGGGA[G/A]AGAAATTAAGACCCTTCGATCAGATCGAGGTGGCGAGTATCTCTCTGACA
Lotus_SNP168	scaffold815	186186	186285	186235	LG1	1Bin12	11.88	TTTCACCCAATAACTAACCGTTAGAGATGAGTACGTGTCACTCAGCTAC[G/T]ATACGATGCCCATCCCCATCTAGTCGAATTCCTTCGGATCCTCGCCTTTT
Lotus_SNP169	scaffold815	186176	186275	186225	LG1	1Bin12	11.88	GAGGATTCCTTTTCACCCAATAACTAACCGTTAGAGATGAGTACGTGTC[A/G]CTCAGCTACGATACGATGCCCATCCCCATCTAGTCGAATTCCTTCGGATC
Lotus_SNP170	scaffold815	186136	186235	186185	LG1	1Bin12	11.88	TCTGCGTCCGCCTCTCCCAGACCAGAAGTCAAGTCAGAGAGAGGATTCC[T/G]TTTCACCCAATAACTAACCGTTAGAGATGAGTACGTGTCACTCAGCTACG
Lotus_SNP171	scaffold815	157497	157596	157546	LG1	1Bin12	11.88	AACTGGAGCAGCTGCCGTCCAAGGTCCACGAACTCGAGCACCGGCTCGT[T/G]GAGACCAGCTCGGAAGTACGTGAAATCAAGGACGAAGTTAGGGAGCTACG
Lotus_SNP172	scaffold815	131249	131348	131298	LG1	1Bin12	11.88	CCTAAATCTGTTCATGGGCCGGGTGGTGTGACGGGCCGGTCCGGCCCCC[A/G]GACGGGCTTGAACAGGTATATAGGCCCAGGTCTATAAGTTGCAAGTAGAC
Lotus_SNP173	scaffold815	131226	131325	131275	LG1	1Bin12	11.88	TCTGATACACAAGTGTATCTGTGCCTAAATCTGTTCATGGGCCGGGTGG[T/C]GTGACGGGCCGGTCCGGCCCCCAGACGGGCTTGAACAGGTATATAGGCCC
Lotus_SNP174	scaffold815	126531	126630	126580	LG1	1Bin13	12.32	CAGAGTACAAAAGTGTCAAAAAATACATTTTTACTTTGATAATCATTAC[T/A]TTTTTACGTATCAAACAAATGCCCGCAAACACGAACCGGGATACATAAAT
Lotus_SNP175	scaffold815	126295	126394	126344	LG1	1Bin13	12.32	AATTTATGCCTTTTTTATTGATGTTAAGCCCGCGGGCCAAAAAGCCTGT[C/T]CAAGCCCGTCCGGGAGTCGGGCCGGGCCAGGCCGGCCTATCGGGCCACCC
Lotus_SNP176	scaffold815	123493	123592	123542	LG1	1Bin13	12.32	CACGCTGAAGTGGTTCAAGACTTCGACAAGGAGGGGATGGAAAGGCAAT[T/C]GTAGCCCCGCGGCGAGCTGCTCCCGGAATATCACGATCTCATCAGGACCG
Lotus_SNP177	scaffold815	123220	123319	123269	LG1	1Bin14	15.73	CCCGGTCTGAAACGGCCACCCCAGCACACTTCGCACCCCGAAATAGTCC[C/T]GCTTCCATGCTGGGACCTTGTTGGGGAGTTCATGTAAAAGCTTAAAGCCC
Lotus_SNP178	scaffold815	123160	123259	123209	LG1	1Bin14	15.73	GAGGCCCTTCGCCGTCTCTTTGTCAAGCGTGACCCCGGAGTCAGGAGCG[G/A]CCATCCCCCACCCGGTCTGAAACGGCCACCCCAGCACACTTCGCACCCCG
Lotus_SNP179	scaffold1372	203486	203585	203535	LG1	1Bin15	17.189	CTACCACCCACAAATCGACGGACAATCAGAGGTGTTAAACCGGTGTCTC[G/A]AACAATATCTTAGATGTTTCACATCTCAACAGCCGTGCAAGTGGACTTCC
Lotus_SNP180	scaffold1372	203574	203673	203623	LG1	1Bin15	17.189	AAGTGGACTTCCTTCCTCCATTGGGCAGAGTATTGGTACAATACCACCT[T/A]CCATATATCCTCCGGAATGACACCTTTCCAAGCACTTTATGGAAGAATGC
Lotus_SNP181	scaffold1372	203585	203684	203634	LG1	1Bin16	17.728	CTTCCTCCATTGGGCAGAGTATTGGTACAATACCACCTTCCATATATCC[T/A]CCGGAATGACACCTTTCCAAGCACTTTATGGAAGAATGCCACCCAACATT
Lotus_SNP182	scaffold1372	203761	203860	203810	LG1	1Bin16	17.728	AACTCAAGACCAATTTACACGTAGCTGTGAACAGAATGAAACAGGTAGC[T/C]GATTCAAAGAGACGCGATATTGAATTCCAGGTGGGTGATTCTGTCTTCCA
Lotus_SNP183	scaffold53	465402	465501	465451	LG1	1Bin16	17.728	CCTAGTACTAAGTAAAACCGACCTAGTCGGTTTGAATCGGTTTGGGTCG[A/G]TTTTGTGAATGATTCTCTCGGTGTGAACGGTAAAGAATTCAAGTCTAACA
Lotus_SNP184	scaffold53	465401	465500	465450	LG1	1Bin17	18.316	ACCTAGTACTAAGTAAAACCGACCTAGTCGGTTTGAATCGGTTTGGGTC[G/A]ATTTTGTGAATGATTCTCTCGGTGTGAACGGTAAAGAATTCAAGTCTAAC
Lotus_SNP185	scaffold53	465190	465289	465239	LG1	1Bin16	17.728	AAGTGTTTTATAAGTTTTAAACCCATGACCTCTTATTTTCATATATTGC[C/T]TAATTACCATTAGTCCACCTCTTAACTTGTATTAATTAATGACTTTTTAT
Lotus_SNP186	scaffold53	465140	465239	465189	LG1	1Bin17	18.316	CAGTCCCGGTTTCATGAAATCATTCGGGTCTTTAACCAATTAAAATTTT[T/A]AAGTGTTTTATAAGTTTTAAACCCATGACCTCTTATTTTCATATATTGCC
Lotus_SNP187	scaffold53	207236	207335	207285	LG1	1Bin18	18.625	TCGTATTCGCTGAGTTCGATGGCCCACTTCGTCAGTCTGCCAGATACCT[T/C]GGGCTTGAGTAGGATTTGCCTCAGAGGTTTGTTGGTGAGGACAACGACGG
Lotus_SNP188	scaffold53	207223	207322	207272	LG1	1Bin18	18.625	TTCATACCGGATGTCGTATTCGCTGAGTTCGATGGCCCACTTCGTCAGT[C/T]TGCCAGATACCTTGGGCTTGAGTAGGATTTGCCTCAGAGGTTTGTTGGTG
Lotus_SNP189	scaffold53	207221	207320	207270	LG1	1Bin18	18.625	GGTTCATACCGGATGTCGTATTCGCTGAGTTCGATGGCCCACTTCGTCA[G/A]TCTGCCAGATACCTTGGGCTTGAGTAGGATTTGCCTCAGAGGTTTGTTGG
Lotus_SNP190	scaffold53	138138	138237	138187	LG1	1Bin18	18.625	CCCTGCTGGGATCTCATTTGTTTTGTTTTGAGAGTTTCGACAAGAGACT[A/G]GGGTGATCGATTGGAGGAGAATTCTTCCTAAGGACTTTTAGTTCTACAAT
Lotus_SNP191	scaffold53	138064	138163	138113	LG1	1Bin18	18.625	TTCTCGACCTCTGATCTAATGCCAGATCGCCTCATCCGTCGATTTTCTA[T/C]GCCCAAGGTTATAAATAGGGGGGTCCCTGCTGGGATCTCATTTGTTTTGT
Lotus_SNP192	scaffold53	137885	137984	137934	LG1	1Bin18	18.625	GTCAATCTTTGACCTGTGGTGACTTGTTCGCCCGGTTCGCATATCACCC[G/A]GCCTATTCGCCCAACTCGGCTCAAGGTCGGGCTAGCGCGCAACAAGATTC
Lotus_SNP193	scaffold53	137877	137976	137926	LG1	1Bin18	18.625	GACCTAATGTCAATCTTTGACCTGTGGTGACTTGTTCGCCCGGTTCGCA[T/C]ATCACCCGGCCTATTCGCCCAACTCGGCTCAAGGTCGGGCTAGCGCGCAA
Lotus_SNP194	scaffold53	98307	98406	98356	LG1	1Bin18	18.625	CACGCCTTGGCGGCTCAGGTGGAGAGGAGCTCGAGGCAGGCGCGAGCTG[T/C]CGATGAGGCTGCTCGTGCTGCTGAGGAGGCTGCTCGTGCTGCCGAAGAGA
Lotus_SNP195	scaffold53	98274	98373	98323	LG1	1Bin18	18.625	CTCGGTTCCTTTTGGTAGGTGAATTCTTCTATTCACGCCTTGGCGGCTC[A/A]GGTGGAGAGGAGCTCGAGGCAGGCGCGAGCTGTCGATGAGGCTGCTCGTG
Lotus_SNP196	scaffold53	98271	98370	98320	LG1	1Bin18	18.625	TCACTCGGTTCCTTTTGGTAGGTGAATTCTTCTATTCACGCCTTGGCGG[C/C]TCAGGTGGAGAGGAGCTCGAGGCAGGCGCGAGCTGTCGATGAGGCTGCTC
Lotus_SNP197	scaffold53	98260	98359	98309	LG1	1Bin18	18.625	GGTTCTTTTGATCACTCGGTTCCTTTTGGTAGGTGAATTCTTCTATTCA[C/T]GCCTTGGCGGCTCAGGTGGAGAGGAGCTCGAGGCAGGCGCGAGCTGTCGA
Lotus_SNP198	scaffold53	27438	27537	27487	LG1	1Bin19	19.486	TGATCAATTCCTCAAGAGGAGATCAAACTAGGTAGGGATGGCAAGAATA[G/T]GAGAGAATTTTGCAGGTTGTTGTTTTGTGTAACTGAGGAATTCGCCCCCT
Lotus_SNP199	scaffold53	27181	27280	27230	LG1	1Bin19	19.486	GGACCAGATCTGAAACCGAAAGATAAGAGTGGGATATACCTGATACAAA[G/C]TAGTAGTAACTCCCAATGAAGGTGTTCACGCCCATGGAGAATACCAAAAC
Lotus_SNP200	scaffold53	27178	27277	27227	LG1	1Bin19	19.486	ACCGGACCAGATCTGAAACCGAAAGATAAGAGTGGGATATACCTGATAC[A/G]AAGTAGTAGTAACTCCCAATGAAGGTGTTCACGCCCATGGAGAATACCAA
Lotus_SNP201	scaffold53	27155	27254	27204	LG1	1Bin19	19.486	CAGTGATCGTTCTTGAATCCAAAACCGGACCAGATCTGAAACCGAAAGA[T/G]AAGAGTGGGATATACCTGATACAAAGTAGTAGTAACTCCCAATGAAGGTG
Lotus_SNP202	scaffold249	16273	16372	16322	LG1	1Bin19	19.486	TGAATTCTCATATCAGCCCTGATCATAGTAGATGGCAGCCATACAAGCT[A/G]CTGAAATCTAAGATTGCAGATCTGAATGTGTAAAAACCATGCATAGCATC
Lotus_SNP203	scaffold249	16448	16547	16497	LG1	1Bin19	19.486	GAGCAGCTAGACAAGTCCAACAAGAAGCTCAAGAAATGGCTGAGCAGAG[G/A]ACTATGATGGATTATGCCAAACTCACACTCACTGGAGCTGCCTCCAGCAT
Lotus_SNP204	scaffold249	16486	16585	16535	LG1	1Bin19	19.486	GCTGAGCAGAGGACTATGATGGATTATGCCAAACTCACACTCACTGGAG[C/T]TGCCTCCAGCATTATCAGGCCCAATATTGCTGCTGACAACTTTGAGATCA
Lotus_SNP205	scaffold249	16518	16617	16567	LG1	1Bin19	19.486	ACTCACACTCACTGGAGCTGCCTCCAGCATTATCAGGCCCAATATTGCT[G/A]CTGACAACTTTGAGATCAAACCGGCCATCATACAAATGATTCAAAACACG
Lotus_SNP206	scaffold249	20425	20524	20474	LG1	1Bin19	19.486	AGATGGCCCGATGCAGCAAATCAATGCCGTGAGAGGATTCCCGGGCCAG[C/T]CCCAATGAAAGTATGATCCTTATTCCAATCATTACAATCCGGGGTGGAGA
Lotus_SNP207	scaffold249	101695	101794	101744	LG1	1Bin19	19.486	TAACACTCTCAACCCTCGTCCCAGGGATGAGGTCCGAGTCCTACTCCCC[T/C]TCGGCCTAGGGGAACTCCTCGGCCTCCCTTGGCATCACATATGTAGCGCT
Lotus_SNP208	scaffold249	225518	225617	225567	LG1	1Bin19	19.486	TTTTATGGAAAAGTACAGACAGGCCCAATACAGATTTTTGAATTCCACT[G/A]CAAATCTATAGACATTCAAAATGTCAAATACCCCCACTCTATACACCATT
Lotus_SNP209	scaffold249	514062	514161	514111	LG1	1Bin19	19.486	TGAATTAGCTTGGGTCGGGGGTCTAAGTTAGTTTGGAACTACATGGAAC[T/C]GGTTCCAAATCGATAATAACCGGGACACTATATTAGGACCTGAAACCGAC
Lotus_SNP210	scaffold249	530759	530858	530808	LG1	1Bin19	19.486	CATCATGGTTTTTAAAAACGAACCGGTGACCGAACTGGTCAGGGGTCCG[G/A]TTACTGGTTTGAACAGGCCGGCCACCGTTCTGACAAAACAAATAAAAAAT
Lotus_SNP211	scaffold249	530798	530897	530847	LG1	1Bin19	19.486	CAGGGGTCCGGTTACTGGTTTGAACAGGCCGGCCACCGTTCTGACAAAA[C/G]AAATAAAAAATTAAAAAATTGGAAACTGGTCAAAACCGTTCGAACGGTTA
Lotus_SNP212	scaffold249	531073	531172	531122	LG1	1Bin19	19.486	ACGCAGCCTAAAGTTGGTTAACTTCTTTCCCAAAAGCCACCTTAATCCA[G/A]TTATGGATGATTTGTATTACCTGTAGAATTCCTCCTTCCTTACCATAAAG
Lotus_SNP213	scaffold173	925942	926041	925991	LG1	1Bin19	19.486	CTCTAATTGTTTTCCAGCAAATATGAGCCTCTGTTGGTCAGGTGGGATG[G/C]CTTCCTTGTCCTGAATCTTAGCCTTAACATTGTCTATGGTGTCTGAGCTT
Lotus_SNP214	scaffold173	828175	828274	828224	LG1	1Bin19	19.486	TACCTACCTGATCCGGTGGTAGGGCTCGGATCCCTTAACAGGCGGCATT[C/T]TGCTTGCCATCTCTGAAAAGCATGACACGCCTGTCGAGTCCATACCTTGC
Lotus_SNP215	scaffold173	828172	828271	828221	LG1	1Bin19	19.486	CCATACCTACCTGATCCGGTGGTAGGGCTCGGATCCCTTAACAGGCGGC[A/G]TTCTGCTTGCCATCTCTGAAAAGCATGACACGCCTGTCGAGTCCATACCT
Lotus_SNP216	scaffold173	828145	828244	828194	LG1	1Bin19	19.486	CAGGCTGCAGGGAGATCTGCCTGACATCCATACCTACCTGATCCGGTGG[T/C]AGGGCTCGGATCCCTTAACAGGCGGCATTCTGCTTGCCATCTCTGAAAAG
Lotus_SNP217	scaffold173	727136	727235	727185	LG1	1Bin19	19.486	AAGGTGATGCCCCAACATCATCCTTACAATAGCCACAGGCCGAGCCCCA[C/T]AATCATCGCCCCCTGGTCGGAGGCATTGAAGTCATAGCTGGAGGCTTGGC
Lotus_SNP218	scaffold173	717458	717557	717507	LG1	1Bin21	17.495	TTTCAGATGCACGGATGAAATGTGCTGCGAGATTAGTGTGTGGCGCGCT[A/C]TGTGAGCAGCAGATCTGAATTCGGTCGTGACTCGTGAAGTGAAGAGAACA
Lotus_SNP219	scaffold173	632364	632463	632413	LG1	1Bin19	19.486	TCATCAGATGTGTTGAGTCGAGGTGCCAAACCAAGGTCTCCCTCAGCTG[C/T]TGAAGTGTCGAGCTGAAGTTTCCCTAGCAGGCGAGGTGTCGAGCTAAGGT
Lotus_SNP220	scaffold173	558653	558752	558702	LG1	1Bin19	19.486	ATGGTCGGTGCTTCAATGCCAATGATGCTGAGAGAATCAATCGACAGAG[C/T]CGGGATGGGTGAAAAGAGGTTGATGGAGCTCAGGAGGAACCGGATGACGT
Lotus_SNP221	scaffold173	558415	558514	558464	LG1	1Bin19	19.486	CTTTCAACCTTGCCTTCACCACCTGCACCAGGGCTTCTGGCGGACCACC[G/A]TAGTCGACGTAAGCCATTAAATTGCCCGCTAAGAGGATATTGCCCATGCA
Lotus_SNP222	scaffold173	558091	558190	558140	LG1	1Bin21	17.495	TCTAAATGCTCTTGAAAAACCTTCAACATGTCGAAGAAAGTGACAATTC[C/T]GGCCAAGCTGTAGTCGTCTTCAATGACCACACGTAATTCACACGGTGGGC
Lotus_SNP223	scaffold173	558014	558113	558063	LG1	1Bin21	17.495	GACTGAACCTCAACCGGTTTGATCCGCGTTGAGTAATTTGAGTCTCTCC[C/T]TGGGTTCTACTCTAATGACATAATGAATCTAAATGCTCTTGAAAAACCTT
Lotus_SNP224	scaffold173	546699	546798	546748	LG1	1Bin19	19.486	AGCCCCACACTTCCCCTGTTTCTGAAGTTGGCGAAGTGGTGTTTGAACC[G/A]CAATGGATTAAGGATGTTCGTTGGGTGAAAATCGGCAGCAAGGCCCACAA
Lotus_SNP225	scaffold173	546444	546543	546493	LG1	1Bin19	19.486	TCTTATGACAAGAAACACCGGGAGTTGGAATTCTCAGTGGGGGATTGGG[C/T]CTATCTGAAACTCCAACCATATAGACAAGCGTCTCTGGCCTGAAGATCAA
Lotus_SNP226	scaffold173	503920	504019	503969	LG1	1Bin21	17.495	CGTCGTTTCGTTTGCGGTTTGCCTCTCTCATAAACCAATTACCAATGGG[A/T]AAATTGCAGAATTCACCCCTATTGGTCGAACTTGATCCAACCCGGCCTAA
Lotus_SNP227	scaffold173	343705	343804	343754	LG1	1Bin19	19.486	ACCTCAGTGAGCAAGGTCAACCTGGGTACCTTGGGCAACTTGGCTAAGA[T/C]TGAGGTCCGAGCAGCTCGTGATGGCCTGACTTGTCGGGGTGACACGTTGT
Lotus_SNP228	scaffold173	292272	292371	292321	LG1	1Bin19	19.486	ACGAGTCGTGCCATGCCGACCCAGCACTACCCGATTTACACCTCTACTT[G/G]ATGAGGAGTGGGGTGCCTTGCCCCTAAACTCACCCAACATTGAGGAGTGG
Lotus_SNP229	scaffold173	292214	292313	292263	LG1	1Bin19	19.486	AAATTATCACAGGGCAAGGAGGCACAACCCGGGATGCCCCGTGGGACAG[T/T]TCGGCACAACGAGTCGTGCCATGCCGACCCAGCACTACCCGATTTACACC
Lotus_SNP230	scaffold173	169460	169559	169509	LG1	1Bin19	19.486	AGTCAGAATCATCTTTTTGGTCTCCTCCTACTGGGGAATCAACAGGATG[A/A]CCCAGCACATGAGCTGGCTACAAAGGGTGCCTTCGGGCTGGAGGAGAATT
Lotus_SNP231	scaffold173	41519	41618	41568	LG1	1Bin19	19.486	TTTCTTGATCAATTCCACAGGTGAAAATCGAACTGCGTAGGTGCGGCAA[A/G]AATAAGGGAGAATTCTACAAGTTGCTGAGTGTCTATAACTGAAGAATTCA
Lotus_SNP232	scaffold173	41485	41584	41534	LG1	1Bin19	19.486	TTGTTTCTTCTAGCAAGAAACAATATCAAGAACCTTTCTTGATCAATTC[C/T]ACAGGTGAAAATCGAACTGCGTAGGTGCGGCAAAAATAAGGGAGAATTCT
Lotus_SNP233	scaffold173	41322	41421	41371	LG1	1Bin19	19.486	ATATACCTGATACGAAGTAACAGTAACTCCCAACGTAAGTGCTCACGCC[C/T]ATGGAGAAGACCAAAACCCGTCCCCACTAAACATGACAGTGTATGGTGAA
Lotus_SNP234	scaffold17	394	493	443	LG1	1Bin19	19.486	TTCGGCCTGCATCAAAGTCAAATCCGGGCCTGAAGTCGCGGCAATTTCA[T/C]AGGAAGGCCCAATCCGCAGCTGAAGCCCTACTTGCAGAAAAGCCTGGCTG
Lotus_SNP235	scaffold17	416	515	465	LG1	1Bin19	19.486	TCCGGGCCTGAAGTCGCGGCAATTTCATAGGAAGGCCCAATCCGCAGCT[G/A]AAGCCCTACTTGCAGAAAAGCCTGGCTGAAGCCCAATGCGCAGAGGAAGT
Lotus_SNP236	scaffold17	464	563	513	LG1	1Bin19	19.486	TGAAGCCCTACTTGCAGAAAAGCCTGGCTGAAGCCCAATGCGCAGAGGA[A/G]GTCTAATACAAATCCAAGAATAAGAAACTGAGAAGAGTCCTTCCAGATCT
Lotus_SNP237	scaffold17	654	753	703	LG1	1Bin19	19.486	CCCCTCCCCTTTAATCTATATAAAGGAGGGGGCAGACCAGCTTTAGGCA[A/T]CACACAATCACTCAATCACTCACTTCCTGATTTGAATCAAGAAGAAAGAA
Lotus_SNP238	scaffold17	683	782	732	LG1	1Bin19	19.486	GGGCAGACCAGCTTTAGGCAACACACAATCACTCAATCACTCACTTCCT[G/T]ATTTGAATCAAGAAGAAAGAAGCAATCAGCCAAGAATTTCCAAGAATTCA
Lotus_SNP239	scaffold17	702	801	751	LG1	1Bin19	19.486	AACACACAATCACTCAATCACTCACTTCCTGATTTGAATCAAGAAGAAA[G/T]AAGCAATCAGCCAAGAATTTCCAAGAATTCAAGAAACGTGGAGGAGGAGA
Lotus_SNP240	scaffold17	143168	143267	143217	LG1	1Bin19	19.486	ACTGTCTTATTAGGTTTGGGCTCCCACTGACAAGCAACCCCTTAGGCGA[A/G]ATGATCAACCTTAAACAAACCGACACGGTGGCAGAATACCAGCGCCAGTT
Lotus_SNP241	scaffold17	143208	143307	143257	LG1	1Bin19	19.486	CTTAGGCGAAATGATCAACCTTAAACAAACCGACACGGTGGCAGAATAC[C/T]AGCGCCAGTTCCAGACCCTCCTCACCAGGTCATCTTCAGTGCGACCGGAC
Lotus_SNP242	scaffold17	143232	143331	143281	LG1	1Bin19	19.486	ACAAACCGACACGGTGGCAGAATACCAGCGCCAGTTCCAGACCCTCCTC[A/G]CCAGGTCATCTTCAGTGCGACCGGACCAGCAGGTAGACATGTTCACCTTC
Lotus_SNP243	scaffold17	182333	182432	182382	LG1	1Bin19	19.486	GAAACTCATTGTCCATCATGGGTTCTGAAGGTTGTCTTGTATACATCTT[C/T]GGAGTGGACCCGGACTTGATGATAGCCGGACCTAAAGTCCAATTTGGAGA
Lotus_SNP244	scaffold17	280147	280246	280196	LG1	1Bin19	19.486	AATCCACTCTCCTTACCCTTGATTTTGCCCATGCCGAAGAGGCGACTGG[C/G]TCTTATGTGGTGCCGAAGTCTTTGCCAGTTTGGCACTTTATCCCTTAGGC
Lotus_SNP245	scaffold17	280357	280456	280406	LG1	1Bin19	19.486	GCTACGGCTGCGCTGCATCAGTCTCGTTAGTGACGTCGATTACCCACTC[T/C]TACAAGAAGCTACTAGGAGCTCGACCTACGGGGGCAGCACTATTGACTTT
Lotus_SNP246	scaffold17	401797	401896	401846	LG1	1Bin19	19.486	GCTTTTGACGAGCTGAAAAGATTAGGTACCGCTCCAGTTTTAACTCGAC[T/C]CGAAGAAGGGGACGTGTTAAAGCTATACTTCTCTGTGAACAATGAAGTGG
Lotus_SNP247	scaffold17	402067	402166	402116	LG1	1Bin19	19.486	ATTCTCACCAACAAACCCCTAAGGTAGATTCTACTCAAGCCCGAGGTGT[C/T]TGGAAGATTAACGAAGTGATCCATCGAGCTGAGCAAATACGATATCCGGA
Lotus_SNP248	scaffold17	402086	402185	402135	LG1	1Bin19	19.486	TAAGGTAGATTCTACTCAAGCCCGAGGTGTCTGGAAGATTAACGAAGTG[A/G]TCCATCGAGCTGAGCAAATACGATATCCGGAATGAGCCTCGGCTAGCAGT
Lotus_SNP249	scaffold17	409055	409154	409104	LG1	1Bin19	19.486	NNNNNNNNNNNCCGGGTCCTCCCCGGAGCTTCTCTTCTCCCTCCGTTTC[G/A]GGTCCCTGCCACCCGGTTCAGAGGCGAGATCGTTGACAGCTAAGATCGGC
Lotus_SNP250	scaffold17	409080	409179	409129	LG1	1Bin19	19.486	GAGCTTCTCTTCTCCCTCCGTTTCGGGTCCCTGCCACCCGGTTCAGAGG[C/T]GAGATCGTTGACAGCTAAGATCGGCCGGATTGTGCATCATCAATTGGCGC
Lotus_SNP251	scaffold17	409158	409257	409207	LG1	1Bin19	19.486	ATTGTGCATCATCAATTGGCGCCGTCTGTGGGAACGCTTCAAAAGGCCT[C/T]CCTCCAAAACTCTCATACCCCTTTCTTCTTCCTTGAAAACTCAATACTCA
Lotus_SNP252	scaffold17	409301	409400	409350	LG1	1Bin19	19.486	CACCGGGGAACAGCCTCAAGTTCCCGTGGTGTGTGTTGGGCAGTTCACC[T/A]TCCCCCTCTCGGTGGATGGAATTCCCAATCTGAATATGCCACAAGCAGTA
Lotus_SNP253	scaffold17	409358	409457	409407	LG1	1Bin19	19.486	CTCGGTGGATGGAATTCCCAATCTGAATATGCCACAAGCAGTAGCGCCT[A/G]TAAACCTACCTGCCACGAACATCCCCTTTCCTCTCCCCATCGAGACTACC
Lotus_SNP254	scaffold17	409414	409513	409463	LG1	1Bin19	19.486	TACCTGCCACGAACATCCCCTTTCCTCTCCCCATCGAGACTACCTTCAC[T/C]GAACCAACCACCGTCCCCCTGGCAGCTAGCCAAAATCGGTTGGACGACCT
Lotus_SNP255	scaffold17	409568	409667	409617	LG1	1Bin19	19.486	GCTTCACTAGCACCAAGTGTTGCACAACTTCTCCCAGTATCACTATCAA[C/T]AGCAGTTCCCCCAACTGCCACCGAACCAACCACTACTTCCACCTCGCCAC
Lotus_SNP256	scaffold661	65132	65231	65181	LG1	1Bin19	19.486	GGAATGAGGAATTCTAAGACCAGAAAACGCAAGAATCACATACCTTCTT[C/T]TTTGTGGGATGAGGGCCTTTTATAATTACCCTGTACACACTTCCATGCCT
Lotus_SNP257	scaffold661	65338	65437	65387	LG1	1Bin19	19.486	CAGTTGCCAGGGCTGTCTCTGTCCGTCTGGGATGGCGGTGGCAGGTGGC[C/T]GTTGGATGGCGGTTGTCATGTGTCGGTCCCCTAATCAGTCATGTGCGCTG
Lotus_SNP258	scaffold661	65387	65486	65436	LG1	1Bin19	19.486	CGTTGGATGGCGGTTGTCATGTGTCGGTCCCCTAATCAGTCATGTGCGC[T/C]GCCTCCGGGTACGGTCTCCTAGGCGTTGGGTACGGTTGTTTAGTCAGGCA
Lotus_SNP259	scaffold661	130228	130327	130277	LG1	1Bin19	19.486	CGGCGTCAAATGATGTTGCGCGATCCAGGCACTCCTAGCTGGCAGTCGA[T/A]TGGCTCCTAGCTGTGACGGACTGTACCTGAAAAGAAGACGGTGAAGGATT
Lotus_SNP260	scaffold661	163083	163182	163132	LG1	1Bin20	18.032	TTCTAACCAGAAAAGATCTGTTGTGATCACTATGATCACAAGGAATTCG[A/G]CTTCTATCAAGGCAAGTCGGTGCTCACACCCTTCGAGCAGTCCCTTGCAA
Lotus_SNP261	scaffold661	163102	163201	163151	LG1	1Bin20	18.032	GTTGTGATCACTATGATCACAAGGAATTCGACTTCTATCAAGGCAAGTC[G/A]GTGCTCACACCCTTCGAGCAGTCCCTTGCAACATTGCATTGAGAATATCT
Lotus_SNP262	scaffold661	163124	163223	163173	LG1	1Bin20	18.032	GGAATTCGACTTCTATCAAGGCAAGTCGGTGCTCACACCCTTCGAGCAG[T/C]CCCTTGCAACATTGCATTGAGAATATCTCTCATTAAATAAATTACATAAC
Lotus_SNP263	scaffold661	163144	163243	163193	LG1	1Bin20	18.032	GCAAGTCGGTGCTCACACCCTTCGAGCAGTCCCTTGCAACATTGCATTG[A/G]GAATATCTCTCATTAAATAAATTACATAACTACGGAGAAATTTCCAATGC
Lotus_SNP264	scaffold661	163192	163291	163241	LG1	1Bin20	18.032	GAGAATATCTCTCATTAAATAAATTACATAACTACGGAGAAATTTCCAA[T/C]GCAAGGCTGTAAAGGCTGTTGGAACGGGCTTTGCCTTGACTGAAGCCGGA
Lotus_SNP265	scaffold2337	2976	3075	3025	LG1	1Bin21	17.495	ACGAAATAGCAGTAACTCCCAATGAAGGTGTTCACGCCCAAGGAGAATA[T/C]TAAAACCCGCTTCCACCGAAGATGACAAAATGTGTAATGAAGCAGGATCA
Lotus_SNP266	scaffold2337	3128	3227	3177	LG1	1Bin21	17.495	GGCTGGTGAGCATGACTTCAAATTGTTTCTTCAGCCAAGAAACAATATC[T/A]AGAACCTTTCTTAATCAATTCCTCAAGAGGATATTGAGCTTGGTAGGAAT
Lotus_SNP267	scaffold2337	19066	19165	19115	LG1	1Bin21	17.495	CAAGTAGGGAGCGTAAAGGATCTCCTATATAGTCGCCTGTCGATGATGA[T/C]GTACTGGACTGACTGGCGCTCTACCCTCTGAGCTGTGTTACACTCTGCTG
Lotus_SNP268	scaffold2337	50031	50130	50080	LG1	1Bin21	17.495	GGTATTGTCGTTGATCTTCTTTATGATCTTGTATGGATCGTATTTCCGA[T/G]GCTGCAACTTGTTGTACTTTTCCACGGGAATCCTTTCCTTCCTCAAGAAT
Lotus_SNP269	scaffold728	120341	120440	120390	LG1	1Bin21	17.495	GTGGAAGCAACCGAGGGTGACCTGGCAGGAGCAACAGCTCGGCACGGCA[A/G]TGCGCTCAAGGCACGAGCTCCGAGAGGAGGAACCAGCGGTCCGAGCTCCC
Lotus_SNP270	scaffold728	120477	120576	120526	LG1	1Bin21	17.495	TTACAAGGAGCGCAAAGGGCAACCACCCGAACTGGCCCACCCCAGGGCA[G/A]TTCGGGCTACACTTCTATCTGAACTCAAGACTTCACCTCGCACACCACTC
Lotus_SNP271	scaffold728	120497	120596	120546	LG1	1Bin21	17.495	AACCACCCGAACTGGCCCACCCCAGGGCAGTTCGGGCTACACTTCTATC[T/C]GAACTCAAGACTTCACCTCGCACACCACTCCGGCACTTGATAGCCGCACT
Lotus_SNP272	scaffold728	131091	131190	131140	LG1	1Bin21	17.495	TGGCAAATCTTGTCACATACCAGTCGAAATCGAGCATAAGGCCTATTGG[G/A]CAATCAAACACTGCAATATGGACATGGAAGAAGCTGGCAAGGCAAGAAAG
Lotus_SNP273	scaffold728	198859	198958	198908	LG1	1Bin21	17.495	AACACTACAGGCATGAACTAAGAACCGTTGAGACGGGTGGACGGGTGGT[A/T]TATCTTTCCGGCAGCATAGCTATGAATAGCTATGAAGATTAGAGGTGTCA
Lotus_SNP274	scaffold728	199493	199592	199542	LG1	1Bin21	17.495	CAAGTTAGTCGAGGGCTATGAGGGGTCGGACCAAGTAAGTAAGGAAACT[A/T]GGAGCTTAAGTCTTTGTGTGTGTTTACCTCAATGTGGAGCCTCTTTTATA
Lotus_SNP275	scaffold728	268367	268466	268416	LG1	1Bin21	17.495	AAAGAAGAGAAGCCATACCTACTACATAGAAGTTCTCTCAAAGGTCAAA[G/G]CCACCGAAGAACACCCACGAACACCTCTTCGGAGAGGGAGGCTGACTAAC
Lotus_SNP276	scaffold728	271517	271616	271566	LG1	1Bin22	16.944	GGTTGTGGCTTATAAACAGCCGAAAGACCATGCAAAAAGACGTGCCAAA[T/C]AGCGCTAATAACAATGGAGTTTTTACTGTTCAGCCCACCCCTAGAAATCT
Lotus_SNP277	scaffold728	271523	271622	271572	LG1	1Bin22	16.944	GGCTTATAAACAGCCGAAAGACCATGCAAAAAGACGTGCCAAATAGCGC[T/C]AATAACAATGGAGTTTTTACTGTTCAGCCCACCCCTAGAAATCTTAACTC
Lotus_SNP278	scaffold728	544347	544446	544396	LG1	1Bin22	16.944	CATTGGGAACATGATTTGGAAATGTTCTGGTAGGATGTGCGTGTAAGAC[T/G]CGTGCGAGGCACCCTAACTGAGGAGCAGATCCGGTTTCCTGACAATGAGA
Lotus_SNP279	scaffold728	544352	544451	544401	LG1	1Bin22	16.944	GGAACATGATTTGGAAATGTTCTGGTAGGATGTGCGTGTAAGACTCGTG[C/T]GAGGCACCCTAACTGAGGAGCAGATCCGGTTTCCTGACAATGAGACGCAG
Lotus_SNP280	scaffold728	650573	650672	650622	LG1	1Bin23	16.725	TTGGATTTTCTCTTTCTCATCGCCCACGCAGCAGTTATTGTAGATACAC[C/T]GTCTGTGCTCTGTTGCCAACTTGCCATCTCACGTCCCCCCTTCCTTTACA
Lotus_SNP281	scaffold728	650852	650951	650901	LG1	1Bin23	16.725	TCCATTTCCAACAGAAACCAAGGTATATTCTCTTACTCGATCTCCAGTT[T/C]CCGTTTTCATGTTTTTTATTGGCATTATTGAGAATTCCGAGATATGGGGT
Lotus_SNP282	scaffold728	699875	699974	699924	LG1	1Bin24	16.414	TCTCGATAGATGGTGGCGTGTCTGTCCTTCCGGGACGTGTCACTCATCC[A/G]ATTGGGTAGTACTCTGCAACGGTCACCTGCGCAGCCTTGGCAGATAACGG
Lotus_SNP283	scaffold728	700170	700269	700219	LG1	1Bin24	16.414	CCAGCATTCTAACTTAAGCATCGGAGTATTCCCGTCGGGCAAGTCCCCC[A/G]GGAATTCTTCATCGTCTTCTTCTCAGGTACCGTCTGTCGCCAGCTAGGAG
Lotus_SNP284	scaffold728	767014	767113	767063	LG1	1Bin24	16.414	CGTGAACACCTTCATTAGGAGTTATTGTTACTCCGTATCTAGTATATTC[T/C]TTTACTCCCATTTGGTTTCAGATCTGGTCCGGTTTGGTTTCAAGATTGAT
Lotus_SNP285	scaffold228	227066	227165	227115	LG1	1Bin24	16.414	AGGCAAGGCACAAGGGACACTTGGTGCAAACAAGCATAGAAAGCCGGTT[C/G]AAAAAGGAAGAAAGAAAAAAGGTGAATGAATATAAAATGGTTTTATCAAG
Lotus_SNP286	scaffold228	227151	227250	227200	LG1	1Bin24	16.414	AATGGTTTTATCAAGCCGGAATACCCTTCAACACAATAAAGTTAAAGAG[T/C]TTTGAGATTATAGTAGAAGCATTTGCACAATTTAGGTTTGGGTACAAACC
Lotus_SNP287	scaffold228	227331	227430	227380	LG1	1Bin24	16.414	CCTCTTGGAAAACTTATGGTTACACTGTTATATCTAATGGATGGACAGA[T/G]ACGAGGCAAAGAAGTTTGATAAACTTTTTGGTGAATTCTCCTGAAGGTAA
Lotus_SNP288	scaffold228	337328	337427	337377	LG1	1Bin24	16.414	TCAGGTGTAAGGCACCTTTTAAAGGTGACAGGCGCGACGATGCCTGACG[G/A]GGGACATGGCTGCTGCCCCCAGATTTGTCGGGTATGGTTGTTGGGCAGAT
Lotus_SNP289	scaffold228	337401	337500	337450	LG1	1Bin24	16.414	TTTGTCGGGTATGGTTGTTGGGCAGATCTTTCGGCGGTAGGCCGAACTA[T/C]CCTTTCGCGGGTTACCCTGCGCCGGGCTGCCTCTGAGGTGACGAGCTGCC
Lotus_SNP290	scaffold228	377937	378036	377986	LG1	1Bin24	16.414	TCAGCCTAACCTATGGGGCCGAAGCCATGATACCTATGGAATAGGCTCA[C/T]CAACTCACTGGACCGAGTTCTATGACGAGGAGCAGAACAATGAAGACCTC
Lotus_SNP291	scaffold228	378014	378113	378063	LG1	1Bin24	16.414	AGGAGCAGAACAATGAAGACCTCCGCGCAGAGCTTGACTTAGTGGAAGA[A/T]TCACGTGATCAGGCACAACTCAAGATGGTCGCGTAACAACAAACAATGGC
Lotus_SNP292	scaffold228	378025	378124	378074	LG1	1Bin24	16.414	AATGAAGACCTCCGCGCAGAGCTTGACTTAGTGGAAGAATCACGTGATC[A/G]GGCACAACTCAAGATGGTCGCGTAACAACAAACAATGGCGAAGTACTACG
Lotus_SNP293	scaffold228	378030	378129	378079	LG1	1Bin24	16.414	AGACCTCCGCGCAGAGCTTGACTTAGTGGAAGAATCACGTGATCAGGCA[C/T]AACTCAAGATGGTCGCGTAACAACAAACAATGGCGAAGTACTACGACTCC
Lotus_SNP294	scaffold228	378086	378185	378135	LG1	1Bin24	16.414	AGATGGTCGCGTAACAACAAACAATGGCGAAGTACTACGACTCCAAAGT[C/T]CGAAGAAGAGAATTCAAAACCGGCGACCTTGTTCTTCGGAATGTCATAGT
Lotus_SNP295	scaffold228	380492	380591	380541	LG1	1Bin24	16.414	ACGACACCACCTATCAAGAGACGTGGGCACAGACTTGTCGGTTTGGCAG[G/T]GGCTGCGCTGTCGGTCAGGAGATGTGGTGCAGTCTGACGGGTACGGTCTT
Lotus_SNP296	scaffold228	380638	380737	380687	LG1	1Bin24	16.414	TATCCTGTCGCGAGCTACCTTGTAGTGAGCTCCTGAGGGTACGGCGAGG[C/T]GATTCCTCTTGAAATGGTCCTTGAGGCAATTTTTCTGCCTAAGTATTGGA
Lotus_SNP297	scaffold228	380778	380877	380827	LG1	1Bin24	16.414	GAGGAGAAGCTCGCGCAGGCCGGTCTAAGCCCGGGTAGGTTGCCTTTTC[G/C]GTCGCGTAGTGTCTTGTAAAATTTTTTTTCCTAGACTAATACCTTGTGGT
Lotus_SNP298	scaffold228	380867	380966	380916	LG1	1Bin24	16.414	TACCTTGTGGTTTTTTGGCAGCCATCATGTCTGGTGTTGACGCACACCG[C/G]CTTCTTTCCAGCAACCAGAAGCGTAAGGCGAAGAGGTCGCATTCGGACAA
Lotus_SNP299	scaffold228	380910	381009	380959	LG1	1Bin24	16.414	ACACCGCCTTCTTTCCAGCAACCAGAAGCGTAAGGCGAAGAGGTCGCAT[T/C]CGGACAAAGCCACAACTTCTGGGGGTGCTGAGTTGGAGTCTGCTGACCCG
Lotus_SNP300	scaffold228	380916	381015	380965	LG1	1Bin24	16.414	CCTTCTTTCCAGCAACCAGAAGCGTAAGGCGAAGAGGTCGCATTCGGAC[A/C]AAGCCACAACTTCTGGGGGTGCTGAGTTGGAGTCTGCTGACCCGGTCTTC
Lotus_SNP301	scaffold228	380924	381023	380973	LG1	1Bin24	16.414	CCAGCAACCAGAAGCGTAAGGCGAAGAGGTCGCATTCGGACAAAGCCAC[A/C]ACTTCTGGGGGTGCTGAGTTGGAGTCTGCTGACCCGGTCTTCGCTTCTCC
Lotus_SNP302	scaffold228	380945	381044	380994	LG1	1Bin24	16.414	CGAAGAGGTCGCATTCGGACAAAGCCACAACTTCTGGGGGTGCTGAGTT[G/A]GAGTCTGCTGACCCGGTCTTCGCTTCTCCACCACCTAAGATTCCACCTGT
Lotus_SNP303	scaffold228	631968	632067	632017	LG1	1Bin24	16.414	TCATAGGGTAACACGGAGGGTGGGTCCCTTCCATACAAGATCTTGAATG[C/G]GGTGGTCCTAGTAGAAACATGTTAAGTGGTATTATACCAGAATTCAGCCC
Lotus_SNP304	scaffold228	631990	632089	632039	LG1	1Bin24	16.414	GGTCCCTTCCATACAAGATCTTGAATGCGGTGGTCCTAGTAGAAACATG[T/G]TAAGTGGTATTATACCAGAATTCAGCCCACGGAAGCCATTTTAGCCACTG
Lotus_SNP305	scaffold228	713749	713848	713798	LG1	1Bin24	16.414	ATCCGGGGCTATATCAAGAGGTTCAATGACGCGTGCTTACAGATACCGC[G/A]CCTAGACCCGGCGGTGCAGCTCGCGGCAGCCAAGAGGGGAGTGACACACA
Lotus_SNP306	scaffold228	713759	713858	713808	LG1	1Bin24	16.414	ATATCAAGAGGTTCAATGACGCGTGCTTACAGATACCGCGCCTAGACCC[G/C]GCGGTGCAGCTCGCGGCAGCCAAGAGGGGAGTGACACACAAGGAGTTCAA
Lotus_SNP307	scaffold426	123857	123956	123906	LG1	1Bin24	16.414	CAGGTAGGAGCCAGGTAGGAGTGTCCGGATCGCACTGCATCATTTGGCG[C/T]CGTCTGTGGGAATGCTTCAAAAAGCCTTCCTCTAATCTCTGCAACTCTCA
Lotus_SNP308	scaffold426	123858	123957	123907	LG1	1Bin24	16.414	AGGTAGGAGCCAGGTAGGAGTGTCCGGATCGCACTGCATCATTTGGCGC[C/T]GTCTGTGGGAATGCTTCAAAAAGCCTTCCTCTAATCTCTGCAACTCTCAA
Lotus_SNP309	scaffold426	124080	124179	124129	LG1	1Bin24	16.414	CGGAGTTCCTAGCCTGAATGTGCCTCAAACAGTGGCACCTGTGAACGCT[T/C]CACTTCCTTCCACGAATGGAACAACCTTCACTGAACTCTCCATTGTTCCT
Lotus_SNP310	scaffold426	125149	125248	125198	LG1	1Bin25	18.896	AGTTATGTCAAGCGGTTCAATGACGCTTGTCTGTAGATACCTGACCTGG[A/G]CTCCGCAGTTCGGCTCACTGCGGCCAAGAGGGGCATCACGCACAAGGAAT
Lotus_SNP311	scaffold426	132987	133086	133036	LG1	1Bin25	18.896	ACTCAGCGTGACAGCCTGGCCATAACTCAACGTAACGAACTCGCCGGAG[A/C]CCGGCCGGACAACTCGGTGGATGTGGCAACTCGCCGTGAAGTAACATCCA
Lotus_SNP312	scaffold426	211468	211567	211517	LG1	1Bin25	18.896	TTCAAAATGGCCATGATGTGTTCTGAAGGCCGTTTTCTCTATATCTTCG[A/G]GAGTCATCCGGACCTGGAAGTAACCCGACCGGAGGTCTAATTTTGAGAAG
Lotus_SNP313	scaffold426	374324	374423	374373	LG1	1Bin25	18.896	CGATTTGTGAACTAACCGAGCGAATCACCACGAGTCAAAGACTGGCTAC[G/A]AGCTACTACCTTCACTGAACCGGCATCGATTCGGGAGTGGGGGCAATTGA
Lotus_SNP314	scaffold426	539042	539141	539091	LG1	1Bin25	18.896	TAGCTGCAGGCTGCAGCACCCTGGCCGGCCAAGCGGCCTGACGAGGAGG[A/A]TCCACCGACCAAACAGCAACAGAAATGGCGATCGATAATATCATAATACA
Lotus_SNP315	scaffold426	551135	551234	551184	LG1	1Bin26	19.272	TTCTTTTCTTGGCAAGTGAATTCCACCATCCACGCCTTGGCTTATCAGT[C/T]CGAGGTGAACTTAAAGCGGGCCCTCGCAACCGAGGAGTCTTCCCGTGAAG
Lotus_SNP316	scaffold426	551161	551260	551210	LG1	1Bin26	19.272	CATCCACGCCTTGGCTTATCAGTCCGAGGTGAACTTAAAGCGGGCCCTC[G/A]CAACCGAGGAGTCTTCCCGTGAAGCCCACACCGAACTGAACTTAGCCCGC
Lotus_SNP317	scaffold426	551164	551263	551213	LG1	1Bin26	19.272	CCACGCCTTGGCTTATCAGTCCGAGGTGAACTTAAAGCGGGCCCTCGCA[A/G]CCGAGGAGTCTTCCCGTGAAGCCCACACCGAACTGAACTTAGCCCGCAAT
Lotus_SNP318	scaffold426	551453	551552	551502	LG1	1Bin26	19.272	CAGGCAATGGAGGAGGCCAAGGTTAAGGCCGTTGAGGAGTACAAGTCTT[C/T]GGCGGAGTACCGGAAAGAGATGGTCGAGGTGGGGATGGCGAGCTATAGCA
Lotus_SNP319	scaffold426	557237	557336	557286	LG1	1Bin26	19.272	TGATGGCGATTAACTGATCGGCTACCTTAAGGAATTCAGTGATGTCTTT[C/T]GATTTATTGGCCAGTACATGCCATTTAAACTCCCTGTGAGTTATTCCCTT
Lotus_SNP320	scaffold426	557251	557350	557300	LG1	1Bin26	19.272	TGATCGGCTACCTTAAGGAATTCAGTGATGTCTTTCGATTTATTGGCCA[G/C]TACATGCCATTTAAACTCCCTGTGAGTTATTCCCTTCTTAGCTGCCATGA
Lotus_SNP321	scaffold426	557435	557534	557484	LG1	1Bin26	19.272	TCTAAACCACGTTGATGAGGCTTTCCTGCGACCTCGGACACTTCTTGTT[T/G]GTAATGAAGTGCGAGGTAAATAAATTTGTGAACTGCGACCAGCTCTTGAT
Lotus_SNP322	scaffold426	557470	557569	557519	LG1	1Bin26	19.272	GGACACTTCTTGTTTGTAATGAAGTGCGAGGTAAATAAATTTGTGAACT[G/A]CGACCAGCTCTTGATCGATCCCGGCGCGAGGTTCCGGTATCAGGTCCGAA
Lotus_SNP323	scaffold426	557494	557593	557543	LG1	1Bin26	19.272	TGCGAGGTAAATAAATTTGTGAACTGCGACCAGCTCTTGATCGATCCCG[G/A]CGCGAGGTTCCGGTATCAGGTCCGAACTACCCCTTTAAAAGTGGTGGAGA
Lotus_SNP324	C14964886	459	558	508	LG1	1Bin26	19.272	TTGTAGAGGTTGCCGAAGCATCCTGCGCTGGCGTGATGTGGGCTTAGCA[A/A]CCTCACTATGGTGCCCATGGGCATGATCAGGAGGCTGAAGAGGAAATCTA
Lotus_SNP325	scaffold4159	1077	1176	1126	LG1	1Bin27	20.255	CGGTGAATTCTTTCTTCAGTTAGGTCGGGCTTCGGGCTTTTTATTAGGG[T/T]TGTGCTCGGGCCCATGTTATATGCTCGTTGGTCTGGCCGAGCTTGGGCTC
Lotus_SNP326	scaffold4159	1111	1210	1160	LG1	1Bin27	20.255	GGCTTTTTATTAGGGTTGTGCTCGGGCCCATGTTATATGCTCGTTGGTC[T/T]GGCCGAGCTTGGGCTCGAGCCTAACAAAATCATGTTTATGAAGAGTAAAA
Lotus_SNP327	scaffold1139	770	869	819	LG1	1Bin27	20.255	TTCCCCCCAGAGCTTCCCCATCTTCTCTGTTTCAGGTTCCCTGTAGTTC[T/C]GTTCAGAGGCAAGGTCATTGACAACTAGGACCAGCCGGATTGCGCACCAT
Lotus_SNP328	scaffold1139	771	870	820	LG1	1Bin28	21.108	TCCCCCCAGAGCTTCCCCATCTTCTCTGTTTCAGGTTCCCTGTAGTTCT[G/A]TTCAGAGGCAAGGTCATTGACAACTAGGACCAGCCGGATTGCGCACCATC
Lotus_SNP329	scaffold1139	787	886	836	LG1	1Bin28	21.108	CCATCTTCTCTGTTTCAGGTTCCCTGTAGTTCTGTTCAGAGGCAAGGTC[A/A]TTGACAACTAGGACCAGCCGGATTGCGCACCATCAATTGGCACCGTCTGT
Lotus_SNP330	scaffold1139	23927	24026	23976	LG1	1Bin28	21.108	AAATGTCCCCTCGAATTCCCCAAAAGTACGAAATTATCCCTGCCTCACA[T/G]ATAAATTCGCCCTAATCGGGAGAATCGGAAGTAACGCACTATTCACCCTC
Lotus_SNP331	scaffold1139	24217	24316	24266	LG1	1Bin28	21.108	CTCTTCAATCTTGACGAGAACAGAAAGACGAAAGTGCCTCTTTTCTTCT[T/C]TGCAGAGGATCATCACCGATTAGGAGCAAACCGCAGCCATCACCGGAGGA
Lotus_SNP332	scaffold1191	85855	85954	85904	LG1	1Bin29	21.648	TTTACTACTTTCTCCAGCGTTCTAACTTAAGCATCGGAGTATTCCCACC[G/A]GGAATCCTTCACCGCTCTCTTCTCAGGTACCGTCCGTCCCCAACGAGGAG
Lotus_SNP333	scaffold1191	86046	86145	86095	LG1	1Bin29	21.648	TTTGGGGGTCTTAAGATGGGCAGATTGGATATCATCTAAGCTTTTGGTA[A/T]TTTTTTGTACAAAGTGGCTACTCTTGATTTGAATTCAGTCAATAGAATTG
Lotus_SNP334	scaffold1191	86047	86146	86096	LG1	1Bin29	21.648	TTGGGGGTCTTAAGATGGGCAGATTGGATATCATCTAAGCTTTTGGTAA[T/G]TTTTTGTACAAAGTGGCTACTCTTGATTTGAATTCAGTCAATAGAATTGT
Lotus_SNP335	scaffold551	21873	21972	21922	LG1	1Bin31	22.448	TGCCTCAACTGGTAAACCTTCAAATCCATTCGGCCATGGGGCTGGTCAC[C/A]TAAACCCACTGAAAGCTCTTGACCCTGGCCTGATCTATGACATGGGCGTG
Lotus_SNP336	scaffold551	37725	37824	37774	LG1	1Bin29	21.648	GTTTCGGCGATAGTTAGTAATCTGGTCCTAACTCTCAATTCCGGACACC[G/G]AATTGGACAATTTAAGAAGCATTAGAAAGATGAAAGGAGGACCCACAACT
Lotus_SNP337	scaffold551	37738	37837	37787	LG1	1Bin29	21.648	TTAGTAATCTGGTCCTAACTCTCAATTCCGGACACCGAATTGGACAATT[T/C]AAGAAGCATTAGAAAGATGAAAGGAGGACCCACAACTTTTATGTTTTGGG
Lotus_SNP338	scaffold551	37787	37886	37836	LG1	1Bin29	21.648	TAAGAAGCATTAGAAAGATGAAAGGAGGACCCACAACTTTTATGTTTTG[G/G]GTTTTGATAGATTCGGCCCGAATCGAGTACGAAAACGAGCCCGAAGTCGG
Lotus_SNP339	scaffold551	37848	37947	37897	LG1	1Bin29	21.648	TTCGGCCCGAATCGAGTACGAAAACGAGCCCGAAGTCGGAGCAAGTTCG[T/C]AGCCTGACCCATTTCACAAATTAAGCCCAACTCGCAGAAGTACCTTGAAG
Lotus_SNP340	scaffold551	37855	37954	37904	LG1	1Bin29	21.648	CGAATCGAGTACGAAAACGAGCCCGAAGTCGGAGCAAGTTCGTAGCCTG[A/G]CCCATTTCACAAATTAAGCCCAACTCGCAGAAGTACCTTGAAGCAGCCGA
Lotus_SNP341	scaffold551	37904	38003	37953	LG1	1Bin29	21.648	ACCCATTTCACAAATTAAGCCCAACTCGCAGAAGTACCTTGAAGCAGCC[G/C]AAGTTTTAAAGTAGCCCAACTCGAATTCAAGAGTAAAGAGTCTGAATTTC
Lotus_SNP342	scaffold1069	19905	20004	19954	LG1	1Bin29	21.648	GAAAACCCAGAAAGCTAAAAATGACTGCCTGGAAGTAGGAATGGCAACA[G/A]GGCGGGTTAGGGGCGGGGATTACATTCCCTGTCCCCAATCCTCGTCGGGG
Lotus_SNP343	scaffold3155	5374	5473	5423	LG1	1Bin29	21.648	TCACTATGATCACCCACTCAGATGAATTCTCAGACCGCCCCAACATGCC[A/C]ATGTTTTGACCCCCGCTAAGGATCTCACTGATTGGCATATCAAAGACAGC
Lotus_SNP344	scaffold3155	5376	5475	5425	LG1	1Bin29	21.648	ACTATGATCACCCACTCAGATGAATTCTCAGACCGCCCCAACATGCCAA[T/G]GTTTTGACCCCCGCTAAGGATCTCACTGATTGGCATATCAAAGACAGCCC
Lotus_SNP345	scaffold3155	5423	5522	5472	LG1	1Bin29	21.648	AATGTTTTGACCCCCGCTAAGGATCTCACTGATTGGCATATCAAAGACA[G/A]CCCGATCTGACACCTAGTGAAGTATCATAATCGAGTCTAGGGGTCAGGTG
Lotus_SNP346	scaffold3155	5432	5531	5481	LG1	1Bin29	21.648	ACCCCCGCTAAGGATCTCACTGATTGGCATATCAAAGACAGCCCGATCT[G/A]ACACCTAGTGAAGTATCATAATCGAGTCTAGGGGTCAGGTGTAACTTTCC
Lotus_SNP347	scaffold3155	5540	5639	5589	LG1	1Bin29	21.648	CCATCTGTCTCTAAGGTCCAGGGCAACACTGGAAATCTAGTCCGGTTCA[T/A]GGATTCGAGTAATCCCATACTGCATGTGCCTTGGGTCTTACCCCGGTGGC
Lotus_SNP348	scaffold3155	5562	5661	5611	LG1	1Bin29	21.648	GCAACACTGGAAATCTAGTCCGGTTCATGGATTCGAGTAATCCCATACT[G/A]CATGTGCCTTGGGTCTTACCCCGGTGGCCGAGACAGGCCATCCCAACACT
Lotus_SNP349	scaffold698	96229	96328	96278	LG1	1Bin29	21.648	CACAATTTCGGTGATAGTCAGTAATCTGGGCCTAACTCTCAATTCCGGA[T/C]TCCGAATTGGACAATTCAAGAAGCATTAGAAAGATGAAAGGAAGGCCCAC
Lotus_SNP350	scaffold698	96233	96332	96282	LG1	1Bin29	21.648	ATTTCGGTGATAGTCAGTAATCTGGGCCTAACTCTCAATTCCGGATTCC[G/A]AATTGGACAATTCAAGAAGCATTAGAAAGATGAAAGGAAGGCCCACAACT
Lotus_SNP351	scaffold698	96356	96455	96405	LG1	1Bin29	21.648	GTCGGCCCGAATCGAGTACGAAAATGAGCCCGAAGTCGGAGCAAGTTCG[C/T]AGCCAGGCCCATTTCACAACTTAAGCCCAACTCGCAGAAGCACTTTGAAA
Lotus_SNP352	scaffold698	96384	96483	96433	LG1	1Bin29	21.648	CCCGAAGTCGGAGCAAGTTCGCAGCCAGGCCCATTTCACAACTTAAGCC[C/T]AACTCGCAGAAGCACTTTGAAACAGCCCAAGTTTTAAAGCAGCCCAACTC
Lotus_SNP353	scaffold1855	10343	10442	10392	LG1	1Bin29	21.648	CCAACAATGAGGCAGAGTATGAATCGTTGATAGCCGGGCTAGCTCTAGC[C/T]AGAGAAATGAAAGCCAAGCACATTATCATCTGCAGCAATTCCCAGCTCGT
Lotus_SNP354	scaffold1855	10376	10475	10425	LG1	1Bin29	21.648	CCGGGCTAGCTCTAGCCAGAGAAATGAAAGCCAAGCACATTATCATCTG[C/T]AGCAATTCCCAGCTCGTGGTCAATCAGGTCACAGGAGAATACGAAGCTCG
Lotus_SNP355	scaffold1855	10553	10652	10602	LG1	1Bin29	21.648	TCCTGAGGTCTGAGAATGCTGAGGCCAACGCCCTGTCCCGGTTAGCCAG[C/T]ACTAGTGATAACACCATGAGAACCGTGACATAGAGATCTGCCTCGGCCTA
Lotus_SNP356	scaffold860	175482	175581	175531	LG1	1Bin29	21.648	AACCGGAGTCTGCGTTCTGTGCACCCATGGGTGCACTGGACGAGTGAAC[C/T]CACCAATAAAAAGGTTACATGTCTGTTCAGCCGTTAGCTGAAGAAGCCTG
Lotus_SNP357	scaffold860	222810	222909	222859	LG1	1Bin29	21.648	AGAGGTACCAAAAATTGGTAGGAAAGTTGATATACTTATCCCTTACTCG[G/A]CCAAACATTGCTTATGCAGTGCATGTTGTCAGTCAATTCATGCACTCTTC
Lotus_SNP358	scaffold860	222859	222958	222908	LG1	1Bin29	21.648	GCCAAACATTGCTTATGCAGTGCATGTTGTCAGTCAATTCATGCACTCT[T/C]CAAAGACCCCTCATATGAGAGCAGTGGAAAGAATTCTCATGTACTTAAAG
Lotus_SNP359	scaffold860	222886	222985	222935	LG1	1Bin29	21.648	TGTCAGTCAATTCATGCACTCTTCAAAGACCCCTCATATGAGAGCAGTG[G/A]AAAGAATTCTCATGTACTTAAAGACTTGCCCAGGGAAAGGAATCCTATTC
Lotus_SNP360	scaffold1160	7803	7902	7852	LG1	1Bin29	21.648	AGTAACCGGGTCTCTTCACCTAAGTCAAGTGTCGAGATTCACGTCAAAC[G/A]GTGGAAGGTAGCAATAAAAATGTGTGTGCATATTAAGTTCAGGGGTAAAA
Lotus_SNP361	scaffold1160	29205	29304	29254	LG1	1Bin30	22.186	CACCTGACGCAGCGTGGAAGCAACAAACCGGGCTGACTACGCAAGCACC[G/A]GACGAACACAAGGCTTCGTTCGTGAAGCCTGTTGTAGCTAGGCGTATGCC
Lotus_SNP362	scaffold1160	29236	29335	29285	LG1	1Bin30	22.186	GCTGACTACGCAAGCACCGGACGAACACAAGGCTTCGTTCGTGAAGCCT[G/A]TTGTAGCTAGGCGTATGCCTTGGAAGAGAGAGAAGAGTTGGTGAAAATTC
Lotus_SNP363	scaffold1160	29249	29348	29298	LG1	1Bin30	22.186	GCACCGGACGAACACAAGGCTTCGTTCGTGAAGCCTGTTGTAGCTAGGC[G/A]TATGCCTTGGAAGAGAGAGAAGAGTTGGTGAAAATTCTTGTGTGTCTATT
Lotus_SNP364	scaffold1160	73787	73886	73836	LG1	1Bin30	22.186	ATTTCAATTCGTAGCTCCTTAAATAGGAGATTGCAGAAGAGAATTCCTT[A/G]TTGGATTCGGCTAGGCTAGGGTAATCCAATTCAAACTAAAACTCATAACT
Lotus_SNP365	scaffold1160	73817	73916	73866	LG1	1Bin30	22.186	TTGCAGAAGAGAATTCCTTATTGGATTCGGCTAGGCTAGGGTAATCCAA[T/C]TCAAACTAAAACTCATAACTCTTACTTAAGAAAATAAAATAAGATAAGGA
Lotus_SNP366	scaffold1160	73823	73922	73872	LG1	1Bin30	22.186	AAGAGAATTCCTTATTGGATTCGGCTAGGCTAGGGTAATCCAATTCAAA[C/T]TAAAACTCATAACTCTTACTTAAGAAAATAAAATAAGATAAGGATAAGAT
Lotus_SNP367	scaffold1160	73994	74093	74043	LG1	1Bin30	22.186	TAGATAAGGGTGGGCCCACCCCTATGAGCTGTCGTGTGGGCCCCGCTTT[G/G]CTGCTGTTGCCGGGCGCGTGCACGCGGCTCATAGTGCCACTGCTGGGTGC
Lotus_SNP368	scaffold1160	74001	74100	74050	LG1	1Bin30	22.186	GGGTGGGCCCACCCCTATGAGCTGTCGTGTGGGCCCCGCTTTGCTGCTG[T/C]TGCCGGGCGCGTGCACGCGGCTCATAGTGCCACTGCTGGGTGCGTGCGCA
Lotus_SNP369	scaffold1160	74017	74116	74066	LG1	1Bin30	22.186	ATGAGCTGTCGTGTGGGCCCCGCTTTGCTGCTGTTGCCGGGCGCGTGCA[C/T]GCGGCTCATAGTGCCACTGCTGGGTGCGTGCGCACGGCTCATGGTGCCGC
Lotus_SNP370	scaffold1116	116345	116444	116394	LG1	1Bin30	22.186	TTTCTATGAGGTTGCCTAACCAGTCCAAGATCCCCGGAGGTAATCGCCA[C/T]GCACGTTGGCCATCCTCTGGAACACTCAGTATGTGGGAGGTTGCATACCA
Lotus_SNP371	scaffold1116	116377	116476	116426	LG1	1Bin31	22.448	CCCGGAGGTAATCGCCACGCACGTTGGCCATCCTCTGGAACACTCAGTA[T/C]GTGGGAGGTTGCATACCAAATTTGTCAGAGAGCACAACTCGCAGGTTGCC
Lotus_SNP372	scaffold1116	116406	116505	116455	LG1	1Bin31	22.448	ATCCTCTGGAACACTCAGTATGTGGGAGGTTGCATACCAAATTTGTCAG[A/G]GAGCACAACTCGCAGGTTGCCTCCTGAACCTCAGTCAGGTCAATAAGCCC
Lotus_SNP373	scaffold1116	116424	116523	116473	LG1	1Bin31	22.448	TATGTGGGAGGTTGCATACCAAATTTGTCAGAGAGCACAACTCGCAGGT[T/C]GCCTCCTGAACCTCAGTCAGGTCAATAAGCCCTCGAGGGAGGTCGCTCCT
Lotus_SNP374	scaffold1116	116714	116813	116763	LG1	1Bin31	22.448	TGTTTTGAGATGCCATGTATCACAATGTCATTGGAGGGCCAAATCCGCC[C/A]TCATCAGAAATCATTCCCATGAATTCAAATTATTCGTGTGCATGGTGTCA
Lotus_SNP375	scaffold1116	331471	331570	331520	LG1	1Bin31	22.448	AAAAATTTTCTATGTCATGGCGTACGTCTTTGTGCAAATGGCATTATTT[G/A]TTCGGGTTCCGGGTGGTACGGTCCCCCTCATCTTGGGTGGCCATTTCACA
Lotus_SNP376	scaffold1116	332381	332480	332430	LG1	1Bin31	22.448	TCAATCTGGCCTATGGTGATGGTGGGGATTTGGCCATTGACGTTGTTAG[T/C]AGAAGGGTTGCTTGAGGATGTCATTGACGGGTTTCAAAGAGAGATATAAG
Lotus_SNP377	scaffold1116	332383	332482	332432	LG1	1Bin31	22.448	AATCTGGCCTATGGTGATGGTGGGGATTTGGCCATTGACGTTGTTAGTA[G/A]AAGGGTTGCTTGAGGATGTCATTGACGGGTTTCAAAGAGAGATATAAGAA
Lotus_SNP378	scaffold1116	332402	332501	332451	LG1	1Bin31	22.448	GTGGGGATTTGGCCATTGACGTTGTTAGTAGAAGGGTTGCTTGAGGATG[T/C]CATTGACGGGTTTCAAAGAGAGATATAAGAAGGGAACTCTAGCTTTTTGT
Lotus_SNP379	scaffold1116	524245	524344	524294	LG1	1Bin31	22.448	ACCAAAACATCGACGTAACCAGATGAAACTCGCTGAAATTTTTTCATCT[A/T]AGTCTACACTGGACTCTTCTCGGCGTACTGCCCACACATCTTAGGTTTGT
Lotus_SNP380	scaffold1116	611178	611277	611227	LG1	1Bin31	22.448	GTCTCACCAATGCGCCATCGACTTTTCAGTCGTTAATGAATATTGTCTT[A/C]CATGATTTCCTCCGTCGCTTTATGCTGGTGTTTTTTGATGATATTCTGGT
Lotus_SNP381	scaffold1116	620676	620775	620725	LG1	1Bin31	22.448	ATCTGCGGGATCAAGCCGGAGGAGGTGCCCCGCTTGGTGACTATCTTCT[T/C]GGAGGAACTATTGAGGAAGATTTGGGTACTGACGGAAGAGAAAGTGTCTT
Lotus_SNP382	scaffold1116	620871	620970	620920	LG1	1Bin31	22.448	GAACTTTTTTGGGAAGAGGAAGAGTCGAGTCCCAAGGAAGTATTGGGCG[G/A]CCACCTTGAAAGAGAAAAGAATTCAAAAAATATTAAGTTTAAAAGTCAGG
Lotus_SNP383	scaffold956	20863	20962	20912	LG1	1Bin31	22.448	CGCCTATCTGTAGAAAGAAACCATGAAGCCAAGGATAAAGAATTCATCA[G/T]GTTATTCAACCACATCCAAGAGAAGAAAAGTAAAAATGAGGGTATTTTTA
Lotus_SNP384	scaffold956	21124	21223	21173	LG1	1Bin31	22.448	TACACCCATACCGGCATATCAAGTATATCGATATTTTGAACCTTGGCCC[C/G]TAGGAATGTCAAGGCTTTGGATGGGTTAAGTGGTAAACTGATTCTATTTG
Lotus_SNP385	scaffold956	21137	21236	21186	LG1	1Bin31	22.448	GCATATCAAGTATATCGATATTTTGAACCTTGGCCCCTAGGAATGTCAA[G/T]GCTTTGGATGGGTTAAGTGGTAAACTGATTCTATTTGGTTGGTATTTTGT
Lotus_SNP386	scaffold956	79975	80074	80024	LG1	1Bin31	22.448	ACACCTTAGGTGGGTGTAGTGTGAATTTGGATTTCAAGGCCAAGTTTCA[G/A]GTTCAGCTTTATACTTTTCGGGCTCGAGCTTCGGGTTAGGCCCATTAAAA
Lotus_SNP387	scaffold956	237309	237408	237358	LG1	1Bin31	22.448	CCGGTGGGTTGTTCCTAGCTGAGGAACGGCGAGTCTTGCGATGTCATCA[T/C]TGTTGCTTCTTTGCTGGTGTTGCATTTGTGCTGCCAGCCTCAGTGTTGTC
Lotus_SNP388	scaffold956	237323	237422	237372	LG1	1Bin31	22.448	CTAGCTGAGGAACGGCGAGTCTTGCGATGTCATCATTGTTGCTTCTTTG[C/T]TGGTGTTGCATTTGTGCTGCCAGCCTCAGTGTTGTCAAGTATCTCAATTT
Lotus_SNP389	scaffold956	237335	237434	237384	LG1	1Bin31	22.448	CGGCGAGTCTTGCGATGTCATCATTGTTGCTTCTTTGCTGGTGTTGCAT[T/G]TGTGCTGCCAGCCTCAGTGTTGTCAAGTATCTCAATTTTTCTCCGAATGA
Lotus_SNP390	scaffold956	237349	237448	237398	LG1	1Bin31	22.448	ATGTCATCATTGTTGCTTCTTTGCTGGTGTTGCATTTGTGCTGCCAGCC[T/C]CAGTGTTGTCAAGTATCTCAATTTTTCTCCGAATGATGGGACGAGGTGGA
Lotus_SNP391	scaffold956	442206	442305	442255	LG1	1Bin31	22.448	TGGGCGACAAAGATGATGAAGAACAAGATGAGCTGCGGAGGAGAGTAGA[G/A]GAATTCATATACAAGGTGAACAAGGGATGGAAAGCAGAGATGTTGGGGAC
Lotus_SNP392	scaffold956	486844	486943	486893	LG1	1Bin31	22.448	GCACGCACCGCCCGGCAGCGCGCAACACGCACCGCACGGCAGCAGCACG[G/C]ACCGCACGACAGCAGCACTGCGAGACGCGTGCACCACCCGACAACAGTAG
Lotus_SNP393	scaffold956	486889	486988	486938	LG1	1Bin31	22.448	CACGGACCGCACGACAGCAGCACTGCGAGACGCGTGCACCACCCGACAA[C/T]AGTAGTAGGGCGGGGCCCACATGACAGCTCATCAGGGTGGGCCCACACTT
Lotus_SNP394	scaffold956	486899	486998	486948	LG1	1Bin31	22.448	ACGACAGCAGCACTGCGAGACGCGTGCACCACCCGACAACAGTAGTAGG[G/T]CGGGGCCCACATGACAGCTCATCAGGGTGGGCCCACACTTATCTTACCAC
Lotus_SNP395	scaffold956	487439	487538	487488	LG1	1Bin31	22.448	CAGAGCCAAACGTCACGGGCGATATGGAGCAACTATCATTCAAGGTCAA[T/C]GAACTGGAACATAGGCTAGTAGAAACCAGCGTGGAGGTTTGTGAAGGAAG
Lotus_SNP396	scaffold956	487443	487542	487492	LG1	1Bin31	22.448	GCCAAACGTCACGGGCGATATGGAGCAACTATCATTCAAGGTCAATGAA[C/T]TGGAACATAGGCTAGTAGAAACCAGCGTGGAGGTTTGTGAAGGAAGATGT
Lotus_SNP397	scaffold956	487459	487558	487508	LG1	1Bin31	22.448	GATATGGAGCAACTATCATTCAAGGTCAATGAACTGGAACATAGGCTAG[T/C]AGAAACCAGCGTGGAGGTTTGTGAAGGAAGATGTCCGGGAGATGCGACGC
Lotus_SNP398	scaffold745	21710	21809	21759	LG1	1Bin31	22.448	GATATCGCACTAATATCAAGCTCGGGGTATGTATTCCGGATCATCCACC[G/G]GCTTAGTTTAAAGCCCTTTCTGTACGAATCCACTATCAGGTCATCAAAGC
Lotus_SNP399	scaffold745	21736	21835	21785	LG1	1Bin31	22.448	GTATGTATTCCGGATCATCCACCGGCTTAGTTTAAAGCCCTTTCTGTAC[G/A]AATCCACTATCAGGTCATCAAAGCGCGGCGAGGCGATGTACTCATCAACG
Lotus_SNP400	scaffold745	21744	21843	21793	LG1	1Bin31	22.448	TCCGGATCATCCACCGGCTTAGTTTAAAGCCCTTTCTGTACGAATCCAC[T/C]ATCAGGTCATCAAAGCGCGGCGAGGCGATGTACTCATCAACGGCCTTCTT
Lotus_SNP401	scaffold745	92912	93011	92961	LG1	1Bin31	22.448	GTTTATTGGGTGACCTGAACTCCATTATGGACCCGTTTGAAAAGTCTGG[G/A]GGGCGAAGACCTAATGCTCGGCGTCTAGGTGATTTCCATGCAGTCCTTGA
Lotus_SNP402	scaffold745	92996	93095	93045	LG1	1Bin31	22.448	TCCATGCAGTCCTTGACAGAATTGGACTAATTGATTTGGGTTGGTCCAG[G/A]CCAGCCTTTACTTGGTCAAGCCAAAGATCCAATGGACATTTAATCTTGCA
Lotus_SNP403	scaffold745	338620	338719	338669	LG1	1Bin31	22.448	AACTCCGAAATTCGGCCTCTTCAAGAGCAAAGGCACAGTATTTGCCAAG[G/A]AGGTTGCTGGCTGGGCCGAACTGTCGGTTGCTCAACTCGGAGCCCGAGTG
Lotus_SNP404	scaffold745	338781	338880	338830	LG1	1Bin31	22.448	CTTTTTATGTGCTGACGCTTGTTTTCTTCTCTTGGTAGGTGAATTCCGC[C/T]ATCCACGCCTTGGCTTATCAGTTCGAGGTGAACTTAAAGTGGGCCATCAT
Lotus_SNP405	scaffold745	338855	338954	338904	LG1	1Bin31	22.448	GAGGTGAACTTAAAGTGGGCCATCATAGCCGAGGAGTCTTCCCGCAAGG[C/T]CCACACCGAGCTGAACTTAGCCCGCAACGAAAATAACCAACTGAAGAAGG
Lotus_SNP406	scaffold745	353869	353968	353918	LG1	1Bin31	22.448	TGGATAGAAGAATTCACCTACCAAAAGGAAAAATAACAAATGTTCAAAA[G/T]AACGATAGCAAGAAAGATAATAGCAAAGAGCCTGACAAGAAATCGCTGAC
Lotus_SNP407	scaffold745	354120	354219	354169	LG1	1Bin31	22.448	CGAGCCTGAAGGCCCAGCTCGCGTATAAGTAGACTCAGAGTAAGCGGGA[A/G]CCCCCGTATAAGTAGCCTCGGCGTAAGGGGCCCCTGCCGCTTCTTGTACT
Lotus_SNP408	scaffold745	354142	354241	354191	LG1	1Bin31	22.448	GTATAAGTAGACTCAGAGTAAGCGGGAACCCCCGTATAAGTAGCCTCGG[C/T]GTAAGGGGCCCCTGCCGCTTCTTGTACTGGAGGGGCCATCTCGGGCTCCC
Lotus_SNP409	scaffold745	354169	354268	354218	LG1	1Bin31	22.448	ACCCCCGTATAAGTAGCCTCGGCGTAAGGGGCCCCTGCCGCTTCTTGTA[C/T]TGGAGGGGCCATCTCGGGCTCCCTGGGCGGATCCACTGACGGGTAGTCCG
Lotus_SNP410	scaffold745	354197	354296	354246	LG1	1Bin31	22.448	GGGCCCCTGCCGCTTCTTGTACTGGAGGGGCCATCTCGGGCTCCCTGGG[C/T]GGATCCACTGACGGGTAGTCCGGTACCTCGGGCTCGGCATCTCGGGGCAG
Lotus_SNP411	scaffold745	374415	374514	374464	LG1	1Bin31	22.448	CGGTCAAAAGAATTCTTGGTCACATACGGATACGAGTGTAAGTAGAGAA[G/A]AGATAGAACCACCCCCAGGACGAGCACTATAGGCAGGAGGCCTGGACATT
Lotus_SNP412	scaffold745	374419	374518	374468	LG1	1Bin31	22.448	CAAAAGAATTCTTGGTCACATACGGATACGAGTGTAAGTAGAGAAGAGA[T/G]AGAACCACCCCCAGGACGAGCACTATAGGCAGGAGGCCTGGACATTGACG
Lotus_SNP413	scaffold745	374439	374538	374488	LG1	1Bin31	22.448	TACGGATACGAGTGTAAGTAGAGAAGAGATAGAACCACCCCCAGGACGA[G/A]CACTATAGGCAGGAGGCCTGGACATTGACGACAGCAAAGTCTGACGCCAG
Lotus_SNP414	scaffold745	374469	374568	374518	LG1	1Bin31	22.448	AGAACCACCCCCAGGACGAGCACTATAGGCAGGAGGCCTGGACATTGAC[G/A]ACAGCAAAGTCTGACGCCAGGAACAGGAAAAGGAATAAAATCACCCAACC
Lotus_SNP415	scaffold745	510944	511043	510993	LG1	1Bin31	22.448	AACAGAAGAAAGTTAAGCTCTCTAGGAGGTATAAGGAATTCCCTATACC[A/G]AATCTTAGTGCTCCAAGCTAAATTAGCCATAAAATTGGCACATATATTGG
Lotus_SNP416	scaffold745	511027	511126	511076	LG1	1Bin31	22.448	ATTGGCACATATATTGGCCTCCCTGTAGCAGTGATTGATACTAACTTCC[T/C]AATCTCTATTCAGAAGAGCTTTGATCTCCTCGCTTATTGTAGAAAGACGC
Lotus_SNP417	scaffold745	511250	511349	511299	LG1	1Bin31	22.448	GCCAAGTCGATAGAGGAATTTCCAATTTAAGTGGTGAAGCCTCCTTTCC[G/A]TTGTCCAAGTTGATCTCGGAGAAGACCCCTAACCGCAACACCACCATTCT
Lotus_SNP418	scaffold1898	13412	13511	13461	LG1	1Bin31	22.448	CCACATGGGTTCAGCCCAGCCTTTGTTACAAGGCCTAGCTGAATTCACT[A/G]GAAAGCCCAGTGAACCCCTTGAGCCCATCACATGGACTCTGTGGGCCCAA
Lotus_SNP419	scaffold1898	13420	13519	13469	LG1	1Bin31	22.448	GTTCAGCCCAGCCTTTGTTACAAGGCCTAGCTGAATTCACTAGAAAGCC[C/T]AGTGAACCCCTTGAGCCCATCACATGGACTCTGTGGGCCCAACACTTACA
Lotus_SNP420	scaffold1898	13759	13858	13808	LG1	1Bin31	22.448	AAAATGATTGGAGCTAAGGGCATACAAAACTGTCTAACAGCTCCCACTT[C/G]CACTTAGGTCCAATCTGGTATAAGCCGGAGTCCCATGCTTTCCACGTGTT
Lotus_SNP421	scaffold350	32127	32226	32176	LG1	1Bin31	22.448	CTTGATGGTGATTACATGCCCGGACCGAATCTGGAATAATTCGAGCTGA[C/T]AAGGCCTGATCGTTCTTTCGCAAGACCTCTTTGGCCATGCTAGACGAAGA
Lotus_SNP422	scaffold350	85809	85908	85858	LG1	1Bin31	22.448	TGGGCATCCCAACTGTCACTATAAACCAGTATGTCATCGAAAAATACCA[G/A]AATGAACCGCCTGAGGTAGGGCTGAAATATATCATTCATCAAAGCTTGAA
Lotus_SNP423	scaffold350	132085	132184	132134	LG1	1Bin31	22.448	TAGCCGGGCTTTAGCCCGTCTAAGGAGTAATTCTTTTGCTTCCACCTCT[C/T]TTGCCAGATCAGGTATAGTCTCTGCCTTTAGTGCAACTAGTTCTATTGAC
Lotus_SNP424	scaffold350	132115	132214	132164	LG1	1Bin31	22.448	TTCTTTTGCTTCCACCTCTCTTGCCAGATCAGGTATAGTCTCTGCCTTT[A/T]GTGCAACTAGTTCTATTGACTCTACTTCTTGGGTTATTGATTCCGGTGCA
Lotus_SNP425	scaffold833	8816	8915	8865	LG1	1Bin31	22.448	AGGATGGCATCCACTTGCGTGCCAAGATCTAGCCCGGATCCAAGGGCTT[C/T]AAGCTTGTTGATATAACCCATCATCCGAAGACAATGGTCGTGAACCTGTT
Lotus_SNP426	scaffold833	8822	8921	8871	LG1	1Bin31	22.448	GCATCCACTTGCGTGCCAAGATCTAGCCCGGATCCAAGGGCTTCAAGCT[T/C]GTTGATATAACCCATCATCCGAAGACAATGGTCGTGAACCTGTTGCCCCT
Lotus_SNP427	scaffold833	9035	9134	9084	LG1	1Bin31	22.448	TCGAACTGCCTCTGTATTGGATTGTCCAGGGAGGCAATGACATAGCAGC[G/A]GGCTAGGGAGTTTTTATCCTCCCAATCTTGGAATTCCCTCATTCGGGCCT
Lotus_SNP428	scaffold833	278816	278915	278865	LG1	1Bin31	22.448	CGGGCACCCTCACCTCCTTTCTTTTTATAGCTCGTTCACACGGATACCA[A/G]CTCGGCATATAGCTCGTCACTACTAGGTTGGACCCCTGTTCGAGCCAGAT
Lotus_SNP429	scaffold833	278838	278937	278887	LG1	1Bin31	22.448	TTTTATAGCTCGTTCACACGGATACCAACTCGGCATATAGCTCGTCACT[A/G]CTAGGTTGGACCCCTGTTCGAGCCAGATCACAAGACACGAGGGAGCGTCA
Lotus_SNP430	scaffold833	279010	279109	279059	LG1	1Bin31	22.448	TGCAAGGCAAAGAGGAAAATGGAGTGTTGATTGATGTGTGCACAATTTA[C/T]ATATAAATTCTGGTGTTTATGCATGGTTTTGATGCTGATTTGTGTGAATT
Lotus_SNP431	scaffold833	338498	338597	338547	LG1	1Bin31	22.448	TTCAATTGTTTCTGATGAGGGGGTAATTTTATCTAAGACACGTGTCATT[G/A]TAGAATAGTAGTGATATCTCAGTACCTCGTAAGCAAACCCAAGAGCACCC
Lotus_SNP432	scaffold833	374603	374702	374652	LG1	1Bin31	22.448	CTGTCCAAAAATCCATGATGGTGTGCTTCTCCTTGGAAGTGGCCCCGGC[G/A]TCCAAATTAGTGGTCACCTTGGCCAAGCTGTGGAAGGGGCTCCTCGGAAG
Lotus_SNP433	scaffold833	374729	374828	374778	LG1	1Bin31	22.448	GTCCCCTCTAGTCAATCGTCCTCAATAAGGTCAACCACCGGCACGGCTT[T/C]AGTTACACCCCGTCCAGCGGGCTCGGAAGTTACGACTTGAGGAGCTTCTT
Lotus_SNP434	scaffold833	374734	374833	374783	LG1	1Bin31	22.448	CTCTAGTCAATCGTCCTCAATAAGGTCAACCACCGGCACGGCTTTAGTT[A/G]CACCCCGTCCAGCGGGCTCGGAAGTTACGACTTGAGGAGCTTCTTATGGA
Lotus_SNP435	scaffold833	374890	374989	374939	LG1	1Bin31	22.448	TGACAGAAATATGCCAAAACTTGAAATGACGACCTACCCGGAGGACTCA[G/T]CCCGGCCTGTATCAGTTTCTCCTCAACCAAGAATTCACTCAGCTCCGACC
Lotus_SNP436	scaffold833	374905	375004	374954	LG1	1Bin31	22.448	AAAACTTGAAATGACGACCTACCCGGAGGACTCAGCCCGGCCTGTATCA[G/A]TTTCTCCTCAACCAAGAATTCACTCAGCTCCGACCTCTTGTCCACTAAGA
Lotus_SNP437	scaffold833	446394	446493	446443	LG1	1Bin31	22.448	TTTGGAAGCTGTTTCGGGACTCCAAACCAACTTCATCTCCTCTGCTTCT[T/T]GCTCTCCTTCCTGAGAATTCTGTTTTCCGTCTTTCTTTTTTTCATTCACC
Lotus_SNP438	scaffold833	555432	555531	555481	LG1	1Bin31	22.448	CTTCATGCAATAGGGAAGACCCATTGCCTACTTCAATAAAGCATTATCT[A/G]CCTAAACCCAGCTGAAGTCTACCTATGATAAAGAGCTGATGGCGGTTGTC
Lotus_SNP439	scaffold833	624660	624759	624709	LG1	1Bin32	23.013	TTTCAGGAGTGTGTTGTCGCCGACCCATGCTCTTTAAAAGAGTAAGGAG[A/G]CTATTTTCCTCGAGGAGGTCGCGGCGTGGACTAATCTCCCTCTGCATCAA
Lotus_SNP440	scaffold833	665646	665745	665695	LG1	1Bin32	23.013	TCAGAATAAAATTATAAATGTTTAAACTGGTGTTCCAAAGTGTTTAACG[G/A]CGTCCTTCCGGACAAACCAAGTTTTTGGCGCCGTTGCCAGGGAAGCAACA
Lotus_SNP441	scaffold833	665685	665784	665734	LG1	1Bin32	23.013	GTGTTTAACGGCGTCCTTCCGGACAAACCAAGTTTTTGGCGCCGTTGCC[A/G]GGGAAGCAACAGAGAAAAATTTTTTATTTACTTTTTCCGGATCTGTTTCA
Lotus_SNP442	scaffold833	665696	665795	665745	LG1	1Bin32	23.013	CGTCCTTCCGGACAAACCAAGTTTTTGGCGCCGTTGCCAGGGAAGCAAC[A/G]GAGAAAAATTTTTTATTTACTTTTTCCGGATCTGTTTCATCATTTTTTTT
Lotus_SNP443	scaffold833	692002	692101	692051	LG1	1Bin32	23.013	CGCTCCAATCCGTCCCCACCAAAGACGTTACTATCAACCCCGCCAACAA[G/A]ACCTGGGTCCGCATCTTTCGCCCTCGTGAAGCCACTCCCGATTCCAATCT
Lotus_SNP444	scaffold833	692003	692102	692052	LG1	1Bin32	23.013	GCTCCAATCCGTCCCCACCAAAGACGTTACTATCAACCCCGCCAACAAG[A/G]CCTGGGTCCGCATCTTTCGCCCTCGTGAAGCCACTCCCGATTCCAATCTC
Lotus_SNP445	scaffold833	692050	692149	692099	LG1	1Bin32	23.013	AGACCTGGGTCCGCATCTTTCGCCCTCGTGAAGCCACTCCCGATTCCAA[T/G]CTCCCTCTCCTAATTTTCTTCCACGGCGGAGGTTTCATCCTTTTTACCTC
Lotus_SNP446	scaffold833	692068	692167	692117	LG1	1Bin32	23.013	TTCGCCCTCGTGAAGCCACTCCCGATTCCAATCTCCCTCTCCTAATTTT[C/G]TTCCACGGCGGAGGTTTCATCCTTTTTACCTCTGCAACTCAACAGTTCCA
Lotus_SNP447	scaffold833	767432	767531	767481	LG1	1Bin32	23.013	GTGTAATTGTGAAAGGTCCAGACCACCTGGATCTCAGCTTGCCTGGGAA[C/T]AGGCGGAGATGGGAATTGCACAATAAAACTTGCTGGCCTACATGAAAATT
Lotus_SNP448	scaffold833	804798	804897	804847	LG1	1Bin32	23.013	TTTAGAGTAGTGGGGTGGCGTGAAGGCCTCCGTATCCTTAGTTTTGTTG[T/A]GGAGAAAACTCCATCTCTAATTTGAGGTTAATAGGAGGAGAAGGATTGTA
Lotus_SNP449	scaffold833	804875	804974	804924	LG1	1Bin32	23.013	TTAATAGGAGGAGAAGGATTGTATCGTAGTCAATCCATCAAATCTGTCC[T/A]TAAAATCGTAACGAATTCTGTGGAGGCCCCAGGTTTTAGGGAGCAATCAT
Lotus_SNP450	scaffold270	52459	52558	52508	LG1	1Bin32	23.013	TTTTAGAAAACTTCATTTTCAAGGATCAATCTTGAACCTAAACCGGAGT[T/A]GATCTGAAACCAAAAGGGAGGGGAGGGTTATCTGATACGAAGTAACAATA
Lotus_SNP451	scaffold270	52745	52844	52794	LG1	1Bin32	23.013	CAAGAACTTTTCTTGATCGCTCCCACAGGTGGAGATCGAATTGGTATGG[C/A]AGCAAGAGCAGGGAGAAGGAGAAAGTGCAGTCAAACTGTGTTGTCTCTTT
Lotus_SNP452	scaffold270	52754	52853	52803	LG1	1Bin32	23.013	TTCTTGATCGCTCCCACAGGTGGAGATCGAATTGGTATGGCAGCAAGAG[C/T]AGGGAGAAGGAGAAAGTGCAGTCAAACTGTGTTGTCTCTTTCTTTGGAAT
Lotus_SNP453	scaffold270	53551	53650	53600	LG1	1Bin32	23.013	TGCCGAGGGGGAAGCGGCTGCTGGGCTTGAGGCAGTGAAGGGAACTACT[A/G]TTGGTACTGGTACTGAGAAACTTGATGCAACACTTGCTGCTGGTAGAGTT
Lotus_SNP454	scaffold270	53848	53947	53897	LG1	1Bin32	23.013	GGACGGTGAACTATCCGATGTAGACAGTGGGGAGTTGAGGTTGTTCCCC[C/A]AGAGCATTCTGGTCGGCTCCAGCGTTATTAGAGGAAGCCATGAATGCTGA
Lotus_SNP455	scaffold270	53860	53959	53909	LG1	1Bin32	23.013	ATCCGATGTAGACAGTGGGGAGTTGAGGTTGTTCCCCCAGAGCATTCTG[G/T]TCGGCTCCAGCGTTATTAGAGGAAGCCATGAATGCTGAGTTTTTTAGAGG
Lotus_SNP456	scaffold270	109553	109652	109602	LG1	1Bin33	23.579	CCCAGCATTCTAACTTAAGCATCAGAGTATTCCCACCGAGCAAGTCCCC[T/C]GGGAATTCTTCATTGTCTTCTTCTCAGGTGTCGTTTGTTGCCAATTAGGA
Lotus_SNP457	scaffold270	109555	109654	109604	LG1	1Bin33	23.579	CAGCATTCTAACTTAAGCATCAGAGTATTCCCACCGAGCAAGTCCCCTG[G/A]GAATTCTTCATTGTCTTCTTCTCAGGTGTCGTTTGTTGCCAATTAGGAGT
Lotus_SNP458	scaffold270	150972	151071	151021	LG1	1Bin33	23.579	TCTGGTCGGGTTACTTCCAGGTCCGGATGACTCCCGAAGATGTAGAGAA[T/A]ACGGCCTTCAGAACACATCATGGCCATTTCGAATTCCTGGTTATGCCATT
Lotus_SNP459	scaffold907	111731	111830	111780	LG1	1Bin33	23.579	GACTAGTGCAACCGGTTACACCTCCATGGGTAATGTGGAGACCCCTTCA[A/G]ATGAAGAAAATGATTGAATCCCACTAACACAAGATCCGATTGGTGACTAT
Lotus_SNP460	scaffold907	111949	112048	111998	LG1	1Bin33	23.579	ATCTCTTAAGAAAGGGAAGAGGGCCAAGCAAGGAGGTGATTTTATGCCT[G/A]TTATGGAGATAGGGTCTTAATTTATGAAAGTTATGAATGAATTCTTGATG
Lotus_SNP461	scaffold907	122800	122899	122849	LG1	1Bin33	23.579	GATCAAACACTGCCCAACAAGAGAGGACCTCTCCCTCGGCTGTAAGGTA[C/T]AGTGCTGCACTCTCTACTCACATGGATCCCGGGAATTAAAACCTTTTGCA
Lotus_SNP462	scaffold907	174280	174379	174329	LG1	1Bin34	24.126	GGCATGTGCTGGCGAACAAACCCAAAGACATCACAAAATTCCTGAAGCT[T/C]GCCGATCAGTTCATTGGGACCGAGGAAGAGATGAACCAACGGACTGAAGC
Lotus_SNP463	scaffold907	174404	174503	174453	LG1	1Bin34	24.126	GGACCACAACTCGAACAACGGTGACGGCAAGAGAAAGAAAAGCAAGTCC[T/C]CCACCAGGGGAGGGAACATGTCAGATTTTCATCCCCGAGCTCCCCCGGTT
Lotus_SNP464	scaffold907	260247	260346	260296	LG1	1Bin34	24.126	AGGGTGGTCCCTGAAGGGATGAGAGATCCATCATATGGATGGCCGAACC[T/C]TGAAGGTAGGTTGGGCGAAATTTCAAAAATTTCCTCTCCCCTCATCTGGG
Lotus_SNP465	scaffold907	260262	260361	260311	LG1	1Bin34	24.126	GGGATGAGAGATCCATCATATGGATGGCCGAACCTTGAAGGTAGGTTGG[G/A]CGAAATTTCAAAAATTTCCTCTCCCCTCATCTGGGAATCACATTCCCTGT
Lotus_SNP466	scaffold907	260458	260557	260507	LG1	1Bin34	24.126	ATAGTATCTCCCAACGAAGGTGTTCACGCCCAAAGAAAATCTCCAAAGA[C/T]TGCTCCCACTGAAGATGACACAGCGTAGGGTGGAGCAGAATCAGCAATGT
Lotus_SNP467	scaffold907	260487	260586	260536	LG1	1Bin34	24.126	CCAAAGAAAATCTCCAAAGACTGCTCCCACTGAAGATGACACAGCGTAG[G/A]GTGGAGCAGAATCAGCAATGTTCTTCCCAAGAACCGGACCCTTCACAAGA
Lotus_SNP468	scaffold672	21606	21705	21655	LG1	1Bin34	24.126	TACTACCAAGTTCGGAGAGCTTGGCCCGGTGGGAGTCAATGGAGCCGAG[G/A]GCTAGCGGGTCCGCAAACTCGCGCTGCCCCCACTGGCCCGATGCCCGGGC
Lotus_SNP469	scaffold672	21628	21727	21677	LG1	1Bin34	24.126	GGCCCGGTGGGAGTCAATGGAGCCGAGGGCTAGCGGGTCCGCAAACTCG[C/T]GCTGCCCCCACTGGCCCGATGCCCGGGCAAGGTGACCACCTTGAGGGTGG
Lotus_SNP470	scaffold672	21813	21912	21862	LG1	1Bin34	24.126	CCAAGTTTTGGGAATTCTTGGTGTTTCGTACCATGTTGAAGGAAGTCTT[T/G]ATTGTAAGATAGATTGAAGGAAGTCTTAGCGACGTTCCCACAGACGATGC
Lotus_SNP471	scaffold672	103223	103322	103272	LG1	1Bin35	24.698	TAGTTCATTGGAACCGAAGAAGAAATGAACCAGAAGACTGACAACCCGA[T/C]AGAAAAAAGAAAAAGAGACAATGACAACACTAGTGGCGGGCACAAAAGAA
Lotus_SNP472	scaffold672	103487	103586	103536	LG1	1Bin35	24.698	TCCTTTGTCAAGTGGCCTCCTAGGTTGAGGGGGGATCCTGCAACAAGAA[C/A]CCGGAATGTCTACTGTCATTTCAACAGAAACCACGGGCACAGCACGGAGA
Lotus_SNP473	scaffold672	412890	412989	412939	LG1	1Bin35	24.698	GAACAGGAGCTGCTGTCTTCCAGGGTCCACGAACTGGAACATAGGCTCG[C/T]AGAAACCAGCATGGAGGTTCGTGAAGTCAAGGATGATGTCTGGGAGCTGC
Lotus_SNP474	scaffold672	413035	413134	413084	LG1	1Bin35	24.698	AGGGAACCGCCACCACAAACAGTCGTCGTCCGGACTGGGCAGAGACGTC[T/C]AGCGAACAGCAGACCGCTGCCCCGACAGCCGCAGTTATTCCCAAGTATGG
Lotus_SNP475	scaffold672	486057	486156	486106	LG1	1Bin35	24.698	GGAATTTGGGGATTCGGGTCTCCGATGGGGAATTCATCCCCGTTGAGGT[C/T]GGGGATGGAGGGGGGATTCCTTTCCCCATCGGGGATCGGGGATGGGGATG
Lotus_SNP476	scaffold672	585768	585867	585817	LG1	1Bin35	24.698	CGAGTGCGTCACGCTGCGCCAGGTGGTATCAGAACGGGATTTTGCCCAG[C/T]CAGATGGCCAATCAAGACGGTAGCAGTCGCAACCAACCCCATGACGGAGA
Lotus_SNP477	scaffold672	585976	586075	586025	LG1	1Bin35	24.698	AGAGGATGTTCCAAGGAATAGGGATAACGCATTGCACCAAGCTGGAGGA[A/G]ACGACCACGGTAGACCAATCATCGATCCTATACCCAGGAACCCTATTCTT
Lotus_SNP478	scaffold672	717873	717972	717922	LG1	1Bin35	24.698	CGAAGCCATGTTTGCTCTGTTCTGATCTACTCTGCTCTGCTAGAATTCT[C/G]AGGGAAACCCTAAATCAAAGCTCAGACTTTTCCTCTCTCACACTCTTCGT
Lotus_SNP479	scaffold672	982727	982826	982776	LG1	1Bin35	24.698	CGTCCTTGATTCCCCGTACTTCCGAGCTGGTCTCCATGAGCCGGTGCTC[A/G]AGTTCGTGGACCCTGGACGATAGCTGCTCTAGATCACCCATGACGCCTTG
Lotus_SNP480	scaffold672	982748	982847	982797	LG1	1Bin35	24.698	CCGAGCTGGTCTCCATGAGCCGGTGCTCAAGTTCGTGGACCCTGGACGA[T/C]AGCTGCTCTAGATCACCCATGACGCCTTGCTCTGATACCAAAATGTTATG
Lotus_SNP481	scaffold672	993501	993600	993550	LG1	1Bin35	24.698	AAACTCCCTAGCCCGCTGCTATATCAATGCCTCTCTAGACAATCCAATA[T/C]AGAGGAAGTTCGATCAGATCGAACTAGCCAAGGACATATTGGATAGTTTG
Lotus_SNP482	scaffold672	1346716	1346815	1346765	LG1	1Bin35	24.698	TTCCAACTAATCAGCTTCATAAATCCGGGTGGGGCAGTATGAGCCCTAC[A/C]TCCACAGCTGTCTTTGAAGATGTAATTGGAAATGTATTCCCACCATCACG
Lotus_SNP483	scaffold672	1347012	1347111	1347061	LG1	1Bin35	24.698	GAGACAATAAGGTTTAACTTGCCTGATTTGGCAGGAACACTAGCGGTCC[T/C]GCCGTCCACATGGGATGGAAATAATGTATCCATTGCTAGAGAGCACCCAG
Lotus_SNP484	scaffold672	1347070	1347169	1347119	LG1	1Bin35	24.698	CATGGGATGGAAATAATGTATCCATTGCTAGAGAGCACCCAGAGGTTGA[T/C]AACTGGTGCGAATTCGGAGGAGAGGATGAAAGCTCCATGGATGACGAAAA
Lotus_SNP485	scaffold672	1362465	1362564	1362514	LG1	1Bin35	24.698	ACAATTATTAAATAAATACTCTAGGTTAGTATGCAGTGAATGTGCGACA[T/C]TTACCGTGTCATGTGTGTCAGTGTGGATAAAGCCAATCTAATTTGTGGGT
Lotus_SNP486	scaffold672	1362540	1362639	1362589	LG1	1Bin35	24.698	GATAAAGCCAATCTAATTTGTGGGTGAGCTGGAAGGCACACACCTTCAG[C/G]ACACCGGACAGGTGTGACATACCGATTGCGTGCCTAGCACATCCACGTCG
Lotus_SNP487	scaffold672	1500733	1500832	1500782	LG1	1Bin35	24.698	AGAAAAGAGAGAGTACCCGGGTTACTTTACTCGGTGTGGGCACTTCAAT[G/A]CTTAATTTAGCGAACTAAGGTTTTTTAAAAGTTAAAAAGCAAGAGAGAGC
Lotus_SNP488	scaffold672	1500750	1500849	1500799	LG1	1Bin35	24.698	CGGGTTACTTTACTCGGTGTGGGCACTTCAATGCTTAATTTAGCGAACT[A/G]AGGTTTTTTAAAAGTTAAAAAGCAAGAGAGAGCTAGAGAGCTTGAATGCT
Lotus_SNP489	scaffold672	1500783	1500882	1500832	LG1	1Bin35	24.698	CTTAATTTAGCGAACTAAGGTTTTTTAAAAGTTAAAAAGCAAGAGAGAG[C/T]TAGAGAGCTTGAATGCTAAATCGCACGTACCTTATGAGGTTGGAGGTGAG
Lotus_SNP490	scaffold672	1503271	1503370	1503320	LG1	1Bin35	24.698	GAATTCTACATGATGGGGAAGCCTGGTAGGGTCAAGGGAACGATAAACT[G/A]CCCAATAGTCATAGAGGGGATCTCGGGCTGTACAGCGGGTTGGTCCTGCC
Lotus_SNP491	scaffold672	1503523	1503622	1503572	LG1	1Bin35	24.698	TCGAACATCAAACTAAATATGTTGCTTGGTCTAGCTGTAAGGAAAGAGA[G/A]AAAAGATCAGAGTACCCAGAATACTTTACCCGGTGTGGGCACTCTAATGC
Lotus_SNP492	scaffold672	1562671	1562770	1562720	LG1	1Bin35	24.698	ACTCACTTAGGCCTCTTAGATGCCACCCGACCACCGGCTCCCTGACTGC[C/T]TTAAGGAGGCACCAATTAACAGTCACCACATTGCAGAAGTAGGCCCATAT
Lotus_SNP493	scaffold672	1563061	1563160	1563110	LG1	1Bin35	24.698	CTGTTACCTGATTGAGGGAGGCACTCATTACTCGTTATACTTCCCAGTC[A/G]TTAAGAATTCTGCGAAGTGAGGGGTCCAATCTATACTTCACCCTGACTTC
Lotus_SNP494	scaffold672	1701699	1701798	1701748	LG1	1Bin35	24.698	AAAAAGCGAAGTACAAGATAGATCGAAGAAGACAAGCTCGAAAACTTAC[T/C]ACCATGCAGTGAGTAGCCGCTCGGGCTCTGAGTTGAGCAATCGACAGTTC
Lotus_SNP495	scaffold672	1746084	1746183	1746133	LG1	1Bin35	24.698	TTCCAGTAGAAATGAAGATAGAATTCCCATTTTGTTCAACAAAATAGTG[A/C]CCGCACGCTCGTAATCCCTGCTTACTCATCAATGAGCTTGTGCTTAGTTT
Lotus_SNP496	scaffold672	1770130	1770229	1770179	LG1	1Bin35	24.698	CCGGCAGCAGCAACAGAGCGGGGCCCACACGACAGCTCATAGGGGTGGG[T/C]CCACCCTTATCTGGACACGTCAAGCCAACTCGCCGCCAGCTTACCTTATC
Lotus_SNP497	scaffold672	1857432	1857531	1857481	LG1	1Bin35	24.698	TTGTTAATACAAAAAACGATCAATCACCTGTTTGATCGACCATCGACCC[T/G]CTTTTGTTTTTTGTTTTTTATTGGCAATTTTGTATACTACTAGAATTCTA
Lotus_SNP498	scaffold672	1878302	1878401	1878351	LG1	1Bin35	24.698	CGATTTATATATTTTCCCAACCCGAAACTAACCGGTACTGATGAAAACC[T/C]AGCCGACTCGGATTGGGTCGGTCCGGGTTGGTCGGTTTGGTCGGGTTGGG
Lotus_SNP499	scaffold672	1878393	1878492	1878442	LG1	1Bin35	24.698	CGGGTTGGGCATTCTTATGAACAGCCCTAAAGGAAGTGAACAAGTCTCC[A/T]AGGGCCGCGAGGCCCGCGATCCACGATGGAGGCCCATCCAATAGCATTCT
Lotus_SNP500	scaffold1359	1470	1569	1519	LG1	1Bin35	24.698	TCCCGGGGGATTTACCCAGTGGGAACGCTCCGACGATTAAGTCAGTATT[C/A]TGTGTGAGAAGCGAAGGGAAGACGAAGGCTAAGAGTGCAGATTACGCAAG
Lotus_SNP501	scaffold1359	1514	1613	1563	LG1	1Bin35	24.698	GTATTCTGTGTGAGAAGCGAAGGGAAGACGAAGGCTAAGAGTGCAGATT[A/G]CGCAAGTGGTTCCAAAAGATACCTTGTTCCTTGAGAATAAGCCCCTTATA
Lotus_SNP502	scaffold1359	10016	10115	10065	LG1	1Bin35	24.698	GTGCGTCACACCTTTCTTAGTTGCTGCGAGGCGCACGACGGGGTCCAGG[T/C]GCGGTATCTGCATGCAAGCATCGTTGAACCGCTTGACGTAGCCCCAGATG
Lotus_SNP503	scaffold1359	10185	10284	10234	LG1	1Bin35	24.698	AAGTGGGACGTGAAAGCCTGAGCGGATTGCACCCAACTTCTTATTGATC[T/C]GGGCGCCAGGTTCCGGTACCATGTACGGGCTACTCCTCTGAAAATGGTGG
Lotus_SNP504	scaffold1359	38786	38885	38835	LG1	1Bin36	25.271	GGAGTCCTTCTTCTCCATCTCAGGTAGTCCGTTGCCAGGTAGGAGCCAG[G/A]CCATCGCTAGCTAGGAGTGACCGAATCGCACTACATCAATTCCCTTTCTT
Lotus_SNP505	scaffold1359	38792	38891	38841	LG1	1Bin36	25.271	CTTCTTCTCCATCTCAGGTAGTCCGTTGCCAGGTAGGAGCCAGGCCATC[G/A]CTAGCTAGGAGTGACCGAATCGCACTACATCAATTCCCTTTCTTAAGGAA
Lotus_SNP506	scaffold1359	80273	80372	80322	LG1	1Bin36	25.271	TCTCCCAAGAACTGGAGATCAAATTGGAGATAATGGCGGCGGCAGGAAG[G/A]AGTCGGCAAGAGAGAATTCTATAGGGTTGTTAAATTCCTTCTTCTCTGAT
Lotus_SNP507	scaffold779	39447	39546	39496	LG1	1Bin36	25.271	TTATATATATTTGCACCGACTCGCAAACCTCACGAACCGAATTCTAATA[A/G]GCTCGAGTTCGACTCATTTAATAATCGAATCAGTGTATTGTACTCGAGCT
Lotus_SNP508	scaffold779	113080	113179	113129	LG1	1Bin36	25.271	TTCTCTATGCATGTGAGAGTATGAAAGGACTATATTCTCCTTCTGTTGA[A/G]TCTTCATGCACTCAAGCATTGACATGCAGCTCCATGAAGCTTGATTGTGA
Lotus_SNP509	scaffold779	176429	176528	176478	LG1	1Bin36	25.271	AGAAAACGAACTAGCAGTAGATGGCGACTGAAACTGGAGGAGAGAGCTA[G/A]AGCAGAAGGTGGCGAATAGCTTTCTTCTCTCTAGGGTTTTCTCTGAGATC
Lotus_SNP510	scaffold779	176523	176622	176572	LG1	1Bin36	25.271	GAGATCCTATCTCAAGTTGCAGTGTGTTCTGCGAGTTACCCTTAAGATT[T/C]GAATTCTTGTAATTTGAAATTAGGGTTTTCTCCTCCTTTTCTTAGTGATT
Lotus_SNP511	scaffold779	197621	197720	197670	LG1	1Bin36	25.271	GACCCCGGTGGAAAAGTTTGGGAAAGCACTGTTACAACTGAAAGAACCA[C/C]CGCCTTCTTCACCTGGCAAGGAACCAGTGTGAGGGGCAGCGGTGATCTCC
Lotus_SNP512	scaffold779	197706	197805	197755	LG1	1Bin36	25.271	GCAGCGGTGATCTCCCTCCATCTTCCTCTTCTCTCTTCTCCCACACCTT[T/C]TTCCGGTCTTCACCAGATCTGCGGTGAACCAGGCAGCGACGAAGCGAACC
Lotus_SNP513	scaffold779	277499	277598	277548	LG1	1Bin36	25.271	GTCAGGTGGTATCAAAGCAAGGAATTCGCCCAGTCATATGGCCAACCAA[A/G]ACGGTAGCAGTCGCAACCCACCCCGTGACGGAGACTAGGAGTTCCCAGCT
Lotus_SNP514	scaffold779	277547	277646	277596	LG1	1Bin36	25.271	AAACGGTAGCAGTCGCAACCCACCCCGTGACGGAGACTAGGAGTTCCCA[G/A]CTGTTTGGAGAGCAATTGAAGAGTAGCGCACGGCCACACGTAACATCGAA
Lotus_SNP515	scaffold779	397489	397588	397538	LG1	1Bin36	25.271	AGTCCTGGTAGGTCACTTTGGGTTTTCTCCTTTGAGGTTTTCATAGCTC[A/G]TGCTAATCCTATTTTTGCCCTTTGCAGCTACAATGCTAGAGGTCGACACA
Lotus_SNP516	scaffold779	439134	439233	439183	LG1	1Bin36	25.271	AAATTCTCATTGCAATCAAGGACGCTTCTTTTGTAAAGTGGCCACCCCG[G/G]TTGAGGGGGGACCCGGCCCTTAGAAATAAAAATGTGGTTTTTCACTTTCA
Lotus_SNP517	scaffold743	32710	32809	32759	LG1	1Bin36	25.271	AGGAAGGCTTTTTGAAGTGTTCCCACAGACGGCGCCAAATGATGTTGCG[C/T]GATCCGGACACTCCTAGCTGGCGGAAACCTGGCTCCTAGCTGGTGGTGGA
Lotus_SNP518	scaffold743	32767	32866	32816	LG1	1Bin36	25.271	ACACTCCTAGCTGGCGGAAACCTGGCTCCTAGCTGGTGGTGGACGGTAC[T/C]TGAGGCGAAGAGGAAGGTGAAGAATTCCCGGGGAGCTCGCCCGGTGAGAA
Lotus_SNP519	scaffold743	68985	69084	69034	LG1	1Bin37	25.849	TCCAGTTCCGAAGTCGAGGAGAGGGAGTGCTCGGCCGAGGTATTGTGCA[A/G]TCATTTATTCCGGCCAAGCGCCAAGGAGTTAAGTTGAGCTTCAAAGTCTG
Lotus_SNP520	scaffold743	69217	69316	69266	LG1	1Bin37	25.849	TGGGGTGCAGCATGGGCTCCTTTGGTTAGGGGTCGTCGTTGGGCGTCTT[G/C]AGGAGACCCGAGGGGTTAGTTGGACCGACGGTCTTGGGTGGACCGCAGGA
Lotus_SNP521	scaffold743	168710	168809	168759	LG1	1Bin37	25.849	TTGGTGCACACACTTATCTTTTTGTTTTGAATTCGCCCTTAACTGCCTT[T/G]GCTAACTTCACTATTACTTTCCGCATGAGCTATGGAGGATATCCCCGCAG
Lotus_SNP522	scaffold743	168765	168864	168814	LG1	1Bin37	25.849	CTTCACTATTACTTTCCGCATGAGCTATGGAGGATATCCCCGCAGGTGA[G/A]CTTTTCGGGAAGCATGAAGAAGGGGAAGATGTGGGCATCCAAGAAGGCCC
Lotus_SNP523	scaffold743	168874	168973	168923	LG1	1Bin37	25.849	AGACTGCTGCCCCGCCTACCGCCGATGCTGCTATCATTGAGGACACTCC[G/A]GTGATCAACTTAGTCGAGGAAGACCGCGGTAAGGATTTCCCGCCTCGCCT
Lotus_SNP524	scaffold743	168943	169042	168992	LG1	1Bin37	25.849	AAGACCGCGGTAAGGATTTCCCGCCTCGCCTGCCTAAAGAGATCCTGAC[A/G]TCTGAGATCCAAGCTGCCCGTGGAGCCAGCTCATCAGGAGAGGGCTCCGG
Lotus_SNP525	scaffold743	200393	200492	200442	LG1	1Bin38	26.877	TCACATCCTACCCGTGAATTTGGCATCAATTCACAGTAAGGATGCATTT[C/T]CCCTGTACTTTGGGGCTATAAAATTCTGATATGGGCTGATTTGTCATTCT
Lotus_SNP526	scaffold743	200457	200556	200506	LG1	1Bin38	26.877	GCTATAAAATTCTGATATGGGCTGATTTGTCATTCTCCTTGATGAAGCG[T/C]GATCCGGCTGCTCCCTGTTGGAGTGATCTGGCTTCCAGTAAACGGCGGAC
Lotus_SNP527	scaffold743	330860	330959	330909	LG1	1Bin38	26.877	GATCTCCTCTTCTTGCCGCCACCTTCTTCTTGAAGTTTCTTGAATTCTT[T/G]ATCATTTCTTGACTGATTGCTCATTGCTTCTTGATTCAATCCCCAAGATT
Lotus_SNP528	scaffold743	330897	330996	330946	LG1	1Bin38	26.877	TCTTGAATTCTTTATCATTTCTTGACTGATTGCTCATTGCTTCTTGATT[C/T]AATCCCCAAGATTGAGTGATGCCCCTCTAGTCTGCCCCTACCCCTTTATA
Lotus_SNP529	scaffold267	1266866	1266965	1266915	LG1	1Bin38	26.877	CCTACTCCCCATTAAGGACGGGGAATCCTCAAATTTTTCCACATTCACT[G/A]TTATTTCTCTCTGCATTTTCAGGGTTAGGAAACCAACTATGAACTTGTGT
Lotus_SNP530	scaffold267	1266745	1266844	1266794	LG1	1Bin38	26.877	CCGGGCACTCTAATTCTCTTTCTTTCACAGTATACATTAGCTCGGCCCT[G/T]ACCAAAAAATACCTGAATCAGAGTCCGAGTCATTAGACACGAGGGAGCTT
Lotus_SNP531	scaffold267	1266732	1266831	1266781	LG1	1Bin38	26.877	AGTTAAAAGACACCCGGGCACTCTAATTCTCTTTCTTTCACAGTATACA[T/A]TAGCTCGGCCCTGACCAAAAAATACCTGAATCAGAGTCCGAGTCATTAGA
Lotus_SNP532	scaffold267	1266723	1266822	1266772	LG1	1Bin38	26.877	GCCCTCCCGAGTTAAAAGACACCCGGGCACTCTAATTCTCTTTCTTTCA[C/T]AGTATACATTAGCTCGGCCCTGACCAAAAAATACCTGAATCAGAGTCCGA
Lotus_SNP533	scaffold267	1266681	1266780	1266730	LG1	1Bin39	27.444	CTCAAAAGAATTCACAAACTTCTCTGACTTAAGCATCGGAGTGCCCTCC[C/T]GAGTTAAAAGACACCCGGGCACTCTAATTCTCTTTCTTTCACAGTATACA
Lotus_SNP534	scaffold267	1266655	1266754	1266704	LG1	1Bin39	27.444	TACACACTCTCTAGCTCTCTTAAACTCTCAAAAGAATTCACAAACTTCT[C/A]TGACTTAAGCATCGGAGTGCCCTCCCGAGTTAAAAGACACCCGGGCACTC
Lotus_SNP535	scaffold267	1213554	1213653	1213603	LG1	1Bin39	27.444	CAGGTGGAGAGGAGCTCGAGGTAGGCGCAAGCTGCCGAAGAGGCTCGTC[A/G]TGCTGCCAAGGAGGCTGCTCGTTTTTCCCGGATCAGGCAGGCGAGGTCTC
Lotus_SNP536	scaffold267	1136054	1136153	1136103	LG1	1Bin39	27.444	GTAGAGAGCCCCCAAATTGCAGCAAAGCTCAATTCGTAGAGAAGCCCCA[A/G]TTCGCTAGAGAAGACCAGCCCAATTCAGCATGCAGTAGTAGGGCCCACTC
Lotus_SNP537	scaffold267	1136033	1136132	1136082	LG1	1Bin39	27.444	ATTCGTAGAGAAGCCCAATTCGTAGAGAGCCCCCAAATTGCAGCAAAGC[T/C]CAATTCGTAGAGAAGCCCCAATTCGCTAGAGAAGACCAGCCCAATTCAGC
Lotus_SNP538	scaffold267	1135906	1136005	1135955	LG1	1Bin39	27.444	CCGGACTCTGATTGAAATGATTCAAGATGCATTGTAAAAATAAAGAAAA[G/G]CTCTACAACTTTCATGTTTTGAATTTTAATAGATTCGGACTGAATCGATG
Lotus_SNP539	scaffold267	1057097	1057196	1057146	LG1	1Bin39	27.444	AAATTACGGTGTTCATGATTTGAAGCGGTTATTCCATCCACGACCACGA[G/T]CTTACAGTCCCAGTCGGAACGAGAGAGAGAGAGAGAGAGAGAGAGAAAAT
Lotus_SNP540	scaffold267	1039324	1039423	1039373	LG1	1Bin39	27.444	TCCCTTGGGTGCATGACGAAAACAAGGTCACCATCTTCAAGGAGGCTTT[A/G]AATGTCTCCAATTTCATCTTCACCCATTTATCCCCGAGGTCCTGAATTAC
Lotus_SNP541	scaffold267	1039139	1039238	1039188	LG1	1Bin39	27.444	AGGAAGCATCCTCGATACAAGACCAATGAGGTTCCCATGAAGGGGTTTC[A/G]TCTTCCCATCAGCCACCTAGAGCTAGGGTGTCGGACCACTCGGTCCTACT
Lotus_SNP542	scaffold267	1039135	1039234	1039184	LG1	1Bin39	27.444	GTCGAGGAAGCATCCTCGATACAAGACCAATGAGGTTCCCATGAAGGGG[T/C]TTCATCTTCCCATCAGCCACCTAGAGCTAGGGTGTCGGACCACTCGGTCC
Lotus_SNP543	scaffold267	1021758	1021857	1021807	LG1	1Bin39	27.444	TGGGTAATGTCTTGCTTGGCCGCGGTGAGCCGAACTGCGGGGTCCAGGA[T/C]GGGTATTTGCAAACAAGCGTCATTGAACCGCTTGATATAACTCCGAATGG
Lotus_SNP544	scaffold267	1021746	1021845	1021795	LG1	1Bin39	27.444	TTGAATTCTTTGTGGGTAATGTCTTGCTTGGCCGCGGTGAGCCGAACTG[C/T]GGGGTCCAGGATGGGTATTTGCAAACAAGCGTCATTGAACCGCTTGATAT
Lotus_SNP545	scaffold267	1021731	1021830	1021780	LG1	1Bin39	27.444	ACAACCGCGTGCCACTTGAATTCTTTGTGGGTAATGTCTTGCTTGGCCG[C/T]GGTGAGCCGAACTGCGGGGTCCAGGATGGGTATTTGCAAACAAGCGTCAT
Lotus_SNP546	scaffold267	1021727	1021826	1021776	LG1	1Bin39	27.444	ATTAACAACCGCGTGCCACTTGAATTCTTTGTGGGTAATGTCTTGCTTG[G/A]CCGCGGTGAGCCGAACTGCGGGGTCCAGGATGGGTATTTGCAAACAAGCG
Lotus_SNP547	scaffold267	1006638	1006737	1006687	LG1	1Bin39	27.444	GGTCGTTGACAGCTAGGACCGGCCGAATTGCGCACCATCAGTTTCCCAC[C/T]GAGGATAGACTTTATTCCTTCAGCCATATGTTCAACAATTCTTAACATTG
Lotus_SNP548	scaffold267	1006614	1006713	1006663	LG1	1Bin39	27.444	CCCTATAGCTCCGTTCAGAGGCAAGGTCGTTGACAGCTAGGACCGGCCG[A/G]ATTGCGCACCATCAGTTTCCCACCGAGGATAGACTTTATTCCTTCAGCCA
Lotus_SNP549	scaffold267	996630	996729	996679	LG1	1Bin39	27.444	TGGAGCAATCTCACCGGGTTCCCCCGGAGTTTCCTCATCTTCTCCGTTC[C/T]AGGTTCCCTGTAGCTCCGTTCAGAGGCAAGGTCGTTGACAGCTAGGACCG
Lotus_SNP550	scaffold267	996606	996705	996655	LG1	1Bin39	27.444	TTGAGAGAATTCTAACTTGAGCTTTGGAGCAATCTCACCGGGTTCCCCC[G/A]GAGTTTCCTCATCTTCTCCGTTCCAGGTTCCCTGTAGCTCCGTTCAGAGG
Lotus_SNP551	scaffold267	966155	966254	966204	LG1	1Bin39	27.444	ATCAGCCATTTAACCCCTAGGACGATGTCAAATTCATCCAAGGATAGTA[C/T]GAATAAATCTGCTTGGAAAGACTCTATTTCGACCTGAATTCTGGTGTCTT
Lotus_SNP552	scaffold267	966128	966227	966177	LG1	1Bin39	27.444	AAGTCCCATAGAATTGGTCCAAGCGTGATCAGCCATTTAACCCCTAGGA[C/T]GATGTCAAATTCATCCAAGGATAGTACGAATAAATCTGCTTGGAAAGACT
Lotus_SNP553	scaffold267	938924	939023	938973	LG1	1Bin39	27.444	TAATAAATTGCACAATGAACGGAAGAATAAATGGCAACATGAATTCCTT[A/C]TAACTTCTGACTATATTGATTCTTAGGAAGTAGGAACTAAGAGTCTAAGA
Lotus_SNP554	scaffold267	884283	884382	884332	LG1	1Bin40	28.007	AGTTCCATAGAAATATTCAATTCGTTGCAAGGAGTCTCAGACGCATCAC[C/T]CCCCACAGGCTAAACATCTGCCACAAGCCCTCCCGAAACATCATCCTCTT
Lotus_SNP555	scaffold267	884257	884356	884306	LG1	1Bin40	28.007	CAGTCAGATCCTGACACACTACCATGAGTTCCATAGAAATATTCAATTC[G/A]TTGCAAGGAGTCTCAGACGCATCACCCCCCACAGGCTAAACATCTGCCAC
Lotus_SNP556	scaffold267	798730	798829	798779	LG1	1Bin40	28.007	TCTCATTTTTCTAGTTCATCTCTTCTTCTGTCCCAATGAACTGGTCAGC[A/G]AGCTTGAGGAACTCGGTGATGTCCTTGGGTTTGTTGGCTACCACGTGCCA
Lotus_SNP557	scaffold267	798693	798792	798742	LG1	1Bin40	28.007	AAGGTGTCGCCATCTCGTTTCCACTTCTCTTCTGAATTCTCATTTTTCT[A/G]GTTCATCTCTTCTTCTGTCCCAATGAACTGGTCAGCAAGCTTGAGGAACT
Lotus_SNP558	scaffold267	589837	589936	589886	LG1	1Bin40	28.007	CCGGTCTTCCCATTGTCAACCTTCTTTTGAAAACAAGGTGGAATAAGAT[C/T]TGGATGCAACTTCCAACATTTATCTTTTGTGCACCTGGGTTTCTTGCAGT
Lotus_SNP559	scaffold267	589806	589905	589855	LG1	1Bin40	28.007	ATTGTCTGAAACTGTGGCTGTATTGGCACTTCCGGTCTTCCCATTGTCA[A/G]CCTTCTTTTGAAAACAAGGTGGAATAAGATCTGGATGCAACTTCCAACAT
Lotus_SNP560	scaffold267	485237	485336	485286	LG1	1Bin40	28.007	GGGGCGTTGTAAGGCGGCTCCTTGTGGGGCGGAGATGTGAATTCAGGTC[T/C]CTGCTGGTCGTAGGCTCGTAGCGGAGACTTTGGTATCGAATCTCGCGATG
Lotus_SNP561	scaffold267	92458	92557	92507	LG1	1Bin40	28.007	AAAGGAAAACAGAATTCATCACTTTTGTCTTCCTATGGCATCCAATAGG[G/A]GTTTCCATCTATCTCCTAAAATTCATGTTTCCAACACCCTCCCCAAATGT
Lotus_SNP562	scaffold267	47302	47401	47351	LG1	1Bin40	28.007	GGCAGGCCCCGGATTGCGCCATGTGGCATTAGCCGGATGGGATCCTGGC[T/C]ATCCATCTCTAACTTCCTTCAATCACTCTATGGAAAGGTCAACTATAAAA
Lotus_SNP563	scaffold344	380516	380615	380565	LG1	1Bin40	28.007	CAGTATCGGTCGGTTTCGGGTTGGGAAAATATATAAACCGATATATCGG[G/A]TCGTTTCGGTTTTCTTGTGTGAAAACCGAAACCAACCCGACCCAAACCGA
Lotus_SNP564	scaffold344	489589	489688	489638	LG1	1Bin40	28.007	ATAATCAGGGTCGGGGCGGGGCGGGGACCTCAATCCCCATCCTTGACCC[C/T]GACCCGCCAAAGCAAGTCAAGTCCTTGTCGGGGATGGGGAAAATTGCCAT
Lotus_SNP565	scaffold344	489596	489695	489645	LG1	1Bin40	28.007	GGGTCGGGGCGGGGCGGGGACCTCAATCCCCATCCTTGACCCCGACCCG[C/T]CAAAGCAAGTCAAGTCCTTGTCGGGGATGGGGAAAATTGCCATCCCTAAT
Lotus_SNP566	scaffold344	489614	489713	489663	LG1	1Bin40	28.007	GACCTCAATCCCCATCCTTGACCCCGACCCGCCAAAGCAAGTCAAGTCC[T/C]TGTCGGGGATGGGGAAAATTGCCATCCCTAATGGGGAATGACCGGTTAGA
Lotus_SNP567	scaffold344	529544	529643	529593	LG1	1Bin40	28.007	TCCCAATGGACCTCGGGCCACTCCCAAGCAAGAACGCACTGATTCTTCT[C/T]CAGACGACCCGAGGCACAAAGACCTCGGGTCGGCTAGCTCGGCATAACCG
Lotus_SNP568	scaffold344	529546	529645	529595	LG1	1Bin40	28.007	CCAATGGACCTCGGGCCACTCCCAAGCAAGAACGCACTGATTCTTCTCC[A/G]GACGACCCGAGGCACAAAGACCTCGGGTCGGCTAGCTCGGCATAACCGGC
Lotus_SNP569	scaffold344	584830	584929	584879	LG1	1Bin40	28.007	ATCAAACAATGAGGTAGAGTACAAAGCATTGGTCACCGGGTTAACTCTA[A/G]CAAGGGAAATGAAGGCAAAGCACCTCGTCATATGCAGCGACTCACAGCTA
Lotus_SNP570	scaffold344	584897	584996	584946	LG1	1Bin40	28.007	AAGCACCTCGTCATATGCAGCGACTCACAGCTAGTAGTCAACCAAGTCA[T/C]TGGTGAGTACGAAGCCCGTGACCCCACTATGGCTGCTTACTTGGCCAAAG
Lotus_SNP571	scaffold344	584898	584997	584947	LG1	1Bin40	28.007	AGCACCTCGTCATATGCAGCGACTCACAGCTAGTAGTCAACCAAGTCAT[T/C]GGTGAGTACGAAGCCCGTGACCCCACTATGGCTGCTTACTTGGCCAAAGT
Lotus_SNP572	scaffold344	585011	585110	585060	LG1	1Bin40	28.007	CATGGCTTCGTCTCCTACTTCATCAGACAGATTCCGAGGTTCGAGAACG[C/T]TGAGACCAACGCTTTGTCCCGATTAGCCAGCACAAGCAGTAACACCATGC
Lotus_SNP573	scaffold344	585066	585165	585115	LG1	1Bin40	28.007	CCAACGCTTTGTCCCGATTAGCCAGCACAAGCAGTAACACCATGCGGAC[C/T]GTGTACATAGAGGACTTACCACGGCTTAGAATTCTCGGGGGGGGGGGGGT
Lotus_SNP574	scaffold344	585734	585833	585783	LG1	1Bin40	28.007	TCAACAAAATTTCTCCTCGGTGGCACACCCCCAGGCGAATGGGTAAGCA[A/G]AAGTCACTAATAGAGCAATACTTCGCAGACTGAAAGCTCGCTTAGCTCGA
Lotus_SNP575	scaffold344	585761	585860	585810	LG1	1Bin40	28.007	CCCCCAGGCGAATGGGTAAGCAAAAGTCACTAATAGAGCAATACTTCGC[A/G]GACTGAAAGCTCGCTTAGCTCGAGCCAAGGGGTTGTGGGTGGACAAACTG
Lotus_SNP576	scaffold344	585988	586087	586037	LG1	1Bin40	28.007	TTTATGACAAGGAGACAAATGATGACAAGCTCCGTCCCAACCTAGACCT[G/A]GTAGAAGAGGTACGAGACCTGGCTTACATCTGGACTGCAGCTTACCAACA
Lotus_SNP577	scaffold344	586023	586122	586072	LG1	1Bin40	28.007	CCCAACCTAGACCTGGTAGAAGAGGTACGAGACCTGGCTTACATCTGGA[C/T]TGCAGCTTACCAACAAAGAGTAGCTCAGTACTATAACGCCCGGGTTAGAA
Lotus_SNP578	scaffold344	617941	618040	617990	LG1	1Bin40	28.007	GTCAAGGTGTGAATTAGGGTTGCAAATCGGGTTGGCCCGAGTTAACAGT[C/T]TACACTGTCTCGGGCTCGAGCTTCGGGTTGGGCCTATTGAAAATTTGACA
Lotus_SNP579	scaffold344	617971	618070	618020	LG1	1Bin40	28.007	GTTGGCCCGAGTTAACAGTCTACACTGTCTCGGGCTCGAGCTTCGGGTT[G/A]GGCCTATTGAAAATTTGACAAAATCCCAACCCTAACCCGAAAAAGTTGCA
Lotus_SNP580	scaffold344	617984	618083	618033	LG1	1Bin40	28.007	AACAGTCTACACTGTCTCGGGCTCGAGCTTCGGGTTGGGCCTATTGAAA[A/T]TTTGACAAAATCCCAACCCTAACCCGAAAAAGTTGCACCCCTAGTGTGAA
Lotus_SNP581	scaffold344	644112	644211	644161	LG1	1Bin40	28.007	CTTTATGGGTAATACCTCGCTTGGCTGTGGTGAGATGAACTACGGGGTC[T/C]AGATTGGGTATTTGTAAACAAGCGTCATTAAACCGCTTGATGTAACTCCG
Lotus_SNP582	scaffold344	644117	644216	644166	LG1	1Bin40	28.007	TGGGTAATACCTCGCTTGGCTGTGGTGAGATGAACTACGGGGTCTAGAT[T/C]GGGTATTTGTAAACAAGCGTCATTAAACCGCTTGATGTAACTCCGAATGG
Lotus_SNP583	scaffold344	713395	713494	713444	LG1	1Bin40	28.007	TGTGAAGGTCGGTCTAGGGAATTCAGGTGGCCTCAACTGATGGTAGTCC[G/A]TCCCATTCCACGAGAACCTTGAAGGTACCCTGATTGATGCGTGACTGGAC
Lotus_SNP584	scaffold344	714690	714789	714739	LG1	1Bin40	28.007	ACAGCCAGGAGTCCGTAATCTCTTACAAACTTGTGGTAGTATCCGGTGA[G/A]TCCTAAGAACCCGCAGAGAGCCCTAGTGGACTGAGGCTTAGGCCATTCCC
Lotus_SNP585	scaffold344	714959	715058	715008	LG1	1Bin40	28.007	CGATGTACTGTAAATTAGGATGTCGCCAAAAAATACTAGGACGAACCTG[T/C]GGAGGTGGGGTCGAAATACCTCGTTCATCAAGGCCTGAAATGTGGATGGA
Lotus_SNP586	scaffold344	780632	780731	780681	LG1	1Bin40	28.007	GGACAAGGTGTTGGGAACGGAGATCGAGGTCAACCCGAGAACGGGGAGA[T/G]CTACTGGTTTTGTGAAGAACCCAGGGGTATTAGTAGGGCCTTTGAAAAGA
Lotus_SNP587	scaffold344	793087	793186	793136	LG1	1Bin40	28.007	GAGTGAAACAAACAAGGGGAAAGCAAAAGCCCTAAACCATCAACATTCT[T/C]CAGCTACTATGAAATGACCAATGCACGTTAGGTAGAAGTCTGCTACTGCT
Lotus_SNP588	scaffold344	830107	830206	830156	LG1	1Bin40	28.007	GTCCGAGGAGCCATTGTTATGGGCCCGAGAGTAGGATCGCGTCACGGGT[T/C]GTTCCACAGCAGGAACCCCTGATCTTCCCTTGCCTTTGGCCTTGCGCACA
Lotus_SNP589	scaffold344	830115	830214	830164	LG1	1Bin41	28.578	AGCCATTGTTATGGGCCCGAGAGTAGGATCGCGTCACGGGTTGTTCCAC[A/G]GCAGGAACCCCTGATCTTCCCTTGCCTTTGGCCTTGCGCACAGACCCTAT
Lotus_SNP590	scaffold344	830237	830336	830286	LG1	1Bin40	28.007	TGTCCAAGAGACCACCCAAACTCTCCTCACTCGTTTCTTGACTGGAAAA[C/T]TGAATGCTTTATTTCAATTCGTAGCTCCTTAAATAGGAGATTACAAAAAA
Lotus_SNP591	scaffold344	830251	830350	830300	LG1	1Bin41	28.578	CCCAAACTCTCCTCACTCGTTTCTTGACTGGAAAACTGAATGCTTTATT[T/G]CAATTCGTAGCTCCTTAAATAGGAGATTACAAAAAAGAATTCCTTGTTGG
Lotus_SNP592	scaffold344	830286	830385	830335	LG1	1Bin41	28.578	CTGAATGCTTTATTTCAATTCGTAGCTCCTTAAATAGGAGATTACAAAA[A/G]AGAATTCCTTGTTGGATTCGGCTAGGCTAGGGTAATCCAACTCAAACTAA
Lotus_SNP593	scaffold344	892484	892583	892533	LG1	1Bin41	28.578	TCAAACCGAACGTGCACCGAACGGTCTCTATCATTGTCGAAATTTATTT[T/C]CTTTTTATATTTTTATTTTCTATTTTGATACATTTTTCTATTTTGTGAAA
Lotus_SNP594	scaffold344	1103414	1103513	1103463	LG1	1Bin41	28.578	GGTAGGCCTAGGTCAGGCCATGTTGTACCGCGGGCTAGGCTAGGCCTAA[A/G]CTGGGCCTTGGGCGAGGCTTGGTATATTGCAATCTGATTTACACCTCTAA
Lotus_SNP595	scaffold344	1107371	1107470	1107420	LG1	1Bin41	28.578	TCACCGAATGATGTATCTGGCCAGTTGGGCTCTGCCAAAACAAGACAAT[C/T]AGTTGTTTCTGGGCCTTCTCCACCTACCATAACTGCTGAATTGGTAAATT
Lotus_SNP596	scaffold344	1302226	1302325	1302275	LG1	1Bin41	28.578	CATGCAAGTCTTTTGCACTACTAATTATACTGAAATCAGAAAAACATCA[T/C]ACCTTCAAGACATATGGGGCAAGCATCTTCCTCTTCTGTTGCTGAAACAA
Lotus_SNP597	scaffold344	1302585	1302684	1302634	LG1	1Bin41	28.578	AGGTGCTCGATAAGTGTCAGGGATTGATGTTTCTAGATTTGCATTAACT[A/G]AGAGTCCGGTAGAAAGTGCAGATGCTGCACCATGATGAGCTGTTAAGGAT
Lotus_SNP598	scaffold344	1379587	1379686	1379636	LG1	1Bin41	28.578	GTTGGGAAGAAACGGAAAGGATGATTTTGAATTCAAAATTTGAAATTTG[A/G]AAGTTGGGGTTGGGGAAGCGTGAAAGCTGAAAAGTGAGCCAAAGCCTATA
Lotus_SNP599	scaffold344	1379646	1379745	1379695	LG1	1Bin41	28.578	TTGGGGAAGCGTGAAAGCTGAAAAGTGAGCCAAAGCCTATACGACATTC[A/G]AGAGCGCCGAACCGAACCGAGCCGAGCCGATAAAATAATAAAGAGATTTT
Lotus_SNP600	scaffold344	1379663	1379762	1379712	LG1	1Bin41	28.578	CTGAAAAGTGAGCCAAAGCCTATACGACATTCAAGAGCGCCGAACCGAA[C/T]CGAGCCGAGCCGATAAAATAATAAAGAGATTTTATATGAAGTACACGTGT
Lotus_SNP601	scaffold344	1395968	1396067	1396017	LG1	1Bin41	28.578	AAACGATCATGTGGACTCCTTCTAGTCCCAGATGCACCTAGCCGGGGCT[A/G]ACGAGTCCTGCATGTGCGTGGCCTTCTCCACAACATTCAAAGGAGTAGCT
Lotus_SNP602	scaffold344	1395986	1396085	1396035	LG1	1Bin41	28.578	CTTCTAGTCCCAGATGCACCTAGCCGGGGCTAACGAGTCCTGCATGTGC[G/A]TGGCCTTCTCCACAACATTCAAAGGAGTAGCTCGTACATGATACAAAAAC
Lotus_SNP603	scaffold344	1396033	1396132	1396082	LG1	1Bin41	28.578	GCGTGGCCTTCTCCACAACATTCAAAGGAGTAGCTCGTACATGATACAA[A/G]AACCTCGCGCCAAGGACAATCAAAAGTTAGGCGCGGTTCGTAGAGATGTT
Lotus_SNP604	scaffold344	1396214	1396313	1396263	LG1	1Bin42	29.147	TATCAGAAGCTACATTAGACGCTTCAATGACACCTACTTACAGATCCCT[A/G]ATCTAGATCCAGCTGTGAGGCTCACGGCAGCGAAGAAAGGTATTACCCAT
Lotus_SNP605	scaffold344	1396231	1396330	1396280	LG1	1Bin42	29.147	GACGCTTCAATGACACCTACTTACAGATCCCTAATCTAGATCCAGCTGT[G/A]AGGCTCACGGCAGCGAAGAAAGGTATTACCCATAGGGAATTCAAGTAGTA
Lotus_SNP606	scaffold344	1396239	1396338	1396288	LG1	1Bin42	29.147	AATGACACCTACTTACAGATCCCTAATCTAGATCCAGCTGTGAGGCTCA[C/T]GGCAGCGAAGAAAGGTATTACCCATAGGGAATTCAAGTAGTATGTAGTGG
Lotus_SNP607	scaffold344	1448342	1448441	1448391	LG1	1Bin42	29.147	GAGTGGTGGACCTTGGGATTAAACCGGTTTCTGAGTGGACCGGCTGGTT[C/T]GACACTCGTGTCATGTTGGCAGAAGCAACGTTTTGACTTCTCGAGGTTAT
Lotus_SNP608	scaffold344	1448402	1448501	1448451	LG1	1Bin42	29.147	TCATGTTGGCAGAAGCAACGTTTTGACTTCTCGAGGTTATGCGTGTGCG[G/A]AAGTCAGTGGCGTCGAATGGCCATTCCCGAGTTGTCAGAACGGCGTTTGA
Lotus_SNP609	scaffold344	1448478	1448577	1448527	LG1	1Bin42	29.147	CCGAGTTGTCAGAACGGCGTTTGATCCTCACCGTTGATTTTGCCTTGAC[T/C]TGGATCGTAGGGAATTCTATAAATAGGGGGAGAAGAGCATTTCCCTTTCA
Lotus_SNP610	scaffold344	1470746	1470845	1470795	LG1	1Bin42	29.147	GAAATGAACTTTTCGGAAAGCCAACGACCCAATTCAGTGTTTGCTTTTG[G/A]TAATAAATGCAGGAAAGCCACGTACAATGAGTGTTGGCATCTAGTCAAAG
Lotus_SNP611	scaffold344	1537754	1537853	1537803	LG1	1Bin42	29.147	TACAGATAAAAAGCGAAAATGTTCCTTGTCGTTTCCAAATGTTCCTTGT[G/A]GGAAGCCCATTTGTCCGTGTGGTTTGAATTGAGGCACAGCACATGGGCCT
Lotus_SNP612	scaffold344	1537768	1537867	1537817	LG1	1Bin42	29.147	GAAAATGTTCCTTGTCGTTTCCAAATGTTCCTTGTGGGAAGCCCATTTG[T/C]CCGTGTGGTTTGAATTGAGGCACAGCACATGGGCCTAAACCCAGATGGGC
Lotus_SNP613	scaffold344	1624395	1624494	1624444	LG1	1Bin42	29.147	TCAGCCTCAGGAACATCGAGCACGGCAGCCTCGGTGAAAGACCCCGGCT[C/T]AGACTCATAATAGGAAGAAGGGAAATCAGAGGAAGAGGAAACAAAGGAAG
Lotus_SNP614	scaffold344	1624571	1624670	1624620	LG1	1Bin42	29.147	GCACCGAAGACTACTCCCAAGCAAACACCGGGCACCGAAGACTACTCCT[C/T]GCCGAGCTGTCCAAGTGACTTCTTTCACAAATGATGAAGGGGAAATGCTC
Lotus_SNP615	scaffold344	1688292	1688391	1688341	LG1	1Bin42	29.147	TTCTCACTCTGCCTCTGGCTTGGCAGCAGGAGATATTGCTGGCTTGGTT[T/C]AATCGATTCCTCAACTGTGGTGAAGATTGTCCCAACATACAAAGAGGCTT
Lotus_SNP616	scaffold344	1688555	1688654	1688604	LG1	1Bin42	29.147	TCTTTTTATTACCCATCTAATTGTGATTGATTGTCTCTGATTCCATAAT[C/G]CAAATACTAGTGCTCCTAATTTCCCTTCTTTCGAATTCTTCCTTTCTAAA
Lotus_SNP617	scaffold344	1694439	1694538	1694488	LG1	1Bin42	29.147	GGCGGGTTGGGTCAGGTTTATGATCAACCCAGGCCTAGTTCTAAAATTT[A/G]AACTTAAGGCTTGAGCCTGAATCGAACCCTAGGTCAAGCCTGATTTTTCC
Lotus_SNP618	scaffold344	1694481	1694580	1694530	LG1	1Bin42	29.147	AAAATTTAAACTTAAGGCTTGAGCCTGAATCGAACCCTAGGTCAAGCCT[G/A]ATTTTTCCAACCCGAGGCCAGTCTACATTGTAATTTGATGAATTCAGGTT
Lotus_SNP619	scaffold344	1856862	1856961	1856911	LG1	1Bin42	29.147	GATGCTTCTGCAAGCTAGAACCCTTCGTCCAACAAAATCGACACTTTCA[T/C]TGGCTTCATCACCTCGGTGCCCCTCCCGCCCCACTTCAAAGCCCCCTCAC
Lotus_SNP620	scaffold344	1996375	1996474	1996424	LG1	1Bin42	29.147	ACCCATTGGAGACCCGCCATCCAAGACCCCGGCATTAGGCTGGACAAAA[A/T]GGTGCGGGAGGAAGTTCGGGCTTGGGCGAAGCTAGGCTTGAAGTTCAAGA
Lotus_SNP621	scaffold344	1997154	1997253	1997203	LG1	1Bin42	29.147	GAGGCCGAGGAGCCATCTCGCAAGGCTCACTCCGAACTGAACTTGGCTC[G/A]CAGCGAGAACAACAAATTATTGAGGGATGCGCGATCTCAGAAAGAATTCT
Lotus_SNP622	scaffold344	1997246	1997345	1997295	LG1	1Bin42	29.147	AGAATTCTTGACTATTCTGATGGCGGAGAAGGAGGAGCTGAAGAAGCGC[A/G]AGGTGGCCCTTAAGACAGAAGTCCAGAATCTCGAGGAGCTGGTGAAGGAG
Lotus_SNP623	scaffold344	1997254	1997353	1997303	LG1	1Bin42	29.147	TGACTATTCTGATGGCGGAGAAGGAGGAGCTGAAGAAGCGCAAGGTGGC[C/A]CTTAAGACAGAAGTCCAGAATCTCGAGGAGCTGGTGAAGGAGCAGACTGA
Lotus_SNP624	scaffold344	1997298	1997397	1997347	LG1	1Bin42	29.147	GTGGCCCTTAAGACAGAAGTCCAGAATCTCGAGGAGCTGGTGAAGGAGC[A/G]GACTGACATCCTACTTCATTCAATGGAGGACGCGAAGATCAAGGCCGTCG
Lotus_SNP625	scaffold344	2087442	2087541	2087491	LG1	1Bin42	29.147	AGTATTGTAAACGCTGTCTGGTGCAACTTCACGACTTGCCCCTCCCGGC[T/C]GGTACTTAATCCTGCCACTGGAATAAATCGATTTGGAAGCGGCGCTCAAT
Lotus_SNP626	scaffold344	2187011	2187110	2187060	LG1	1Bin42	29.147	AGAACCTGAACTGCTCCCAATTGAGCCCGGGTTCTTCTTGCTCCAAGCG[A/G]TGGAACCAGAGTTGTGCCTCTTCCGCAAGGTGGAAGGCTGCTAGGCTGAC
Lotus_SNP627	scaffold344	2187037	2187136	2187086	LG1	1Bin43	29.536	CCGGGTTCTTCTTGCTCCAAGCGATGGAACCAGAGTTGTGCCTCTTCCG[C/T]AAGGTGGAAGGCTGCTAGGCTGACCTTGTCTCTGTCATCCGTGTGCTGGT
Lotus_SNP628	scaffold344	2187240	2187339	2187289	LG1	1Bin43	29.536	CGGGGCGGTGGCTTGATGTTCGTTAGCTGATTCTGTCCCGTCCGTATGG[T/C]GACTGCTGGTAGTGGCTAATCCCTCAGAATTCCTTTCTTTGTTGGAGAGG
Lotus_SNP629	scaffold344	2187257	2187356	2187306	LG1	1Bin43	29.536	GTTCGTTAGCTGATTCTGTCCCGTCCGTATGGTGACTGCTGGTAGTGGC[T/A]AATCCCTCAGAATTCCTTTCTTTGTTGGAGAGGAACGCTTCTAGTAGGCG
Lotus_SNP630	scaffold781	41966	42065	42015	LG1	1Bin43	29.536	GGAGGCCTTACAGCCCTCACCAGAACAGGAGCAGGCCCTGCAACAGCTT[C/T]TGAAGGCCTATGAAGATGTGTTTTCTAATCCTGTGGGTCTTCCAACCCCT
Lotus_SNP631	scaffold781	122881	122980	122930	LG1	1Bin43	29.536	CAAATAAATGAGCATTTCGGGCATACCAGATTTCTTTCATAATAATTCC[A/G]CCTCGAAATCGATTGCCATCCATCAAAGAATTGAGTTGACAATCTCTTTA
Lotus_SNP632	scaffold781	129511	129610	129560	LG1	1Bin45	30.613	GAGTAGTTCCCACGGTGTTTGAGGCTCACCAGCTCTGTGCGGGACTTGT[C/T]GTCGAATTCTTTATTATGGAAGAAATCCCAGGAAAGTTATGGACTTGGAG
Lotus_SNP633	scaffold781	160247	160346	160296	LG1	1Bin43	29.536	GTACACTGGGCAGCTCGTCCGTCCACAGTCCCTTAGCTTGGTCCAAGCG[T/C]GCTTTCAGACCTCGAAGGATAGCCCTGTTCATAACTTTCGTTTGGCCATT
Lotus_SNP634	scaffold781	168324	168423	168373	LG1	1Bin43	29.536	CCGAGGTGCTCAGGACACTTAGCCAAGAGCCGGGGTGCTTCCTCCTTGA[G/A]AAGGGAGAGCTTCGGACCCCTTAGGGGGAGCTCGGGCCTCTGGGATAGTT
Lotus_SNP635	scaffold781	168370	168469	168419	LG1	1Bin43	29.536	TGAGAAGGGAGAGCTTCGGACCCCTTAGGGGGAGCTCGGGCCTCTGGGA[T/G]AGTTTGGGACCTTCCACACTTGGTGGGAGTCAAAATTGACCAGGCGTTGG
Lotus_SNP636	scaffold781	168373	168472	168422	LG1	1Bin43	29.536	GAAGGGAGAGCTTCGGACCCCTTAGGGGGAGCTCGGGCCTCTGGGATAG[T/C]TTGGGACCTTCCACACTTGGTGGGAGTCAAAATTGACCAGGCGTTGGTCC
Lotus_SNP637	scaffold781	168375	168474	168424	LG1	1Bin43	29.536	AGGGAGAGCTTCGGACCCCTTAGGGGGAGCTCGGGCCTCTGGGATAGTT[T/C]GGGACCTTCCACACTTGGTGGGAGTCAAAATTGACCAGGCGTTGGTCCCC
Lotus_SNP638	scaffold781	238090	238189	238139	LG1	1Bin44	30.08	AGGAGAGAAGCCGCACTGGTTTCTACCTCACGGTGCTCGAGGCCAACCA[G/A]CCTAGGAGCCCCGGGCTCATCCGACCTGGGGGCCTCGAGCTCGACCGGGC
Lotus_SNP639	scaffold781	238098	238197	238147	LG1	1Bin44	30.08	AGCCGCACTGGTTTCTACCTCACGGTGCTCGAGGCCAACCAGCCTAGGA[G/A]CCCCGGGCTCATCCGACCTGGGGGCCTCGAGCTCGACCGGGCTGGGGACT
Lotus_SNP640	scaffold781	542928	543027	542977	LG1	1Bin44	30.08	GCACCATCGGCCTCACGAAAAAGTAGCTCCCTAGGAATTCTTCACCTTA[G/A]GTTAGAACTCTAAGAGAACTGGAGAATACAAACAAAGAGCTGAGAGTGCA
Lotus_SNP641	scaffold781	542940	543039	542989	LG1	1Bin44	30.08	TCACGAAAAAGTAGCTCCCTAGGAATTCTTCACCTTAGGTTAGAACTCT[A/G]AGAGAACTGGAGAATACAAACAAAGAGCTGAGAGTGCAGATGGCGCAAGT
Lotus_SNP642	scaffold781	679360	679459	679409	LG1	1Bin44	30.08	CGTCCCCGGTGGCGGGGCATCCATTCCCCATCGGGGACGGGGAATTCTC[A/G]AATTTTCCCCGTTCCAAGGCAATTACTTAAAGATTATCTATTTTATGGAC
Lotus_SNP643	scaffold781	679409	679508	679458	LG1	1Bin44	30.08	AAATTTTCCCCGTTCCAAGGCAATTACTTAAAGATTATCTATTTTATGG[A/G]CAATTTATACATAGGATATAGGAATTTGGGGGTATTTTAGAATTGAATTA
Lotus_SNP644	scaffold781	679664	679763	679713	LG1	1Bin44	30.08	CCGCCCCGTACCCGGTTCGGGGAAAATTTATTTTCCTCACCCCCGCCCC[G/A]TCCTTGTTTAGGGCCAGGGAAAACCTGCCCCGTTTGGGGCGGGGCGGGAT
Lotus_SNP645	scaffold781	679678	679777	679727	LG1	1Bin44	30.08	GTTCGGGGAAAATTTATTTTCCTCACCCCCGCCCCGTCCTTGTTTAGGG[C/T]CAGGGAAAACCTGCCCCGTTTGGGGCGGGGCGGGATGGGGCCCCGGTTTT
Lotus_SNP646	scaffold781	679713	679812	679762	LG1	1Bin44	30.08	GTCCTTGTTTAGGGCCAGGGAAAACCTGCCCCGTTTGGGGCGGGGCGGG[A/G]TGGGGCCCCGGTTTTACGGGGGAAATTGCCATCCCTAATCTCCTCATGTC
Lotus_SNP647	scaffold781	706615	706714	706664	LG1	1Bin44	30.08	GGGACGACATTCCACTAGCGGTGTGCCGGGTGTTCCGCTCGAATTGGAG[C/T]GTTAGGGAGGGCGAATCTTTGAGCAACGCATGTGTCGACCGCGCCTTTAT
Lotus_SNP648	scaffold781	706627	706726	706676	LG1	1Bin44	30.08	CACTAGCGGTGTGCCGGGTGTTCCGCTCGAATTGGAGCGTTAGGGAGGG[C/T]GAATCTTTGAGCAACGCATGTGTCGACCGCGCCTTTATCCCCAGCATGCT
Lotus_SNP649	scaffold781	767167	767266	767216	LG1	1Bin44	30.08	TCTGGTTCAGGGTTTCAAGTAAACCTACACTGCATGTACCTCGGGTCTC[G/A]CCCTAGCAGCTGAGACAGGCTACCCCAACCAACTTGGCAGCACATCAGTG
Lotus_SNP650	scaffold781	767171	767270	767220	LG1	1Bin44	30.08	GTTCAGGGTTTCAAGTAAACCTACACTGCATGTACCTCGGGTCTCGCCC[T/C]AGCAGCTGAGACAGGCTACCCCAACCAACTTGGCAGCACATCAGTGTCAG
Lotus_SNP651	scaffold781	767204	767303	767253	LG1	1Bin44	30.08	ACCTCGGGTCTCGCCCTAGCAGCTGAGACAGGCTACCCCAACCAACTTG[G/A]CAGCACATCAGTGTCAGCCTTATCAGGATAAATCTCCCCAGATCTATCCA
Lotus_SNP652	scaffold781	775073	775172	775122	LG1	1Bin45	30.613	AATATCTGGATATGCTCCTCACATAATACACCTCACACAGACGTCACAT[G/C]ACAGCCCCACGGCCCCCATCCCATCTTGTATTGCGAAATTCTCCCCATAA
Lotus_SNP653	scaffold781	775120	775219	775169	LG1	1Bin45	30.613	ATGACAGCCCCACGGCCCCCATCCCATCTTGTATTGCGAAATTCTCCCC[A/G]TAAATACACAAAGTACATGAGATGATCCCAGTATCTCACAATACACGGTC
Lotus_SNP654	scaffold781	775122	775221	775171	LG1	1Bin45	30.613	GACAGCCCCACGGCCCCCATCCCATCTTGTATTGCGAAATTCTCCCCAT[A/T]AATACACAAAGTACATGAGATGATCCCAGTATCTCACAATACACGGTCTG
Lotus_SNP655	scaffold781	775337	775436	775386	LG1	1Bin45	30.613	TGATCTATTTCATGAGAGATATTCTCAATGAAAGGTTGCAAGTGGTGCT[C/T]GAACGGGAACTTCATAGTCGACATGAACAGCCTTCTTAGCTTTTGCTTTC
Lotus_SNP656	scaffold781	1133160	1133259	1133209	LG1	1Bin45	30.613	CTCTTCAGTCACGAAGTCCTCGAACTTCAAACCTAGCTTCGCCCAAGCC[T/C]AGACTTCCTCCCGCACTTTTTTATCCATCCTAACATCGGGGTCCTAGATG
Lotus_SNP657	scaffold781	1133351	1133450	1133400	LG1	1Bin45	30.613	CGTGTAACAAATTGTACCTGGGGCGTGGAGACATGTAGTAACTACGCCC[G/A]TGCTCGAGTAGAACACAGGCAGAATTCTTTTTGATGGAAAGGATTGAGGA
Lotus_SNP658	scaffold4	916298	916397	916347	LG1	1Bin45	30.613	TCCGTTCTGCATCAAATTGTCTACTATGCATAAGATTCATTTTACTCCT[A/G]CGCTCCACGTTCAATTTTACAACAAAGCGGCTTCTGCCAAGGACGATCAA
Lotus_SNP659	scaffold4	915830	915929	915879	LG1	1Bin46	31.697	CAAGTTGAGATCAATCCAAGACACATAAGAAGCAAAAATGACACCACCA[G/A]CCCATCTTAGTAAATATTTACCGATGTAGCATCATCACAGGAATTCTATC
Lotus_SNP660	scaffold4	856503	856602	856552	LG1	1Bin46	31.697	CCTAGTTTATAGCAAGTCGTGGGTAGAACACGTGCAACATTTGCGGACC[A/G]TTTTTGAACTCCTGCGCCAGCACAAACTCTTCCTTAAGCGATCCAAATGC
Lotus_SNP661	scaffold4	856498	856597	856547	LG1	1Bin46	31.697	GACATCCTAGTTTATAGCAAGTCGTGGGTAGAACACGTGCAACATTTGC[G/A]GACCATTTTTGAACTCCTGCGCCAGCACAAACTCTTCCTTAAGCGATCCA
Lotus_SNP662	scaffold4	856389	856488	856438	LG1	1Bin46	31.697	TTCATAGTCATGCCATTCGGCCTCACCAACGCTCCTTCCACATTCCAGT[T/C]TCTGATGAACGAGGTATTTCAATCCCACCTCCGCAGATTTGTCTTAGTAT
Lotus_SNP663	scaffold4	856229	856328	856278	LG1	1Bin46	31.697	GGATAAATTTCCTATCCCCATCGTAGATGAGCTATTGGACGAACTCCAT[A/G]GAACCCAATACTTCTCAAAATTAGACCTCCGGTCAGGTTACTTTCAGGTC
Lotus_SNP664	scaffold4	856169	856268	856218	LG1	1Bin46	31.697	GCAAGATGGGACTTGGAGATTTTGTGTGGACTACAGAGAGCTTAACAAC[C/T]GGACAGTCAAGGATAAATTTCCTATCCCCATCGTAGATGAGCTATTGGAC
Lotus_SNP665	scaffold4	787964	788063	788013	LG1	1Bin46	31.697	TTCAAGGAGTCCCAACAGTTCCACGACCTCCAGGTTGAATATGGCTCTA[G/A]GTCCTACCGCTCAGGGTTCAAGCTTTGCCGGTGGCTGATCCGAAAGAAGT
Lotus_SNP666	scaffold4	787906	788005	787955	LG1	1Bin46	31.697	CCACTCTCCATGAGATGACCTCCAGGTGGAGGCAGAGCGTGCTAAGGCA[A/G]TGGAGGACTTCAAGGAGTCCCAACAGTTCCACGACCTCCAGGTTGAATAT
Lotus_SNP667	scaffold4	787746	787845	787795	LG1	1Bin46	31.697	CTCCAGGCTCAAAAGGGGAGCGAGGCCCTGGAGCTGCTCGTTAGGGACC[A/T]GGAAGCACGGATCTCCCGTCCGTCTGAGGAGAGCGTCCGTTACAGGAAGG
Lotus_SNP668	scaffold4	787724	787823	787773	LG1	1Bin46	31.697	CAACCGGGCTCGAGAGGAATTCCTCCAGGCTCAAAAGGGGAGCGAGGCC[C/A]TGGAGCTGCTCGTTAGGGACCAGGAAGCACGGATCTCCCGTCCGTCTGAG
Lotus_SNP669	scaffold4	743782	743881	743831	LG1	1Bin46	31.697	AAAAATAAAAAAAGGTCAAAATCATTTGAACAGTTAACCGCCCGGTTCA[A/G]CAGTTTGCTGACCAAAATCAACAGTTTTTTGGGGAAAACGAAACCGGTCA
Lotus_SNP670	scaffold4	743776	743875	743825	LG1	1Bin46	31.697	AATTTAAAAAATAAAAAAAGGTCAAAATCATTTGAACAGTTAACCGCCC[G/A]GTTCAACAGTTTGCTGACCAAAATCAACAGTTTTTTGGGGAAAACGAAAC
Lotus_SNP671	scaffold4	743759	743858	743808	LG1	1Bin46	31.697	CAAAAAAATAAAAAGAAAATTTAAAAAATAAAAAAAGGTCAAAATCATT[T/C]GAACAGTTAACCGCCCGGTTCAACAGTTTGCTGACCAAAATCAACAGTTT
Lotus_SNP672	scaffold4	743754	743853	743803	LG1	1Bin46	31.697	TTTGACAAAAAAATAAAAAGAAAATTTAAAAAATAAAAAAAGGTCAAAA[T/C]CATTTGAACAGTTAACCGCCCGGTTCAACAGTTTGCTGACCAAAATCAAC
Lotus_SNP673	scaffold4	743465	743564	743514	LG1	1Bin46	31.697	CCAACAAAAACATATGAATATTATCTAAAAGAAATTAAGAATTCCAACT[G/A]CAATTTATCACTGACTACTTGGGGGATCCGGTCTTATAGCAAGTATTTCC
Lotus_SNP674	scaffold4	731080	731179	731129	LG1	1Bin46	31.697	CGGAGGGGTCCCAGAACGATATGTATCGACCGATACATGTTGATACTTT[G/A]AACCTTGTCATTACCTTCATTTATCCTGGCAACCTAAGCCCCCCTGCCCA
Lotus_SNP675	scaffold4	731071	731170	731120	LG1	1Bin46	31.697	GGGGCATATCGGAGGGGTCCCAGAACGATATGTATCGACCGATACATGT[T/C]GATACTTTGAACCTTGTCATTACCTTCATTTATCCTGGCAACCTAAGCCC
Lotus_SNP676	scaffold4	731038	731137	731087	LG1	1Bin46	31.697	TAAACCGGTCAAACCCCCGATACACCCACTATAGGGGCATATCGGAGGG[G/A]TCCCAGAACGATATGTATCGACCGATACATGTTGATACTTTGAACCTTGT
Lotus_SNP677	scaffold4	662385	662484	662434	LG1	1Bin46	31.697	TTCTGACCCGGGCGTTATAGTACCGAGCCACTCTCTGATGGTAAGCTGC[G/A]GTCCGAATGTAAGCTGGGTCTCGTACCTCTTCTACCAAGTCCAGGTTGGT
Lotus_SNP678	scaffold4	606223	606322	606272	LG1	1Bin46	31.697	TGGTAAGCTACCCCATTCCACCAAGACTTCAAGAATTCCTCGATTGAAA[T/C]GAGAGCGGGTGAGAGCCCTAGGCTGGGGAACAAGTTTGCCATCTTTCAAG
Lotus_SNP679	scaffold4	576817	576916	576866	LG1	1Bin46	31.697	TGACTGAATACCCGAGCTCAAATGTTGCAAAATAGGCTTGCCAAACTGA[A/G]TTGTCATCCCTTAATCAGGTCGCATCCACGTGTCCCCTTTTCGCTAGGTC
Lotus_SNP680	scaffold4	576812	576911	576861	LG1	1Bin46	31.697	CGAGGTGACTGAATACCCGAGCTCAAATGTTGCAAAATAGGCTTGCCAA[A/G]CTGAATTGTCATCCCTTAATCAGGTCGCATCCACGTGTCCCCTTTTCGCT
Lotus_SNP681	scaffold4	576576	576675	576625	LG1	1Bin47	32.23	CGACTCTAGCGGAGCCGGGATGAGTCCTTATCGTGATCTCAAAAAAGTC[A/G]GGGTCTGTTAGCTCATCGTGATCCTGAGTAACTTGGGATCCGTTAGCTCA
Lotus_SNP682	scaffold4	452879	452978	452928	LG1	1Bin47	32.23	CGAAGGCAAAACAAGCCGCACGAGTGCAGTAGCCCGGGCAAAACAGATC[A/G]GGCATATGGTCAGTTCGGCAAATACGGTCAGTTCGGGAGAGAGAGCGACC
Lotus_SNP683	scaffold4	452850	452949	452899	LG1	1Bin47	32.23	GAGTTAACAAGGACCTCAGCATAGGCAAGCGAAGGCAAAACAAGCCGCA[C/T]GAGTGCAGTAGCCCGGGCAAAACAGATCAGGCATATGGTCAGTTCGGCAA
Lotus_SNP684	scaffold4	452843	452942	452892	LG1	1Bin47	32.23	GAATTCCGAGTTAACAAGGACCTCAGCATAGGCAAGCGAAGGCAAAACA[A/G]GCCGCACGAGTGCAGTAGCCCGGGCAAAACAGATCAGGCATATGGTCAGT
Lotus_SNP685	scaffold4	282343	282442	282392	LG1	1Bin48	33.355	TCTTGTGAAACTAATTGAATATTAGTAGACATATTGGTCTACTTATGTC[T/C]CAGAAATTCTTGCATGGTGCTAGTGATTTAAAAGGCGCGCCTGAGGGCGC
Lotus_SNP686	scaffold4	133771	133870	133820	LG1	1Bin48	33.355	GCTCGGCATAACCGGCTGCAGGCAGCCCGTCACTCAAGGGACGGCCCAG[T/C]TCAGGGTGATTCGCAGGAGAATAGCTCGGTATACCGTAGAAGGGCTTCCT
Lotus_SNP687	scaffold4	133749	133848	133798	LG1	1Bin48	33.355	CACAAAGACCTCGGGTCGGCTAGCTCGGCATAACCGGCTGCAGGCAGCC[C/T]GTCACTCAAGGGACGGCCCAGTTCAGGGTGATTCGCAGGAGAATAGCTCG
Lotus_SNP688	scaffold4	79436	79535	79485	LG1	1Bin48	33.355	TTCTGCATGCACAACCCGTCACTACCGGGTCTCTTGAAAGTTGGCCCCC[T/C]ATACCGAATGTTCCGGAGGAGACCGAGCAAGGCACAATGGCTGGTCTACG
Lotus_SNP689	scaffold4	79243	79342	79292	LG1	1Bin48	33.355	GCGACCTACTTCCTCTGTTGACCTAGCAACCTCGAGCACAACTTAGGCC[A/G]GTTATTAACACCTCATCTAGGGCCGACCTGTAGCACCTTGTCACCAACCA
Lotus_SNP690	scaffold4	79221	79320	79270	LG1	1Bin48	33.355	ATCCGACTTTGCCATCGACCTGGCGACCTACTTCCTCTGTTGACCTAGC[A/G]ACCTCGAGCACAACTTAGGCCAGTTATTAACACCTCATCTAGGGCCGACC
Lotus_SNP691	scaffold4	79220	79319	79269	LG1	1Bin48	33.355	GATCCGACTTTGCCATCGACCTGGCGACCTACTTCCTCTGTTGACCTAG[C/T]AACCTCGAGCACAACTTAGGCCAGTTATTAACACCTCATCTAGGGCCGAC
Lotus_SNP692	scaffold4	79175	79274	79224	LG1	1Bin48	33.355	TAGGCGATGACTTCCCCTAGCCAAAGTGATGGAATTCCAAAACGCGATC[C/T]GACTTTGCCATCGACCTGGCGACCTACTTCCTCTGTTGACCTAGCAACCT
Lotus_SNP693	scaffold853	22848	22947	22897	LG1	1Bin49	35.051	ACTGACTATAGGCCAGGGCTGAAGCCGGTGGCTTCTTGTTGTCCTTGTT[G/A]TTGTGGTTGCGGTGGTCTCTGCTCTTCCTCTTCTTCTCCGGGGGCCCGTT
Lotus_SNP694	scaffold853	22868	22967	22917	LG1	1Bin49	35.051	GAAGCCGGTGGCTTCTTGTTGTCCTTGTTGTTGTGGTTGCGGTGGTCTC[T/C]GCTCTTCCTCTTCTTCTCCGGGGGCCCGTTGTTACGCTCGGCTTCCCTTT
Lotus_SNP695	scaffold853	22946	23045	22995	LG1	1Bin49	35.051	TTGTTACGCTCGGCTTCCCTTTCTTGGTTGTCTCCGGCCGAAGCCTCCT[C/T]AGTCGCAATGTACTTCTGGGCCTTCTTGAGGAATTCCATCTTTGTCTTTG
Lotus_SNP696	scaffold853	22953	23052	23002	LG1	1Bin49	35.051	GCTCGGCTTCCCTTTCTTGGTTGTCTCCGGCCGAAGCCTCCTCAGTCGC[A/G]ATGTACTTCTGGGCCTTCTTGAGGAATTCCATCTTTGTCTTTGGCAGGGT
Lotus_SNP697	scaffold853	180537	180636	180586	LG1	1Bin49	35.051	GCCCCGGCCCTTCCCATGGACTAAAAGTGAAGTATCAGGCCCGGGCAGT[T/C]AGGCATAATAGTAAGCCCAGTTATACAACTTACAAGTTACAAGCTCAGTG
Lotus_SNP698	scaffold853	180811	180910	180860	LG1	1Bin50	36.918	GGAGAGCTTGATAGCTTAGAAAGATAGTCATATATCTGTTTATCTGAAT[G/A]CCGAATTCTAGTTCAATTTGGGTAAGGGTGATCTGAATTCGATGGAATAT
Lotus_SNP699	scaffold853	211884	211983	211933	LG1	1Bin50	36.918	AAATCAACGGTTTTGGGCAAATTTCCGATTTTGGGGAAAACCGAAACCG[G/A]TCACCTGACCGGTTCCCGGTTTTTCTAATCCGACCATCTAGTCTGGTCCG
Lotus_SNP700	scaffold853	293595	293694	293644	LG1	1Bin51	37.536	GTGCCGAAATGGGAATTCAACAAAATTTCACCTCGGTAGCACACCCCCA[G/A]GCGAATGGGCAAGCAGAAGTCACTAACAGAGCGATACTTCGCGGACTGAA
Lotus_SNP701	scaffold853	293601	293700	293650	LG1	1Bin51	37.536	AAATGGGAATTCAACAAAATTTCACCTCGGTAGCACACCCCCAGGCGAA[T/C]GGGCAAGCAGAAGTCACTAACAGAGCGATACTTCGCGGACTGAAAGCTCG
Lotus_SNP702	scaffold853	293628	293727	293677	LG1	1Bin51	37.536	CGGTAGCACACCCCCAGGCGAATGGGCAAGCAGAAGTCACTAACAGAGC[G/A]ATACTTCGCGGACTGAAAGCTCGCTTAGCTCGAGCCAAGGGGTTATGGGT
Lotus_SNP703	scaffold853	293637	293736	293686	LG1	1Bin51	37.536	ACCCCCAGGCGAATGGGCAAGCAGAAGTCACTAACAGAGCGATACTTCG[C/T]GGACTGAAAGCTCGCTTAGCTCGAGCCAAGGGGTTATGGGTAGACGAACT
Lotus_SNP704	scaffold853	293806	293905	293855	LG1	1Bin51	37.536	TTACGGTACAAAAGCAGTGATCCCAGCGGAAATCGAGGTGCCCACACTA[C/T]GCTTGGAGGCTTATGGCGAGGAGACGAATGATGATGAGCTCCGTACCAAC
Lotus_SNP705	scaffold853	293884	293983	293933	LG1	1Bin51	37.536	TGATGATGAGCTCCGTACCAACCTAGACCTGGTAGAAGAGGTATGAGAC[T/C]TGGCTTACATCCGGACTATAGCTTACCAACAGAGAGTAGCTCGGTACTAT
Lotus_SNP706	scaffold853	294795	294894	294844	LG1	1Bin51	37.536	TTATCTACACTTAGAAGAAAAAAGGAATTCTTGTACAAAGATTGCAAAA[C/A]ACATTTGTATTTCATTGATATAGAGTTTTGGATACAAAAAATAAAAATTA
Lotus_SNP707	scaffold853	294818	294917	294867	LG1	1Bin51	37.536	GGAATTCTTGTACAAAGATTGCAAAACACATTTGTATTTCATTGATATA[G/A]AGTTTTGGATACAAAAAATAAAAATTACAATGCACCAAGTTCGGTGTACT
Lotus_SNP708	scaffold853	294837	294936	294886	LG1	1Bin51	37.536	TGCAAAACACATTTGTATTTCATTGATATAGAGTTTTGGATACAAAAAA[T/A]AAAAATTACAATGCACCAAGTTCGGTGTACTATAGAAGGGGGTCCAAGAA
Lotus_SNP709	scaffold853	396019	396118	396068	LG1	1Bin51	37.536	CTTGGGAAGTTGGGATGAATTCTGACGGTGCGTTGTATAGTGTAGGAAT[G/A]ATGAATTGGAGCCAGATTCTTTAGGGGTGTTTGACAATATGGTGCTTGGT
Lotus_SNP710	scaffold853	396271	396370	396320	LG1	1Bin51	37.536	CACTGATAAAATATGGACACGTCAGAACCGGAAACTAGAAGTAATTTAG[T/G]CAGTGTTTGGAACCGGTGCCACTGCTCCATAAAACGGAGATACATCAGCG
Lotus_SNP711	scaffold853	668186	668285	668235	LG1	1Bin51	37.536	TGTGAATTCTCGAAGCAAAGGTGTTTGTCTTAGACAGTGTATGCCCTTA[G/A]CTCCAATCAGAATGATGTACATTATGACATTTAATGTAAATAAATAAAGT
Lotus_SNP712	scaffold853	668408	668507	668457	LG1	1Bin51	37.536	TAAGGCTGACACTGATGTGCCGCCAAGTTGGTTGGGGTAGCCTGTCTCA[G/A]CTGCCAGGGTGAGACCCGAGGTACATGCAGTGTAGGTTTACTTGAAACCT
Lotus_SNP713	scaffold853	668413	668512	668462	LG1	1Bin51	37.536	CTGACACTGATGTGCCGCCAAGTTGGTTGGGGTAGCCTGTCTCAGCTGC[C/T]AGGGTGAGACCCGAGGTACATGCAGTGTAGGTTTACTTGAAACCTTGAAC
Lotus_SNP714	scaffold853	717579	717678	717628	LG1	1Bin51	37.536	TTGAAGAGGATATCCGCGGAACTGCCCGAGTCCACTAGAATTCACTTCA[C/A]TTCGATGTCATTGATTCTGAGTTTCACGACTAAGGCATCATCATGTGGAT
Lotus_SNP715	scaffold853	717684	717783	717733	LG1	1Bin51	37.536	ATCCCGTGCGCATCATCCTCGGTGAAGTAGAGATAGGTTCTTCGAGCCG[A/T]GGTTGCTTTGGCGGGTTTTCACCTTCGTTCTCCAATTCCCGGACCGATGT
Lotus_SNP716	scaffold853	717886	717985	717935	LG1	1Bin51	37.536	TGCTCATTCTACCTACTAGTCTCGGGGGCGTTCCTTCTCTGGTCTCCCT[G/G]ACGATCTCCCTACCGGTCTCCCGGCGTTCTCTCTTCCCGTAGGATGTAAT
Lotus_SNP717	scaffold853	741397	741496	741446	LG1	1Bin51	37.536	AAACGGAAAAGTACGGATACATCCGATGCAGAATTCCAGTCCCTACTAC[T/C]AGCCCTCTTCACGGTCTTGATGCATTCCCCTGTACTATAGGGCTATAAAA
Lotus_SNP718	scaffold121	102110	102209	102159	LG1	1Bin51	37.536	AGGTATTGATACAAAGAAAGTAAATGATAACTTTGTTATATTTAAATGA[G/A]AATTATCATTTTTCTTCCTTGGTCATGATTGTTTACTTTGCTGACCTTAC
Lotus_SNP719	scaffold121	275249	275348	275298	LG1	1Bin51	37.536	AAACTCTCAAGAATCCGACGGTGGTGGGAAACTGGGACCCTTCTTTAAG[C/T]GAGCAGCTCTTGATGAAATTCTTGTGCGTCTGCGGTTTATCGAATCGACG
Lotus_SNP720	scaffold121	275391	275490	275440	LG1	1Bin51	37.536	TGAGTAGAGATGAGCATTTGCTAACGCCGATACGATACGTGTGGAAGTC[G/A]TTGATGATCGGCTTCAGTTCTTTGAATTCTTCTGTCAGGCCGGCTGGCAT
Lotus_SNP721	scaffold121	309993	310092	310042	LG1	1Bin51	37.536	AGGTCGCCGACACGGAAGTGTCGTTTCTTGACCCGGGCGTTACAGTACC[A/G]AGCTACTCTTTGTTGGTAAGCTGCAGTCCAGATGTATGCCAGGTCTCGTA
Lotus_SNP722	scaffold121	310016	310115	310065	LG1	1Bin51	37.536	TTTCTTGACCCGGGCGTTACAGTACCAAGCTACTCTTTGTTGGTAAGCT[G/A]CAGTCCAGATGTATGCCAGGTCTCGTACTTCTTCCACCAGGTCTAGGTTG
Lotus_SNP723	scaffold121	495295	495394	495344	LG1	1Bin51	37.536	CATAGGCCTGAGACAATGATACATTATCCTTGGGCTAAGATATTCTGTC[C/C]GGTGAGGTCAAACTTGGGATTCAGCCCTGTCAAGAATTCAAATACCTTGT
Lotus_SNP724	scaffold121	781845	781944	781894	LG1	1Bin51	37.536	CCTTGCATTCGGGACTACAGTCATGCCACCTTTCTTCGACACTACTTGC[A/G]CGGGGCTCACCAATGAGCTATTAGAGATAGGATAAATGATACCAGCACCT
Lotus_SNP725	scaffold121	781946	782045	781995	LG1	1Bin51	37.536	GCAACTTGATGACTTCAGCCTTCACCACCTCTTTCATATTCGGGTTCAG[G/G]CATCTTTGGGGCTAAACCGAGGGCTTGCTTCCATCTTCCATTAGAATTCT
Lotus_SNP726	scaffold121	887946	888045	887995	LG1	1Bin53	38.746	TGGCTGGCCCGTCAAGCTGACCGGGGGAGGGCCCGGAGGGGGATATATT[G/A]AACCTTAGTCCGTAGAGTCAAGCTAAACCCTAAAAATCAACCCCTTACAT
Lotus_SNP727	scaffold121	888010	888109	888059	LG1	1Bin53	38.746	GAGTCAAGCTAAACCCTAAAAATCAACCCCTTACATATTAAAGAAAAAA[G/C]ACTTAATATTACCAAAATAAAACTTGAGAAGGACAAAACAAAAATCAAGA
Lotus_SNP728	scaffold121	1049990	1050089	1050039	LG1	1Bin53	38.746	AAGCTTCTCGTGAGACACCGGGCTACCTGACAACGAGCAACCTTGTAGC[A/G]AGCTACCCGTGACGAGATACTGGTGGTGTGCCGAGGTGATTCTGCCTGAG
Lotus_SNP729	scaffold121	1050017	1050116	1050066	LG1	1Bin53	38.746	TGACAACGAGCAACCTTGTAGCAAGCTACCCGTGACGAGATACTGGTGG[T/C]GTGCCGAGGTGATTCTGCCTGAGGCAAGTCGTCTTCGAGGTGGCCCACTT
Lotus_SNP730	scaffold121	1050262	1050361	1050311	LG1	1Bin53	38.746	CGTTGAGCCATGTCCACGTGCCGATCTGCTCATGTCGAGTTGTCGTTTA[C/T]ATCGAATCACGTACACATGTCACCCAATTATGAGGTCGGGCCAAATCACC
Lotus_SNP731	scaffold121	1050263	1050362	1050312	LG1	1Bin53	38.746	GTTGAGCCATGTCCACGTGCCGATCTGCTCATGTCGAGTTGTCGTTTAC[A/G]TCGAATCACGTACACATGTCACCCAATTATGAGGTCGGGCCAAATCACCC
Lotus_SNP732	scaffold121	1180118	1180217	1180167	LG1	1Bin53	38.746	GCTTTGATCTTAAACCATCTTATCCTCTACACCCATCTTATGTTGCTCC[A/T]CAGACGCAGGAGACTGCCATGAGAGGTGCGGCATCCGATGTGATGGGATT
Lotus_SNP733	scaffold121	1243813	1243912	1243862	LG1	1Bin53	38.746	ATCGCGCTGACAAAAAAAAGGGAATTCTTATCGCAAATGGAAGTTAAGG[G/C]GTATTTGTCACCGACCTAACTAAGTAGGAGGGGGTTTTTATAATTTACCC
Lotus_SNP734	scaffold121	1243830	1243929	1243879	LG1	1Bin53	38.746	AAGGGAATTCTTATCGCAAATGGAAGTTAAGGGGTATTTGTCACCGACC[T/T]AACTAAGTAGGAGGGGGTTTTTATAATTTACCCAAAAATTCAGTGTTTCT
Lotus_SNP735	scaffold121	1299772	1299871	1299821	LG1	1Bin53	38.746	ACGGGATCAGAGGACGGCCAGTTCTATCACGAGGGATCGGTTGACTTGT[C/A]CCGTTAGCCCCGTACGCGAGAATGATCACCGTGTACGAATGGATAGGTGG
Lotus_SNP736	scaffold121	1299817	1299916	1299866	LG1	1Bin53	38.746	TTGTCCCGTTAGCCCCGTACGCGAGAATGATCACCGTGTACGAATGGAT[A/A]GGTGGTGGACGCTCGGTGTGTGGGGCAAGAGGCAATGGGGCGCAGATTTG
Lotus_SNP737	scaffold121	1419731	1419830	1419780	LG1	1Bin53	38.746	AGTTCTCCGGGCTCAACCTTGAGGGCATAACGATGAAGGGCCTGGATCT[A/G]GAGACGACGGACATGGCAGAGGAGGAGGAGCCTGACTCTCCGGAGGATGA
Lotus_SNP738	scaffold121	1419769	1419868	1419818	LG1	1Bin53	38.746	GGCCTGGATCTAGAGACGACGGACATGGCAGAGGAGGAGGAGCCTGACT[C/T]TCCGGAGGATGACGAGGACGTGGAGGCGGCGGATCCTTGAGGTTGGTTGC
Lotus_SNP739	scaffold121	1880750	1880849	1880799	LG1	1Bin53	38.746	TTCAATAATCGAAATCGAATTCGAATTGATATCCGTCGGACATCAAATC[G/A]AATTTGAATATAGCTATAATTGATTTTGTATTCGAGTATAACCTGATTCG
Lotus_SNP740	scaffold121	1959425	1959524	1959474	LG1	1Bin53	38.746	GTATTAAGTCTGGATTGATTGATCACAAGATGCTGGCCACATGACGTCT[A/T]GCACATTGGCTGTAGTGTCTTGTGGCCAGGATGTGACCTGACCCACATTT
Lotus_SNP741	scaffold348	79333	79432	79382	LG1	1Bin53	38.746	TCTGAATTTGATTTGTTTAAATCGAATCTTGAATTCGGAATTGAATTTT[C/T]GAATACCGTTTACAAGCCTATGCCTCGTACTCCACTTCGTTGTTCGATGC
Lotus_SNP742	scaffold348	79387	79486	79436	LG1	1Bin53	38.746	ACCGTTTACAAGCCTATGCCTCGTACTCCACTTCGTTGTTCGATGCTTT[A/G]AATGCAAACCAGAGAAAGTACTCCAGCTTCACATCGCTTGGTCCATAAAG
Lotus_SNP743	scaffold348	79411	79510	79460	LG1	1Bin53	38.746	ACTCCACTTCGTTGTTCGATGCTTTAAATGCAAACCAGAGAAAGTACTC[C/T]AGCTTCACATCGCTTGGTCCATAAAGTATGAGTCTGACTCCGCTTCCTCA
Lotus_SNP744	scaffold348	79570	79669	79619	LG1	1Bin53	38.746	CCTTGGCCAGAATGGGTGTCACGTTGGTTGATGCCTCCAACGTGTTGGT[T/C]GGCTCAGTCACTTCAGGGACTGGTGTGCTGAACATACACTCAGCGATGAA
Lotus_SNP745	scaffold348	79628	79727	79677	LG1	1Bin53	38.746	CACTTCAGGGACTGGTGTGCTGAACATACACTCAGCGATGAAGTCAACT[A/T]GGACATGTGCCTTAATCGCTGGGCGCGGCTCGAACCGGATGTCGTATTCA
Lotus_SNP746	scaffold348	79646	79745	79695	LG1	1Bin54	40.622	GCTGAACATACACTCAGCGATGAAGTCAACTAGGACATGTGCCTTAATC[G/A]CTGGGCGCGGCTCGAACCGGATGTCGTATTCACTCAGCTCGATAGCCCAC
Lotus_SNP747	scaffold348	293990	294089	294039	LG1	1Bin54	40.622	TCAAGGTTTCAAGTAAACCTACACTGCATGTACCTCGGGTCTCACCCTG[G/G]TAGCTGAGACAAGCCACCCCAACACTTGGCGACACACCAGTGTCAGCCTT
Lotus_SNP748	scaffold348	294044	294143	294093	LG1	1Bin54	40.622	TGAGACAAGCCACCCCAACACTTGGCGACACACCAGTGTCAGCCTTAGC[C/A]GGATAAATCTCCCTGGACTTATCCATCAGTTGTGAACATTCTAAACTAAC
Lotus_SNP749	scaffold348	354515	354614	354564	LG1	1Bin55	42.908	CCGGAAATCAGTCCACACACGACAGCCACTGCACACACCACAGCCACAC[A/G]CGACAGCCACTGCACACACACTTCGGCCCTCTATTCTTCCTCTACTAGGA
Lotus_SNP750	scaffold593	65511	65610	65560	LG1	1Bin55	42.908	GGTAGGGTCCTTCCCAGTTTGGACCGGGCTTGCCAACACCGGGCTCAGG[C/C]GCCATAACCTTACGGAGAACTAGGTCGCCAACGCGGAGAGTCCGCTTTAC
Lotus_SNP751	scaffold593	190428	190527	190477	LG1	1Bin55	42.908	TATTAGAAGTTAATAATAAGTCATCAATTATATTGAACTATGTGTTTAG[A/T]GTCTTTAGACTATAGAAAGTGATGGTTTAAAATGCATGTTCAAGTACACT
Lotus_SNP752	scaffold593	384505	384604	384554	LG1	1Bin55	42.908	GAACTGTGTTTATGGGTTTCGGGAATGATCCTCCGGTAGGAATGGAAAT[A/G]GGCGGGTTTGGGGCCGAGACAATACTCCCCCTCCCAAATTTTCAACCCCA
Lotus_SNP753	scaffold1052	269817	269916	269866	LG1	1Bin55	42.908	TTTCTCCACCACATTCAAAGGAGTAGCTCGCACATGGTACCGGAACCTC[G/A]CACCATGATCAATCAAGAGTTGGGCGCAGTTCGTGGAGTTGTTCACCTCA
Lotus_SNP754	scaffold1052	269819	269918	269868	LG1	1Bin56	43.51	TCTCCACCACATTCAAAGGAGTAGCTCGCACATGGTACCGGAACCTCGC[A/G]CCATGATCAATCAAGAGTTGGGCGCAGTTCGTGGAGTTGTTCACCTCACA
Lotus_SNP755	scaffold1052	269893	269992	269942	LG1	1Bin56	43.51	CAGTTCGTGGAGTTGTTCACCTCACATTTCATCACCAGCAAGAAGTGTC[C/T]GAGGTCCCAAGAGAGTCTCCTTAATGTAGTTCAGAGAGAAGGGAGTCCAT
Lotus_SNP756	scaffold1052	270003	270102	270052	LG1	1Bin56	43.51	ATCAAGTGCTTCAACGACACATGTCTGCAAACCCCCAACCTAGACCCAG[C/T]AGTGAGACTCGCGACAACAAAGAAGGGCATAACTCATAGGGAATTCAAAT
Lotus_SNP757	scaffold1052	270014	270113	270063	LG1	1Bin57	44.161	CAACGACACATGTCTGCAAACCCCCAACCTAGACCCAGCAGTGAGACTC[G/A]CGACAACAAAGAAGGGCATAACTCATAGGGAATTCAAATGGCATGCGGTA
Lotus_SNP758	scaffold1052	481674	481773	481723	LG1	1Bin57	44.161	CTTGAATTCATTCTGGTATTCTTTCTTTTTTTTTATCAATAAAAATTTG[A/G]ACCATTTCTCGATTTGTGCGTGTCATCCTTGTGCAGGGGCCATGCTAATC
Lotus_SNP759	scaffold1052	491606	491705	491655	LG1	1Bin57	44.161	TTCATTCACTAGAATTCTATAGGAAATAGTAGTGACACACTCCATGATC[T/C]AGGTGATCCACTTCTCTCCAAACCCTGTTTTTTAAAGAACTTGCTTTATG
Lotus_SNP760	scaffold1052	491655	491754	491704	LG1	1Bin57	44.161	TAGGTGATCCACTTCTCTCCAAACCCTGTTTTTTAAAGAACTTGCTTTA[T/C]GAAAGCCATTCCATATTGTTAGATAGTTTTTGTATGCCCTTAACTTCAAT
Lotus_SNP761	scaffold753	72576	72675	72625	LG1	1Bin57	44.161	AAAATACTAGGATGAACCTGCGGAGGTGGGGCCGAAATACCTCGTTCAT[T/C]AGGGCCTGGAATGTAGATGGGGCATTGGTGAGACCAAAAGGCATGACCAA
Lotus_SNP762	scaffold753	73341	73440	73390	LG1	1Bin57	44.161	ATAGATCTGCGAGGAATGGTTCAGAATCCACCTGGATTTGGACGCTTCG[G/A]CAGATCCCTGGACTGTGAATTCTCTCCCCGTTTGCTATAGCCACCTAGAG
Lotus_SNP763	scaffold753	130694	130793	130743	LG1	1Bin57	44.161	GACCAGTTCATCGGAACGGAGGAGGAGATGAACCAGAATAATGAGAATC[C/T]GCCAGAGAAGAGGAAAAGAGAAGGTGAGTCCTCGACCCACAGGGACAGTA
Lotus_SNP764	scaffold753	161253	161352	161302	LG1	1Bin57	44.161	ATTTATATTGGATTCTCGAGTTTAATATTAAATAGCATTAGTGAATTCC[A/T]AACTAAAAATGATGATAGTATTATGAATAATGCAGTAGCATGTGTGCAAC
Lotus_SNP765	scaffold753	184573	184672	184622	LG1	1Bin57	44.161	TTGCAAGCTGAAAGCTTGAATTCTAGAATGCTAGTGAGTAAGTAATCGC[A/G]CGTACCTGAGTCTTGGGGGTTGATGGCCTTATATAGATGGGTTGTCGTAG
Lotus_SNP766	scaffold753	184830	184929	184879	LG1	1Bin57	44.161	TTCGGAGGCGACTGTCGAGCTCCTAGGTTCGGTTACATGGCACCTCGGC[G/A]CAAGTGGGTACCGAGGTGCTCCGGGTCCGAAGTGGCCGAGCACCCGAGGT
Lotus_SNP767	scaffold753	308619	308718	308668	LG1	1Bin57	44.161	GCTACCTAGATTCAACCCAGAATTCTCTTTGTTCTCTCTTCCCTCTCTC[A/G]TTTCTTTTCTAGGAGATCACACTATCTTGAATCAGTGTTTGTGTTGGGCT
Lotus_SNP768	scaffold753	417956	418055	418005	LG1	1Bin57	44.161	GTGGTCGATCAAGTTGAAGAGGAACCCGAGAAGGGGGAAATCCAAGAAG[T/A]ATTGACAGTACCACTGCAGCACCAGCCATGACATCGAGGACTGTTACGAG
Lotus_SNP769	scaffold753	417957	418056	418006	LG1	1Bin57	44.161	TGGTCGATCAAGTTGAAGAGGAACCCGAGAAGGGGGAAATCCAAGAAGT[A/T]TTGACAGTACCACTGCAGCACCAGCCATGACATCGAGGACTGTTACGAGC
Lotus_SNP770	scaffold753	418172	418271	418221	LG1	1Bin57	44.161	TGGAGTCATTGAAGTCATAGCCAGGGACTTGGCCTCGGAGAGAGCATTC[A/G]CCTCATCTTGAAAGGCATGCGCCCGACAGTATATCATTTAGGGCCAAGCA
Lotus_SNP771	scaffold753	418215	418314	418264	LG1	1Bin57	44.161	GCATTCACCTCATCTTGAAAGGCATGCGCCCGACAGTATATCATTTAGG[G/A]CCAAGCACCGAAGAGGCCAAGGCCGGAGGACCTCATCTCCTTCTCAAATG
Lotus_SNP772	scaffold753	580444	580543	580493	LG1	1Bin57	44.161	CGTTGCTCCAGGCCCTCTGACTTTTGACAGGGCAGGTATAACCGCCACT[A/G]TCAGTCTGTCACAGCCGTTACAGGCCGGGCTGAGGTGGCACGCGCAGGGC
Lotus_SNP773	scaffold753	580457	580556	580506	LG1	1Bin57	44.161	CCTCTGACTTTTGACAGGGCAGGTATAACCGCCACTATCAGTCTGTCAC[A/T]GCCGTTACAGGCCGGGCTGAGGTGGCACGCGCAGGGCCGTCGTGCAGGGT
Lotus_SNP774	scaffold753	580601	580700	580650	LG1	1Bin57	44.161	CGGCGAGGGGACATGCCTACAATTCGCAGGTTTGTCGGGTACGGCGGTC[G/A]GGCAGGAAGCCCTCCTATGGTATACCGAGCTGTTCTCCTACGAATTTCCC
Lotus_SNP775	scaffold293	58112	58211	58161	LG1	1Bin57	44.161	ATGCCTATTTGATTCACACAGGAATTAGAGTAGAATTCCAATCATTGTT[G/A]TTTGGTTCATCTTGCCAATCAGAGTTGATGTAGCGCAATCCAGCTACTCC
Lotus_SNP776	scaffold293	58156	58255	58205	LG1	1Bin57	44.161	TTGTTGTTTGGTTCATCTTGCCAATCAGAGTTGATGTAGCGCAATCCAG[C/T]TACTCCCAGATGGAGGTGATTTGACTTCCAGTAGACGATGGACTCGGTTG
Lotus_SNP777	scaffold293	58177	58276	58226	LG1	1Bin57	44.161	CAATCAGAGTTGATGTAGCGCAATCCAGCTACTCCCAGATGGAGGTGAT[T/C]TGACTTCCAGTAGACGATGGACTCGGTTGATCTACAAAAAGTGAATCAGA
Lotus_SNP778	scaffold293	58286	58385	58335	LG1	1Bin57	44.161	GTTGCTTACCCGGCGAGTTCACTCCGATGCTTAAGTTAATACTTGGTTG[C/T]GAGCTGATAATAGCTTAGAATGCAAGAGAGCTAGAGAGCAGAGATTACAC
Lotus_SNP779	scaffold293	58341	58440	58390	LG1	1Bin57	44.161	GATAATAGCTTAGAATGCAAGAGAGCTAGAGAGCAGAGATTACACGTAC[T/C]TTTCACCCCCGAGGGATGGAGCCTTTATATAGTGGAGACTCTACGGGTTT
Lotus_SNP780	scaffold293	58379	58478	58428	LG1	1Bin57	44.161	ATTACACGTACTTTTCACCCCCGAGGGATGGAGCCTTTATATAGTGGAG[A/C]CTCTACGGGTTTCGCGGAGCGGTTCCGGGATCCTCGTTACGATGAGGTCT
Lotus_SNP781	scaffold293	336578	336677	336627	LG1	1Bin57	44.161	TGCTGTCCCTGTGGGTCGAGGACTCACCTTCTCTTTTCCTCTTCTCGGG[C/T]GGGTTCTCGCCCTTCTGGTTCTTCTCCTCCTCGGTTCCGATGAACTGGTC
Lotus_SNP782	scaffold335	175574	175673	175623	LG1	1Bin57	44.161	GTCCAGCCGTCCAGTAGTAACAGTTACGGTAGTAACAGGTCCGGCAACC[A/G]ACTTGTAGCGATGGCTGGCGGTTTTGCAGCAACAGGCAATTTTGCAACGA
Lotus_SNP783	scaffold335	175604	175703	175653	LG1	1Bin57	44.161	AGTAACAGGTCCGGCAACCAACTTGTAGCGATGGCTGGCGGTTTTGCAG[C/T]AACAGGCAATTTTGCAACGACGGGCAGGGGTTTCTAGTGGCAATAACAAT
Lotus_SNP784	scaffold335	176089	176188	176138	LG1	1Bin57	44.161	CTGCGTTGGCATTTGAGTTGTCTCCCCTCCTCTTTCAATCGGCACACTC[A/G]ACGCAAATAGCTCCGGTGGCCCTAGCTTCTGCCTCTATCAGGCGGCAACA
Lotus_SNP785	scaffold335	330030	330129	330079	LG1	1Bin57	44.161	AAGATTTCTTCTTTGAGTTTCGCCACCTTTTCTCTCTCCTAGAGAATTC[G/A]GTGTTCTTCGCTAGGCGCTAGCGATCGCCCGGTGCTTGCATAGTCAGCTC
Lotus_SNP786	scaffold335	381768	381867	381817	LG1	1Bin57	44.161	TGTACTGCGAGGTCTAGGCGTGGTATCTGTAAGCACGCGTCGTTGAATC[A/G]CTTGATATAGCTCCGGATGCACTCCCCTTCCTTCTAGACTATACTGAGGA
Lotus_SNP787	scaffold335	505930	506029	505979	LG1	1Bin57	44.161	ACTGAAGAAAGCCTCTTCAGCATAGTGCAGAGAGAGGGGGAATTCATCC[G/A]AAGTTACATCAAGCAGTTCAACGATGCCTGTATGTAGATACCGCGCCCGG
Lotus_SNP788	scaffold335	505945	506044	505994	LG1	1Bin57	44.161	TTCAGCATAGTGCAGAGAGAGGGGGAATTCATCCGAAGTTACATCAAGC[A/G]GTTCAACGATGCCTGTATGTAGATACCGCGCCCGGACCCTGCCGTACGCC
Lotus_SNP789	scaffold335	546746	546845	546795	LG1	1Bin57	44.161	ACATTTACACTAAATGGTCCTTAGGTGCAGACACCTTATGAAGGCCCAA[G/T]GACTATGGGTAGATGCAAGATTAGCCCATCAGGTATTACCCTCAATGGTC
Lotus_SNP790	scaffold335	822351	822450	822400	LG1	1Bin57	44.161	GGTCTCTTAATAGGATTCCACCAGTCGCCGTTGATTTACCATCTCGAAT[T/A]AACGTCAAAAATTCAAGGCTATCCATTGATCTTTTCAGATCTCCACTTTA
Lotus_SNP791	scaffold335	822362	822461	822411	LG1	1Bin57	44.161	AGGATTCCACCAGTCGCCGTTGATTTACCATCTCGAATTAACGTCAAAA[A/T]TTCAAGGCTATCCATTGATCTTTTCAGATCTCCACTTTACTCTATCATCT
Lotus_SNP792	scaffold335	1006752	1006851	1006801	LG1	1Bin57	44.161	AGAAAAGGCACTAAAAGTTATTGTTTTAGAAACATTCACCTGCGCAGTA[T/G]ATGCTCTGGAACACGACCTTCACAGATTTCTCGCAGCGTCGAAGTTCTGT
Lotus_SNP793	scaffold335	1104723	1104822	1104772	LG1	1Bin57	44.161	CGATTCAAGAGCTTCTTGATGCTACTCCTACTGCACCTCCACCTTCACA[A/G]CGAACTCATACCATGGTCACCAGATCAGTGAGCTCCACCACATCTCTTGC
Lotus_SNP794	scaffold335	1104740	1104839	1104789	LG1	1Bin57	44.161	GATGCTACTCCTACTGCACCTCCACCTTCACAACGAACTCATACCATGG[T/C]CACCAGATCAGTGAGCTCCACCACATCTCTTGCGACGACCACTACCAGGT
Lotus_SNP795	scaffold335	1104773	1104872	1104822	LG1	1Bin57	44.161	CGAACTCATACCATGGTCACCAGATCAGTGAGCTCCACCACATCTCTTG[C/T]GACGACCACTACCAGGTATCCTATTCCGGCAACCCTTCTTGCTGATATCA
Lotus_SNP796	scaffold335	1294109	1294208	1294158	LG1	1Bin57	44.161	AATGGGCCTTTTATTTCTAGTAGAAGTCTAGAAGACTAGTAGGAATTAG[A/G]AAACTATTCAAACTAGGAAGTAGGAACTACCAAACTAGTAGAAGAAAGAC
Lotus_SNP797	scaffold335	1317616	1317715	1317665	LG1	1Bin58	44.03	TATAAAGGCATTGTTTGACGTGGAATTCACACACCATATCCGAGATTTT[T/C]GCGAGGTCGTCTAAGTGGTTCGAGATTCCCGGAGGTAACCGCCATGCACG
Lotus_SNP798	scaffold335	1317678	1317777	1317727	LG1	1Bin58	44.03	AAGTGGTTCGAGATTCCCGGAGGTAACCGCCATGCACGTTGACCACCTT[C/T]CGGAACATTCGATACGTGGGCCAACTTCCAAGGATCGTGGGAGTATTGGG
Lotus_SNP799	scaffold335	1377320	1377419	1377369	LG1	1Bin58	44.03	CGCCATCGATTTCTACATGCATCCCATCACTCCCGGATCTCTCAGAAGT[A/C]AGCTCTCACACCGAATGTTTTGGGAGAAACCGAGTAAGGCGCAAAGATTG
Lotus_SNP800	scaffold335	1377402	1377501	1377451	LG1	1Bin58	44.03	AGTAAGGCGCAAAGATTGGCCTATGTGCACGACTACCTTCGAGGACTTC[G/G]GAGCAGTTAGGCACGTCCTCCTGGAGATCCCGGACGTGTTGCGTGATGTT
Lotus_SNP801	scaffold335	1377568	1377667	1377617	LG1	1Bin58	44.03	CGCAGCTCTCCAGCTCTCTCACATTTGGCTATGTTAAAATCTCTGATTC[G/A]CTAACTTAAGTCAAATCACTTGGAGAGAATTCCAAAAGAATTCCAAGTTG
Lotus_SNP802	scaffold365	214546	214645	214595	LG1	1Bin58	44.03	CCTTAAAACCGGACACTTATGAGACTTGTGTTGGTTTAGAATGTTCACA[G/A]CCAGTAGGTCAGTCTAGGGAGACCTATCCTGATAAGGCTGACACTGATGT
Lotus_SNP803	scaffold365	280985	281084	281034	LG1	1Bin58	44.03	AAGTAAAACCCTCATCTACACAGGACACAACCTTCTGACAGTCTTTTGC[C/T]GTCAGTTTTACTATTTGGTTGGTGAAAATAGAGTTCGGCTTCTATCTGGG
Lotus_SNP804	scaffold365	296566	296665	296615	LG1	1Bin58	44.03	CTCCTGAGAGACATGTGGTTGCCTAGTCATTGCCCAGTCACCCTGGCCA[C/T]GTCAGCATAGCTCAGCCAGCTCCGCGGCATACATTGACTCCACAGCCTAT
Lotus_SNP805	scaffold365	296691	296790	296740	LG1	1Bin58	44.03	CCCTCATCTTATCCTTTCAGCCACGTCAGGTATGCGTCACGCGGATAAG[T/C]ATATCTACGGATAAAGAGGAGTAAGGAAGCTAATTTCGCCGGAGAATAGG
Lotus_SNP806	scaffold365	453472	453571	453521	LG1	1Bin58	44.03	AATGATATTATCAGAAATATTCACTCCTTTCTGTTTCTGCCTCATCCTC[A/G]GCAAACTCCCTTGAGGCATCCCGTTTCCATCAGTGAAGGTGTGATAACCC
Lotus_SNP807	scaffold365	453605	453704	453654	LG1	1Bin58	44.03	GCTTTGCAGGTATTGGTGGTATAGTAAGGGACGAAAGGGGCAATATCTG[C/T]TGGACTTTTAGTGGCCCAATCGGTTGGGCCGACTCCACAAAGGCTGAAGT
Lotus_SNP808	scaffold365	453616	453715	453665	LG1	1Bin58	44.03	ATTGGTGGTATAGTAAGGGACGAAAGGGGCAATATCTGCTGGACTTTTA[G/A]TGGCCCAATCGGTTGGGCCGACTCCACAAAGGCTGAAGTGATGGTTGCTC
Lotus_SNP809	scaffold365	454696	454795	454745	LG1	1Bin58	44.03	AGGCTGCAACTTGGGTCGGGTTAGCCCGAACCCAACCCGAAAAAAAGTC[A/G]AGTCGGGTTGATGCTCAGGTTAGGGTTGAAATTTATGAACCCGGCTTTAC
Lotus_SNP810	scaffold365	473256	473355	473305	LG1	1Bin58	44.03	CGGAGAGTATGATCCTCTAGAACAAGTGTTGAGAAGAATTATGAAGGAT[G/A]CAACCTGGTGGGAGAAATGTTGTCCTCTTACAATCCACAGGGAAGAGTCT
Lotus_SNP811	scaffold365	549410	549509	549459	LG1	1Bin58	44.03	ACAAGTAACGACCTACCAGGACTCAGACCGGCCTGCACGAGCTTTTCCT[C/T]GGTCACATAGTCCGCGAACTTGAGACCGAGCTCCACCCAAGACTGGAGCG
Lotus_SNP812	scaffold365	549616	549715	549665	LG1	1Bin58	44.03	TTTCCAGGCCGGGACCCTATTTGGGAGTTCGTGTAAAAGCTTGTAGCCC[A/G]GACATGGGGATAAGTAGTAAGTCCGCCTGTGCTCGGGTAGAACACAGGAG
Lotus_SNP813	scaffold365	549627	549726	549676	LG1	1Bin58	44.03	GGACCCTATTTGGGAGTTCGTGTAAAAGCTTGTAGCCCAGACATGGGGA[T/C]AAGTAGTAAGTCCGCCTGTGCTCGGGTAGAACACAGGAGGAATTCTTTTT
Lotus_SNP814	scaffold365	670029	670128	670078	LG1	1Bin58	44.03	ATGAATTCATCAGACCCACAAGTGAACTGACATGAAAATCACGGGAGAA[G/A]ACAACTCAAAAAGCAAACAAACAAAATTTGCAATAAAAGAAACTCCAAAA
Lotus_SNP815	scaffold365	882273	882372	882322	LG1	1Bin58	44.03	TTGTAGCAAAATAATTGAAGATGGTGTGAGGCAGGGCAGCCACTAACCA[G/A]CTAGCAACAGTACTCCGCCACGCTGCAATGGCAGTACTGATCCGACGAAG
Lotus_SNP816	scaffold365	882290	882389	882339	LG1	1Bin58	44.03	AAGATGGTGTGAGGCAGGGCAGCCACTAACCAGCTAGCAACAGTACTCC[G/A]CCACGCTGCAATGGCAGTACTGATCCGACGAAGTAGAGTAGAATTCAAAA
Lotus_SNP817	scaffold365	1212778	1212877	1212827	LG1	1Bin58	44.03	GGAAATACCAGATACGGAATTAAAAGAAACTCCCAACATAGGTGTTCAC[G/A]CCAAAAGAGGATACCAAATCCGCCTCCACTGAAAATGACAGCGTATGTTG
Lotus_SNP818	scaffold365	1300644	1300743	1300693	LG1	1Bin58	44.03	GGGCTGATTGACAACCACATGCCACTTGAATTCTTTATGGGTAATACCT[C/T]GCTTGGCTGAGGTGAGATGAACTGTGGGGTCCAGATCAGGTATTTGCAAA
Lotus_SNP819	scaffold365	1300700	1300799	1300749	LG1	1Bin58	44.03	CTGAGGTGAGATGAACTGTGGGGTCCAGATCAGGTATTTGCAAACAAGC[A/G]TCGTTAAACCGCTTGATGTAACTCTGAATTGATTCCCCTTCCTTTTGTAC
Lotus_SNP820	scaffold365	1300835	1300934	1300884	LG1	1Bin58	44.03	TCTTGCTGGTGACAAAGTGGGAGGTGAAGACTTGCACGAATTGCGCCCA[T/A]TTTCTTATCGATCCGGGCGTGAGATTTCGGTACCATGTGCGGGCTACCCC
Lotus_SNP821	scaffold227	165070	165169	165119	LG1	1Bin58	44.03	CGGGACATGTCACTCACCCGATTGGGTAGTACCCTACAACGGTTACCTG[A/C]GCAGCCCTGGTGAATAACGGCTGCGACAGAAGCCCAGTGGCGGTTACGCT
Lotus_SNP822	scaffold227	275738	275837	275787	LG1	1Bin58	44.03	CCATTCAACTGACTTGAGCGTTGGAGTACCTACCCGGGGAATAACTCCT[T/C]GGGCCTTTGATTTTCCCCCTTGGTTGCAGATCCTAGTGTGCGACTTTGTC
Lotus_SNP823	scaffold227	275754	275853	275803	LG1	1Bin58	44.03	AGCGTTGGAGTACCTACCCGGGGAATAACTCCTTGGGCCTTTGATTTTC[C/T]CCCTTGGTTGCAGATCCTAGTGTGCGACTTTGTCCTTCCACCTCGGCTTC
Lotus_SNP824	scaffold227	357336	357435	357385	LG1	1Bin58	44.03	CAGCAGGGATCTACACAACGAGGTATTGGTGGAATTAATGAAAAAGAAA[T/C]TTGGAATGCATGTATATTTGTAGGTTGATTCTTGATTCTTAGGGTTGCTT
Lotus_SNP825	scaffold227	407769	407868	407818	LG1	1Bin59	44.632	CGAATCAGATAGCATCTCAATTCCCCGGCCAATTCACCCTGCTGTGGGT[C/T]TCACGATGAGCCCTATGGGGACCATCGAGAACTGACAAAATATTGTACGC
Lotus_SNP826	scaffold227	408012	408111	408061	LG1	1Bin59	44.632	GCATTTACATAGCGACATAATTGAGAAAAGTGGGATTACCAAGGAGAGA[A/G]TAAATAAATTCCATGCATTACCACACATACTGAATTCCAAGTTTCCCACC
Lotus_SNP827	scaffold227	546228	546327	546277	LG1	1Bin59	44.632	CCCACCATTGTAACCTATCTTGATTTGACTTTCAATCTTGATTATGAGG[C/T]AACTCCATAATAATAAAGGGTAATAGCATATAAGGGCAACTTTTGGATTT
Lotus_SNP828	scaffold227	546229	546328	546278	LG1	1Bin59	44.632	CCACCATTGTAACCTATCTTGATTTGACTTTCAATCTTGATTATGAGGC[A/C]ACTCCATAATAATAAAGGGTAATAGCATATAAGGGCAACTTTTGGATTTA
Lotus_SNP829	scaffold227	559056	559155	559105	LG1	1Bin59	44.632	TATCTCGGACATGCCACTCGGGCCCCAATGTCTATATAAAGGGACCTCC[G/A]AACCCTCACAAGGTACGCTCGATCTCATGCAAAACAAGCTTTCACTCTCT
Lotus_SNP830	scaffold227	709559	709658	709608	LG1	1Bin59	44.632	TCCACTGAAGTCTTGTATTCTTCGATGGCCTTGACCTTGGCCTCCTCCA[C/T]TGCTTGAAGGAGTATCTTAGTCCGCTCCTTTACATGAGCCTCGAGATTCT
Lotus_SNP831	scaffold227	709619	709718	709668	LG1	1Bin59	44.632	AGTATCTTAGTCCGCTCCTTTACATGAGCCTCGAGATTCTCCACCTCCC[A/T]CTTCAGCACCGGTTTTTGCCCCGCGAGCTCCTCCTTGGACATTAGCAGTG
Lotus_SNP832	scaffold227	717213	717312	717262	LG1	1Bin59	44.632	ATCATCCCCCCACAAGAGTGCCCCCCACAAAGTCCCACAGCACATCCCT[A/G]TCGTGTACTGGGAACATCTCCCGGTGATGATTTAATGTGAGTAACCAGGC
Lotus_SNP833	scaffold227	852365	852464	852414	LG1	1Bin59	44.632	CATGTTGGCCTTGGATTTTGGTTGCGAGGCTTATAATCTTCATGATTGG[C/A]ATACTCTTAGTAGCACTCCTAGTAGTGATGGGAGTGATAGTAGTGACTCT
Lotus_SNP834	scaffold227	852366	852465	852415	LG1	1Bin59	44.632	ATGTTGGCCTTGGATTTTGGTTGCGAGGCTTATAATCTTCATGATTGGC[A/G]TACTCTTAGTAGCACTCCTAGTAGTGATGGGAGTGATAGTAGTGACTCTA
Lotus_SNP835	scaffold227	938159	938258	938208	LG1	1Bin59	44.632	GGATCGCTGCTAACCGGGGAAGAGGAGCCAGAAATATCCATGTATGCGA[C/T]AACAGGGTGGACGTCACCACGGACTATGCGGATCACAGCTACAATTGGGA
Lotus_SNP836	scaffold227	938356	938455	938405	LG1	1Bin59	44.632	GGCATTTACAGTCCATGTAGCTAATGGAGAGTGATTCCTCTGCCAGGGG[T/C]GGTTTGATAAGGTACCAGTAGTCTTACAAGGAATTCCATTTTCACTTACA
Lotus_SNP837	scaffold227	938371	938470	938420	LG1	1Bin59	44.632	TGTAGCTAATGGAGAGTGATTCCTCTGCCAGGGGTGGTTTGATAAGGTA[C/T]CAGTAGTCTTACAAGGAATTCCATTTTCACTTACATTTTATTCACTACCA
Lotus_SNP838	scaffold227	938373	938472	938422	LG1	1Bin59	44.632	TAGCTAATGGAGAGTGATTCCTCTGCCAGGGGTGGTTTGATAAGGTACC[A/C]GTAGTCTTACAAGGAATTCCATTTTCACTTACATTTTATTCACTACCATT
Lotus_SNP839	scaffold227	1036454	1036553	1036503	LG1	1Bin59	44.632	AATTCTTGTCATTTTGCCTCCAAGCGTCTTTGTTCTTCAAGTGAACTCA[G/A]CTCCCAGATCTTCCAGTTTTCGACACTCCCGTCTTTGTTCCTTTTTCCTT
Lotus_SNP840	scaffold227	1036591	1036690	1036640	LG1	1Bin59	44.632	GATTACAAACCTGAGTGTTATGAACTTCCGAACATATCGGAAGGGAGCT[C/T]TACTTGAACCCCTTCTCCCCTTTGCCCCCTAAGTCCCTCTGCCTTCGAGC
Lotus_SNP841	scaffold227	1036639	1036738	1036688	LG1	1Bin59	44.632	TCTACTTGAACCCCTTCTCCCCTTTGCCCCCTAAGTCCCTCTGCCTTCG[A/T]GCTCCTTCGGTGCGACGTGGATGTGCTCCGGGTTAGGGTAGCCTCTTGGC
Lotus_SNP842	scaffold227	1113640	1113739	1113689	LG1	1Bin59	44.632	ATATGTAAAGTAGTTGTACAATTCAAGGGTGTAGTGGGAATTCAGGTAA[A/G]TTTTGAGGGATGATATCGTAATTAGGATACTAATATTAAATGGGAAAAGT
Lotus_SNP843	scaffold227	1113713	1113812	1113762	LG1	1Bin59	44.632	AGGATACTAATATTAAATGGGAAAAGTAATTACGTGTCATCCTGGGGTG[A/C]AGCGGGGTTAGATACTTTAGATAAAAAGGCTCCATCGAAGCGGAGATTGC
Lotus_SNP844	scaffold227	1113897	1113996	1113946	LG1	1Bin59	44.632	CTCTCGGATCAATACTCGGTACCCAAACCCCCATTTCCCGAATACAAAA[A/G]GAAAATAAACGAAGAAACAAGGAGATAGAATCAGTAGATGTAGATCTCAC
Lotus_SNP845	scaffold227	1179265	1179364	1179314	LG1	1Bin59	44.632	GGTAACTCCTCTATGTACACAGTTCTCATGGTGTTGTCACTAGTGCTGG[C/A]TAACCAGGACAGGGCGTCGGCCTCAGTGTTCTCTGACCTCGAGATTTTCT
Lotus_SNP846	scaffold227	1182585	1182684	1182634	LG1	1Bin59	44.632	ATGTAGCCCCGGATGGACTCTCCTTCTCTCTATACTACTCCGAAGATGC[T/A]CTCCTCGGTTCGGGGGCACCGTTTGCTGGTAACAAAGTGCGTGGTGAAGA
Lotus_SNP847	scaffold1495	110743	110842	110792	LG1	1Bin61	47.158	CAATTTACACCTCTAGAGAAATCGACTGTCCAGTGAGAATTCACATCTA[T/C]GCCCCACAAACGTCCACAACATATCCCAACTGTGTATTGGGAACATCTCC
Lotus_SNP848	scaffold1495	110775	110874	110824	LG1	1Bin61	47.158	GTGAGAATTCACATCTATGCCCCACAAACGTCCACAACATATCCCAACT[G/A]TGTATTGGGAACATCTCCCACTGACAACTTTGGGAGATGTTTCCAATGCA
Lotus_SNP849	scaffold1495	110827	110926	110876	LG1	1Bin61	47.158	TATTGGGAACATCTCCCACTGACAACTTTGGGAGATGTTTCCAATGCAC[G/G]CTAAGATGTGCATGTGGGGCGCAGATGTGATCTCGTCTAGTTAAGCTATT
Lotus_SNP850	scaffold1495	121670	121769	121719	LG1	1Bin61	47.158	AAAACCCGGCCGACTCGGGTTGGGTCGGTCCGGGTTGGTCGGTTTGGTC[G/A]GGTTGGGCATTCTTATGAACAGCCCTACCCTAGAGTACCTCCCACCCATG
Lotus_SNP851	scaffold1495	122015	122114	122064	LG1	1Bin61	47.158	AAGAGGATAAGATGTTCCCCATGTATAATTACAATGTTATATGGGTAGA[C/T]GTGGGTAGAATTCTTGTGGGCAGGACATTCGGACTCACATCATGCGCCCC
Lotus_SNP852	scaffold1495	122357	122456	122406	LG1	1Bin61	47.158	GGGCAACAACCCGAACTGGCCTGCCCCATGGCAGTTCGGGCCACACTTC[T/A]ATCCGAACTCAAGACTTAACCTCGCACACCACTCCAGCACTTCGCCCCCG
Lotus_SNP853	scaffold1495	186015	186114	186064	LG1	1Bin61	47.158	CAGCTCGCAACGGGGCGAGCTCAAGCACACCGATGTCCCGAGCTGCACT[T/C]CGAGTTATGTTTGTCCCAGTTCACAAACTGGAACAACGAGCTCGCTCTAG
Lotus_SNP854	scaffold301	125219	125318	125268	LG1	1Bin61	47.158	TTCCCTTCATGGGCCTCGTGAATGAGGTACAATACCGAAATAGCCCTCG[A/T]CTTCTTAGGGTCAGAATTCAGATCACAGATGGGCTTAAAATATTCCTCAT
Lotus_SNP855	scaffold301	281798	281897	281847	LG1	1Bin61	47.158	CTCTTCCTTTAATCTCTCGTTCTCTTCTCCGGAACCGTCGGAACCACCA[G/T]AATTGCAGAGGTCGGATGTATAGGGGTTTTTCATTGGGATTTTCTTATGG
Lotus_SNP856	scaffold301	316908	317007	316957	LG1	1Bin61	47.158	TTCCACTCAAAATTATTGCTTTTGGACATGGTTTTCGAACCACCGTTGA[T/C]GCGGACGGTTAGACCATTCGGCCTAGGAACCGTCTAGGCAACCGGTTCCA
Lotus_SNP857	scaffold301	316940	317039	316989	LG1	1Bin61	47.158	TTTCGAACCACCGTTGATGCGGACGGTTAGACCATTCGGCCTAGGAACC[G/A]TCTAGGCAACCGGTTCCATTTTACCCCAAACCCGGTCCCTGGCCAAAAAA
Lotus_SNP858	scaffold301	655762	655861	655811	LG1	1Bin61	47.158	CTGCTGCCAAACTGAGCTCAAAGGAACTAGTCCCTGAGAAAACATAGAC[A/G]TTATGGGTTTCAACGCCACTCGAGACAAGCCCAGCCCGAAAACCTGGTCA
Lotus_SNP859	scaffold301	656008	656107	656057	LG1	1Bin61	47.158	GGAACTCTAACAACCAAGTACTCATCAACACAATGTCTAAACTGACTCT[T/C]GAATCCATCAGTGTCAGATTTGTCTTCCTTCCCATCGAAACTGACTGGCG
Lotus_SNP860	scaffold301	801320	801419	801369	LG1	1Bin61	47.158	CCCCTATTTTAGCTGTTATGTATAAGGGGCAGTTGTGGTGTAGGTTTGT[A/C]GCAAGCATGTCTTCTGGTGTGAATTCCACCTACAGTTTATCTATGCAATG
Lotus_SNP861	scaffold301	857874	857973	857923	LG1	1Bin61	47.158	GAGGCAACGACGAAGGGTGGCGAAAGTGTAGTGACTTTTGGGGTTCCTG[G/A]TGGAGAGTCGTTTGGTGGTGGCATTGAAAGTAGAGGAGATCGTGGTGTGT
Lotus_SNP862	scaffold301	883467	883566	883516	LG1	1Bin61	47.158	GAGGGGATAAGATGGGGAGCCACAGTAATAGCGTAGCCCGGCCTAGGCC[A/G]CGGAAGGAGTGCATGTTGCGGAGTGGCCGAGCTATCCGACGTGGCTGGGC
Lotus_SNP863	scaffold301	883876	883975	883925	LG1	1Bin61	47.158	TTCTGGAGCCGAGGAGGGGGAGTGCTCAACTGAAGTGTTGTGTGGTCGT[T/G]TAGCTCGGCAGGGCTCTTCGCTCCTCGGCTGAAATGTTGTGTGGTCACTT
Lotus_SNP864	scaffold301	883992	884091	884041	LG1	1Bin61	47.158	TTGATTTGTGGTGGAGGTCGAACTTCGATGTTGAGGCCACTGTGATTCT[T/C]AGCCATGGTGTGTTGAGCTCCGAAGTCGGGGGCTTAGCTCGGCTGGGTGT
Lotus_SNP865	scaffold301	902064	902163	902113	LG1	1Bin61	47.158	AGGTAGCTCGGCATAGCTTGCCACAGGCAGCTCGCCGCCTATGAGATAG[C/A]CCGGCACAGGGTAACTCACAAAAGGGCAGTTCGGCGCACCGCCGAAAGAT
Lotus_SNP866	scaffold301	902082	902181	902131	LG1	1Bin61	47.158	TGCCACAGGCAGCTCGCCGCCTATGAGATAGCCCGGCACAGGGTAACTC[A/G]CAAAAGGGCAGTTCGGCGCACCGCCGAAAGATCTCCTGCCCGACCACCGT
Lotus_SNP867	scaffold301	912028	912127	912077	LG1	1Bin61	47.158	TCTAGACACTCCGGAGTGAAAACACTTCGGGCCAGGTAGCTCGGCATAG[C/T]TTGCCACAGGCAGCTCACCGCCTATGGGATAGCCTGGCACAAGGTAACTC
Lotus_SNP868	scaffold1222	98536	98635	98585	LG1	1Bin61	47.158	TGATCTCCAGGTCTAAAGGCAAAATCTGTTCGCAAAAGAGGGAGATAGT[C/G]CCCACCAAGTTACGGATAGAATTCAGGTGGAGCTAGCCGACGGTAACGCC
Lotus_SNP869	scaffold1222	228222	228321	228271	LG1	1Bin61	47.158	TTAGCTTCATTGTATGCTTCGGTTCGAAGCGTCGGCTGGTCGATCTCTG[C/T]TGGAATGACGACCTCGGTGCAATAAGTTAAGTTGAATGGGGTCTCTCCCA
Lotus_SNP870	scaffold1222	250001	250100	250050	LG1	1Bin61	47.158	AAAGATTTCTGTTATTGATCAATAAAATTGAGATTAAATAGTTTTATGA[A/G]ATTTTTTAAGGGATGGGAAGAAGGTTGGGTTGGGCCCAACCCGAAGTTGA
Lotus_SNP871	scaffold1222	250131	250230	250180	LG1	1Bin61	47.158	AAAGGAATTTAGTTAGGGTTAGGGTTGGGTAGATCAGGTTGACGGTCGA[A/G]TTGGGTTAGGGTTAGGGTTGGGGGTTTAGAACTTAGGGTTGGGCTAGGGT
Lotus_SNP872	scaffold1222	272062	272161	272111	LG1	1Bin61	47.158	AAGCAGAAGGGATCCTGCACTGGTGAACAAGGCCTCTGATTTCTTGAAA[G/C]ATCACTACCTGGTGCCACCTTACTGGAGGCAACACGAGAACAAAGGAATG
Lotus_SNP873	scaffold1222	291371	291470	291420	LG1	1Bin61	47.158	AGGTGTCGAGGTCCAAAGGTCGGTTATAGTCATGGAAAAGGGGGATGGT[C/A]CCTACAATATTGTGGATTGAGTTGGGATGGAGCTAGTCTATGGCGATGTC
Lotus_SNP874	scaffold1222	291384	291483	291433	LG1	1Bin61	47.158	CAAAGGTCGGTTATAGTCATGGAAAAGGGGGATGGTCCCTACAATATTG[T/C]GGATTGAGTTGGGATGGAGCTAGTCTATGGCGATGTCAAAGAATTTGATG
Lotus_SNP875	scaffold1222	291487	291586	291536	LG1	1Bin61	47.158	TTGACTATGAAAGGGTGAAGAGGGAAACACAGCCCAGCTACGAGTTGCT[T/C]TTCGAAGACCACGATCTCATCATGACCGTGATCCCAAGGAAAATTGCCTA
Lotus_SNP876	scaffold1222	291533	291632	291582	LG1	1Bin61	47.158	GCTTTTCGAAGACCACGATCTCATCATGACCGTGATCCCAAGGAAAATT[G/A]CCTAAGGGAATGGTATACACAAGGTTACCGGGCAGCCTATACCGAGCTAC
Lotus_SNP877	scaffold1222	364801	364900	364850	LG1	1Bin61	47.158	GTGCATTTGGGACTGGAAGGAATTCACATGATCGTTGGGGTCGAATGAC[C/G]CGTCATACTTATCTAACGGGGACACCTTGAAGTCTTTTGGCATCGGAGTT
Lotus_SNP878	scaffold1222	364823	364922	364872	LG1	1Bin61	47.158	TTCACATGATCGTTGGGGTCGAATGACCCGTCATACTTATCTAACGGGG[A/G]CACCTTGAAGTCTTTTGGCATCGGAGTTGCTAGGGGCTTGGGAGATAGAG
Lotus_SNP879	scaffold1222	595847	595946	595896	LG1	1Bin61	47.158	ACCAACAGGGCAGCGGAGCCGGAATAGTTCTGCACGGCCCAAGTGGCAC[G/A]AAACTGGAGTACGCGCTACGCTTCGAGTTCGTGGCATCTAACAATGAAGT
Lotus_SNP880	scaffold1222	595879	595978	595928	LG1	1Bin61	47.158	CACGGCCCAAGTGGCACGAAACTGGAGTACGCGCTACGCTTCGAGTTCG[T/C]GGCATCTAACAATGAAGTGGAGTACGAGGTGTTGATAGCTACTAGCTCTA
Lotus_SNP881	scaffold1222	595880	595979	595929	LG1	1Bin61	47.158	ACGGCCCAAGTGGCACGAAACTGGAGTACGCGCTACGCTTCGAGTTCGT[G/A]GCATCTAACAATGAAGTGGAGTACGAGGTGTTGATAGCTACTAGCTCTAG
Lotus_SNP882	scaffold1222	596147	596246	596196	LG1	1Bin61	47.158	AGGTCGGAGAATGCTGAGGCCGACACTCTGTCCAAATTAGCTAGCGCCA[A/G]CGACATCACCATGAGAACCGTGTACATAGAGGACTTGCCTCGGCCTAGAA
Lotus_SNP883	scaffold1222	596166	596265	596215	LG1	1Bin61	47.158	CCGACACTCTGTCCAAATTAGCTAGCGCCAACGACATCACCATGAGAAC[C/T]GTGTACATAGAGGACTTGCCTCGGCCTAGAATTCTTGGGAGGGCAGAGGA
Lotus_SNP884	scaffold1222	628398	628497	628447	LG1	1Bin61	47.158	TCACTGCAAGAGGCACATTCAAGCTGAGAATTCCATCCACTGAGAGGGG[A/G]ACGGTAAACTGTCCAATGCAGACAGTAGGAAGCTGGGGTTGTTCCCTGGA
Lotus_SNP885	scaffold1222	628400	628499	628449	LG1	1Bin61	47.158	ACTGCAAGAGGCACATTCAAGCTGAGAATTCCATCCACTGAGAGGGGAA[C/T]GGTAAACTGTCCAATGCAGACAGTAGGAAGCTGGGGTTGTTCCCTGGAGT
Lotus_SNP886	scaffold1222	628592	628691	628641	LG1	1Bin61	47.158	AAAGGCCTTTTGAAGCGTTTCCCACAGATGGCGCCAAATGATGTTGCAC[G/A]ATCCGATCACTCCTAGCTGGCACTCGCGTGGCTCCTGAGAGGTACCTGAG
Lotus_SNP887	scaffold1222	628608	628707	628657	LG1	1Bin61	47.158	GTTTCCCACAGATGGCGCCAAATGATGTTGCACGATCCGATCACTCCTA[G/A]CTGGCACTCGCGTGGCTCCTGAGAGGTACCTGAGACAAGAGGAAAGAGGA
Lotus_SNP888	scaffold334	90437	90536	90486	LG1	1Bin62	47.741	AGAGTCGCCTTGTTATACGGCTCATCTAGCAGATGAGTCCATTTAATCT[C/T]CTTTTGACGATATTTGACAGGATTCTTGGACTAGACCCCACTTGTACTAA
Lotus_SNP889	scaffold334	129854	129953	129903	LG1	1Bin62	47.741	AATTAGGCTCGGTCTTCGTCTTGGTCAAGGTCCGGTCTAGAGATTAGAC[T/C]GTAATGACCCAACCAACTCAACCGTAAAGCCAGATCACGCATCGGGGATG
Lotus_SNP890	scaffold334	129906	130005	129955	LG1	1Bin62	47.741	AATGACCCAACCAACTCAACCGTAAAGCCAGATCACGCATCGGGGATGC[A/G]CAGACATCACTCGGAATTATAAACTCCGTAGGTGTCAAAATGCACGCTCA
Lotus_SNP891	scaffold334	129934	130033	129983	LG1	1Bin62	47.741	CAGATCACGCATCGGGGATGCACAGACATCACTCGGAATTATAAACTCC[G/A]TAGGTGTCAAAATGCACGCTCAACCAATTTCGAACTCGAGAGTCATGTGA
Lotus_SNP892	scaffold334	130016	130115	130065	LG1	1Bin62	47.741	AACTCGAGAGTCATGTGACCACTCTAATGGGAGCTGTTGGATCAAGTTG[T/A]TCTAAGCCATTCGTGATCAACTATAGAGACTATAAATACTTAAATAAGGG
Lotus_SNP893	scaffold334	180495	180594	180544	LG1	1Bin62	47.741	CCGAAGGAGCCTAAAGCTAAGAAGGCGACCGGTCCAAAGAAACCCAGGA[A/G]CCCTCCCGCTCATCCTCCTTACATTGAGGTAAGATACCAAACTCAATAAT
Lotus_SNP894	scaffold334	180537	180636	180586	LG1	1Bin62	47.741	CCCAGGAACCCTCCCGCTCATCCTCCTTACATTGAGGTAAGATACCAAA[C/T]TCAATAATTTCATCTGTTCACTTCATTTCGTCTTCAATCCATATAGCCTT
Lotus_SNP895	scaffold334	181114	181213	181163	LG1	1Bin62	47.741	GCCGCCAGACCTGCCAAGGCTGCCAAGACATCGGCAAAAGCTACTCCAG[C/G]GAAGAAGGCACCAGCTGCAAAGCCAGCCGCGACGAAGAAGTCTACCGCCA
Lotus_SNP896	scaffold334	181155	181254	181204	LG1	1Bin62	47.741	TACTCCAGCGAAGAAGGCACCAGCTGCAAAGCCAGCCGCGACGAAGAAG[T/A]CTACCGCCAAGATCGTGAAGAAGCCCAAGAGTGTGAAGTCGCCGGCCAAG
Lotus_SNP897	scaffold334	550657	550756	550706	LG1	1Bin62	47.741	TCGAATACCGTAGAGCGAATTCCCCGTTTCTCCAGACTGAGGGCGCATG[C/T]TAATCCCGAAAGCCCTCCACCGATGATCGCAACAACAGGGTCTTCTGGGA
Lotus_SNP898	scaffold334	817880	817979	817929	LG1	1Bin62	47.741	CCTGACCTGGACCTCGTGGTGAGGCTCATAGTAGCCAAGAGAGGCATAA[T/C]GCATAAGGAGTTCAAGTGGCACGTGGTTGTCAATAGACCTAAGGATGTAA
Lotus_SNP899	scaffold696	123459	123558	123508	LG1	1Bin62	47.741	ACCCTCGATGACTCCTCCCGGTAGCGAGCGCTCTCCTCAGACAGCCGGG[T/C]GATCTGTGCCTCCTGGTCTCGGACGAGCAGCTCCTGAGCCTCGCTCCCCT
Lotus_SNP900	scaffold696	123608	123707	123657	LG1	1Bin62	47.741	CTTCTGCACGTTCGACCTCTGAGCCAGTGCGTCGCCGGAGTGGATGTTG[A/G]TCTGGAGAGCCATGGCGTGAATGGTGGAGTTCACCTGCCAACAAAAGGCC
Lotus_SNP901	scaffold696	123610	123709	123659	LG1	1Bin62	47.741	TCTGCACGTTCGACCTCTGAGCCAGTGCGTCGCCGGAGTGGATGTTGAT[C/T]TGGAGAGCCATGGCGTGAATGGTGGAGTTCACCTGCCAACAAAAGGCCGA
Lotus_SNP902	scaffold696	123616	123715	123665	LG1	1Bin62	47.741	CGTTCGACCTCTGAGCCAGTGCGTCGCCGGAGTGGATGTTGATCTGGAG[A/G]GCCATGGCGTGAATGGTGGAGTTCACCTGCCAACAAAAGGCCGAGGTCAA
Lotus_SNP903	scaffold696	123750	123849	123799	LG1	1Bin62	47.741	GAACAAAAAAGCAGCCACTTACCACCATGTAGTGAGTGGAGGCTAGCCT[A/G]GCGAGCTGCTTGGGGTCCATCCTTCCCCAGCTGGCGACCTCCTCATGGGT
Lotus_SNP904	scaffold696	185817	185916	185866	LG1	1Bin62	47.741	ATGTGCCATTTGAATTCTTTGTGCGTTACCCCTCTTTTTGCCGCCGTGA[A/G]CTGCACCGCACGGTCCAACCGCGGTATCTGCAAGCATGCTTCATTGAATC
Lotus_SNP905	scaffold696	185828	185927	185877	LG1	1Bin62	47.741	GAATTCTTTGTGCGTTACCCCTCTTTTTGCCGCCGTGAACTGCACCGCA[C/G]GGTCCAACCGCGGTATCTGCAAGCATGCTTCATTGAATCGCTTGATGTAG
Lotus_SNP906	scaffold696	185846	185945	185895	LG1	1Bin62	47.741	CCCTCTTTTTGCCGCCGTGAACTGCACCGCACGGTCCAACCGCGGTATC[T/G]GCAAGCATGCTTCATTGAATCGCTTGATGTAGCCCCGTATGGATTCTCCT
Lotus_SNP907	scaffold696	185847	185946	185896	LG1	1Bin62	47.741	CCTCTTTTTGCCGCCGTGAACTGCACCGCACGGTCCAACCGCGGTATCT[G/A]CAAGCATGCTTCATTGAATCGCTTGATGTAGCCCCGTATGGATTCTCCTT
Lotus_SNP908	scaffold696	185956	186055	186005	LG1	1Bin62	47.741	CTACTCCGAAAATGCTTTCCTCTGTTCTGGGGAACCGTTTGCTAGTGAC[T/A]AAGTGTGCGGTGAAGACCTGCATGAACTGAGCCCAGCACTTTATCGACCC
Lotus_SNP909	scaffold696	195670	195769	195719	LG1	1Bin63	48.159	ATAGAGGTGGCTAGGTTAGTATGCCGGAGTCTATTAGCTCGGCATTTTT[G/T]CCCTTGAGCCCTGAAAGACTCGTGGTCCGCTCTTGGAGTTCACCCATGGC
Lotus_SNP910	scaffold696	195881	195980	195930	LG1	1Bin63	48.159	GGTTGACAATATTCCATGCCCGCGGTACTTGTTTCCCTTCCAGGGTTTC[G/G]AGCTCGTATGTTCCTTCCCCGAGTACTCGCTTTACTCGGTAGGGTCCTTC
Lotus_SNP911	scaffold696	195887	195986	195936	LG1	1Bin63	48.159	CAATATTCCATGCCCGCGGTACTTGTTTCCCTTCCAGGGTTTCGAGCTC[G/A]TATGTTCCTTCCCCGAGTACTCGCTTTACTCGGTAGGGTCCTTCCCAGTT
Lotus_SNP912	scaffold696	195950	196049	195999	LG1	1Bin63	48.159	CGAGTACTCGCTTTACTCGGTAGGGTCCTTCCCAGTTCGAATCGAGCTT[T/G]CCAATGCCGGGCTCAGGCACCATAACCTTACGGAGAACCAGGTCGCCAAC
Lotus_SNP913	scaffold1376	184248	184347	184297	LG1	1Bin63	48.159	TGGTCACAGTCATGGGCTGATTAACATTCACATGCCACTTGAATTCTTT[A/G]TGGGTAATGCCTCGCTTGACCGCGGTGAGCCGAATTGCGGGGTCCAGGTC
Lotus_SNP914	scaffold1376	184408	184507	184457	LG1	1Bin63	48.159	CTTCTGGACTATGCCAAGGAGGCTCTCCTGAGTTCTTGGGCACCTCTTG[C/T]TGGTGACAAAATGGGAGGTGAAGACTTGCACGAATTGCGCCCAACTTCTT
Lotus_SNP915	scaffold1376	184409	184508	184458	LG1	1Bin63	48.159	TTCTGGACTATGCCAAGGAGGCTCTCCTGAGTTCTTGGGCACCTCTTGC[T/G]GGTGACAAAATGGGAGGTGAAGACTTGCACGAATTGCGCCCAACTTCTTA
Lotus_SNP916	scaffold1376	184452	184551	184501	LG1	1Bin63	48.159	TCTTGCTGGTGACAAAATGGGAGGTGAAGACTTGCACGAATTGCGCCCA[A/G]CTTCTTATTGATCCGGGCGCGAGATTCTGGTACCATGTGCGGGCCACTCC
Lotus_SNP917	scaffold1376	185170	185269	185219	LG1	1Bin63	48.159	GGGCTTGGCTTGCTTTGTGGCCGGATGCCGAGGAGGAAGCGACTGCTGG[A/G]CTTGAGGCAGTGAAGGGAACTGCTGTTGGTACTGGTACTGAGAAACTTGA
Lotus_SNP918	scaffold1376	185186	185285	185235	LG1	1Bin63	48.159	GTGGCCGGATGCCGAGGAGGAAGCGACTGCTGGACTTGAGGCAGTGAAG[G/A]GAACTGCTGTTGGTACTGGTACTGAGAAACTTGATGCAACACTTACTGCT
Lotus_SNP919	scaffold1376	185234	185333	185283	LG1	1Bin63	48.159	GGGAACTGCTGTTGGTACTGGTACTGAGAAACTTGATGCAACACTTACT[G/A]CTGGTAGAGTTGAAACTGCTGAAACTGTTGCATTTGAGCTTGCATGGCGC
Lotus_SNP920	scaffold1376	185350	185449	185399	LG1	1Bin63	48.159	GTCTTCGAGCTGGTTTTGGTTGATCACTGGGGGAACAATGGAAGGTTCA[A/G]TGAAGGTTGGTCCAAGCGTGGGAGGGAGCGGAGCGTTCACAGGTGCTACT
Lotus_SNP921	scaffold1376	185416	185515	185465	LG1	1Bin63	48.159	CGTGGGAGGGAGCGGAGCGTTCACAGGTGCTACTGTTAGAGGCACATTC[T/A]GGCTAGGAATTCTGTCCATAGAGAGGGGGACGGTGAACTGTCCAATGCAA
Lotus_SNP922	scaffold1376	185421	185520	185470	LG1	1Bin63	48.159	GAGGGAGCGGAGCGTTCACAGGTGCTACTGTTAGAGGCACATTCTGGCT[A/G]GGAATTCTGTCCATAGAGAGGGGGACGGTGAACTGTCCAATGCAAACAGT
Lotus_SNP923	scaffold184	22302	22401	22351	LG1	1Bin63	48.159	TCATAGAATTCAACATTTCTTGGATCCATTTGATCTTGAGTATGCAAAT[T/C]GGATGGCAGAACCATTCAAACCGGACGGTCGAACCGTTGATCCAAAAACT
Lotus_SNP924	scaffold184	280552	280651	280601	LG1	1Bin63	48.159	TGCTCCTCTCTGATTGAATCAGATATTTAATGACGGAAAAGAACAACTC[C/T]ATTCACATTTTGATCAAGTTCGAACGAAAATGCAAATAGGAGGGAGTTTT
Lotus_SNP925	scaffold184	438389	438488	438438	LG1	1Bin63	48.159	TTTTGAAAATCGGACCCGACTGGATGGTCGGACCGTTCGACCTGGGAAC[C/C]GGTCATTGTTCTGGGTCCGGTTATGCTTTTTGGTGAAAAAAAAACATTGA
Lotus_SNP926	scaffold184	438392	438491	438441	LG1	1Bin63	48.159	TGAAAATCGGACCCGACTGGATGGTCGGACCGTTCGACCTGGGAACCGG[T/C]CATTGTTCTGGGTCCGGTTATGCTTTTTGGTGAAAAAAAAACATTGAAAA
Lotus_SNP927	scaffold184	464672	464771	464721	LG1	1Bin63	48.159	TGATGTAGCGCAATCCGGCTGCTCCTTGCAGGAGATGATCTGACTACCA[G/A]CAACAACGGGCTTGATGAACCTACAAGAGATGAACCAGAGAACCCGGGGT
Lotus_SNP928	scaffold184	464731	464830	464780	LG1	1Bin63	48.159	GCTTGATGAACCTACAAGAGATGAACCAGAGAACCCGGGGTTGTTTACT[C/T]GGCGGGGTCACTCCGATGCTTTAGTTAGCACTTGGTTGTGAGCTGAAAAT
Lotus_SNP929	scaffold184	464753	464852	464802	LG1	1Bin63	48.159	GAACCAGAGAACCCGGGGTTGTTTACTCGGCGGGGTCACTCCGATGCTT[T/A]AGTTAGCACTTGGTTGTGAGCTGAAAATGATATTAGATTGCGAGAGAGCT
Lotus_SNP930	scaffold184	464888	464987	464937	LG1	1Bin63	48.159	GGGTGAAGCCTTTATATACTGGAGTCCTTGCGGGTTCGATGGAGTAGTT[C/A]TGGAATTCTTGCTGTGACAGGATCCGTTTCCGTGTTAGTTGGGGATAACG
Lotus_SNP931	scaffold184	494311	494410	494360	LG1	1Bin63	48.159	ACGGACCTTCCCAATTCGGTCTAAGCTTACCAACGCCGGGCTCAAGTAC[C/T]ATAACCTTTCGAAGAATCAGGTCACCGATGTGGAAGTGTTGCTTTTTGAC
Lotus_SNP932	scaffold184	494351	494450	494400	LG1	1Bin63	48.159	CTCAAGTACCATAACCTTTCGAAGAATCAGGTCACCGATGTGGAAGTGT[T/C]GCTTTTTGACCCGGGCTCAGGTACCATAACCTTCCCAATTCGTCTCTTCG
Lotus_SNP933	scaffold184	494588	494687	494637	LG1	1Bin63	48.159	TTCGTCTACCCACAATCCTTTGGCTCGAGCTAAGTAAACTTTCAGTCCG[G/C]GAAGTATTGCTCTGTTGGTGACTTTCGCTTGCCCGTTCGCCTGGGGGTGT
Lotus_SNP934	scaffold184	498828	498927	498877	LG1	1Bin63	48.159	GGCCAGCACATGCCATTTGAACTCTCTGTGAGTTATTCCTTTCTTGGCT[G/A]CCGTGAGTCTTACCGCCAGGTCTAAGTCGGGGATCTACAGGCAGGTGTCA
Lotus_SNP935	scaffold184	498996	499095	499045	LG1	1Bin63	48.159	CGACCTCGAGCACTTCTTTCTAGTAATGAAGTGCGAGGTAAACAACTCT[G/A]CGAACTGTGCCCAGCTCTTGATCGATCCCGGCGTGAGGTTCCGGTACCAG
Lotus_SNP936	scaffold184	499004	499103	499053	LG1	1Bin63	48.159	AGCACTTCTTTCTAGTAATGAAGTGCGAGGTAAACAACTCTGCGAACTG[T/C]GCCCAGCTCTTGATCGATCCCGGCGTGAGGTTCCGGTACCAGGTTCGAAC
Lotus_SNP937	scaffold184	633098	633197	633147	LG1	1Bin63	48.159	GAGAGGGAGAGGGAGAGGGAGAGGGAGAGGGAGGCCGGAGATGATTACC[G/A]CCGCTGTTCGGGTATCGCCAGTTGGGGGTTGTCGCAGCTCTCTGTCGTGA
Lotus_SNP938	scaffold184	633337	633436	633386	LG1	1Bin63	48.159	GAGGGAGAGGGAGGCCGGAGATGATTACCACCGCTGTTCGGGTATCGCC[G/A]GTTGGGGGTTGATGGAGGACCATCTCATCCCAAGGGGCGGCAGCTCCTAG
Lotus_SNP939	scaffold184	633356	633455	633405	LG1	1Bin63	48.159	GATGATTACCACCGCTGTTCGGGTATCGCCGGTTGGGGGTTGATGGAGG[A/C]CCATCTCATCCCAAGGGGCGGCAGCTCCTAGGATAAGGATAAGTTAACTA
Lotus_SNP940	scaffold184	633369	633468	633418	LG1	1Bin63	48.159	GCTGTTCGGGTATCGCCGGTTGGGGGTTGATGGAGGACCATCTCATCCC[A/T]AGGGGCGGCAGCTCCTAGGATAAGGATAAGTTAACTAAGATCCAAGAATT
Lotus_SNP941	scaffold184	854803	854902	854852	LG1	1Bin63	48.159	GCCCCGGAACGGTGGGAAGCGGTCGGCGAGGAAGTCGAGAAGCTCCTCG[C/T]GGCGGACTTCATAAGAGAAGTCCACTACCCAAGCTGGTTAGCCAAACCCG
Lotus_SNP942	scaffold184	854805	854904	854854	LG1	1Bin63	48.159	CCCGGAACGGTGGGAAGCGGTCGGCGAGGAAGTCGAGAAGCTCCTCGCG[G/A]CGGACTTCATAAGAGAAGTCCACTACCCAAGCTGGTTAGCCAAACCCGTC
Lotus_SNP943	scaffold3108	4374	4473	4423	LG1	1Bin63	48.159	NNAGAGTCCACAGCCCCGGTATCTGCAAGAACACCAGAATTCTGGTTGA[A/G]AAAGAATCCTTCCAAGCAGATTTATTTGTACTGTCTTTGGATGAATTTGA
Lotus_SNP944	scaffold3108	4416	4515	4465	LG1	1Bin63	48.159	TGGTTGAAAAAGAATCCTTCCAAGCAGATTTATTTGTACTGTCTTTGGA[T/C]GAATTTGACATCGTCCTAGGCATCAAATGGCTGATCACGCTAGGCCCAAT
Lotus_SNP945	scaffold1609	25185	25284	25234	LG1	1Bin63	48.159	CTCCCCATCTAAGGATCTCACTGATTGGCATATCAAAGACAGCCCGATC[C/T]GACACCTAGTGAAGTGTCATAATCGAGTCTAGGGGTCAGATGTAACTTTC
Lotus_SNP946	scaffold1609	69960	70059	70009	LG1	1Bin63	48.159	ATTTTATAATGTACACCGAGGTCATCAGCACAGTGAGTATATGCCCGAC[C/T]TGTATGCGCCTGACTTACTTAGGTTAAAGTCGGTTGTCCCTAGCGGGTCC
Lotus_SNP947	scaffold1609	96645	96744	96694	LG1	1Bin63	48.159	CCAAGCCTATTTGGGTCGATTTGGTCGTGCTAGTCCGGATCTAGGTCGG[C/G]CCATCCGTCAATGACTGCTCTACATTCGGGTTGGACAAGATTGGCCCGGT
Lotus_SNP948	scaffold1609	96667	96766	96716	LG1	1Bin63	48.159	GGTCGTGCTAGTCCGGATCTAGGTCGGCCCATCCGTCAATGACTGCTCT[A/G]CATTCGGGTTGGACAAGATTGGCCCGGTTCAAACTAGACTGACCAACCCA
Lotus_SNP949	scaffold1609	96673	96772	96722	LG1	1Bin63	48.159	GCTAGTCCGGATCTAGGTCGGCCCATCCGTCAATGACTGCTCTACATTC[G/A]GGTTGGACAAGATTGGCCCGGTTCAAACTAGACTGACCAACCCAAATGGA
Lotus_SNP950	scaffold1609	96720	96819	96769	LG1	1Bin63	48.159	TCGGGTTGGACAAGATTGGCCCGGTTCAAACTAGACTGACCAACCCAAA[T/C]GGATCGAATCGGCCTGAACTGATCCAAACTCGAGTCAGGTTGATTTAGAT
Lotus_SNP951	scaffold1609	96801	96900	96850	LG1	1Bin63	48.159	GAGTCAGGTTGATTTAGATTTATGTCGATTTGGGAGAAGTGTGTTGATT[C/T]GAGGCAAAACTAATTCAATAATTCATAGAAAACTAATGCATTAATTGTAA
Lotus_SNP952	scaffold1609	147500	147599	147549	LG1	1Bin63	48.159	TTTCTAGAAGGTGAGAACTTAGCTTTTTGTAGCGGTTTCCCACAGACGG[C/T]GCCAATTGGTGATGCACAATCTGGATGCTCCCTCATGTCTTGTGATCTGG
Lotus_SNP953	scaffold1609	147526	147625	147575	LG1	1Bin63	48.159	TTGTAGCGGTTTCCCACAGACGGCGCCAATTGGTGATGCACAATCTGGA[T/C]GCTCCCTCATGTCTTGTGATCTGGCTCAAACAAGGGCCCAACCTAGTAGT
Lotus_SNP954	scaffold1609	147528	147627	147577	LG1	1Bin63	48.159	GTAGCGGTTTCCCACAGACGGCGCCAATTGGTGATGCACAATCTGGATG[C/T]TCCCTCATGTCTTGTGATCTGGCTCAAACAAGGGCCCAACCTAGTAGTGA
Lotus_SNP955	scaffold1609	147613	147712	147662	LG1	1Bin63	48.159	CCAACCTAGTAGTGATGAGCTGTATGGCCGAGCTGGTTTCTATGTGATC[G/A]AGCTGAGTGCGAGCTGTAAAGAGAAAGGAGGTGAGGGTCCCCGGGTAGTT
Lotus_SNP956	scaffold1609	149608	149707	149657	LG1	1Bin63	48.159	TGAATTACATTTGAATTCGATCCATTTATAATTGGATGGAGTATGTATC[T/C]TAATGTTGCGTGATATGGTGCTCCTTGTTGGCAGATAGCACGGATGTCGA
Lotus_SNP957	scaffold1609	149641	149740	149690	LG1	1Bin63	48.159	GGATGGAGTATGTATCTTAATGTTGCGTGATATGGTGCTCCTTGTTGGC[A/G]GATAGCACGGATGTCGAACTGAGTAGGTTGCCTAGTCGAGCTTAAGTTAG
Lotus_SNP958	scaffold1609	149658	149757	149707	LG1	1Bin63	48.159	TAATGTTGCGTGATATGGTGCTCCTTGTTGGCAGATAGCACGGATGTCG[A/G]ACTGAGTAGGTTGCCTAGTCGAGCTTAAGTTAGCGAACTAGATGCTTAAG
Lotus_SNP959	scaffold1609	149842	149941	149891	LG1	1Bin63	48.159	TAGGATGCCTTTATATAGGCAAGCTGCCATGAGCTTCATGAAGTGTGTG[C/T]GAGATTACTCGCCCATCTGATTCGGAGGTGGTTTAATGCCCAGAGGTGGA
Lotus_SNP960	scaffold1609	149853	149952	149902	LG1	1Bin63	48.159	TATATAGGCAAGCTGCCATGAGCTTCATGAAGTGTGTGCGAGATTACTC[G/A]CCCATCTGATTCGGAGGTGGTTTAATGCCCAGAGGTGGACTCCATGTAAG
Lotus_SNP961	scaffold1609	149898	149997	149947	LG1	1Bin63	48.159	ACTCGCCCATCTGATTCGGAGGTGGTTTAATGCCCAGAGGTGGACTCCA[T/C]GTAAGCTAGTAACGCTTAACCGGTTGTGTCCAAAGCAGGTGGGGCGTGGA
Lotus_SNP962	scaffold1609	283998	284097	284047	LG1	1Bin63	48.159	CGTCCCTGCTCTTGCGCATCGCGAGCTTGAGAGTCATTATGCTCTCACT[G/A]GAAGGCCTGGGTCTCGGTGCAGAAGTACTCCCCAACCGGCGAGGTTGGAC
Lotus_SNP963	scaffold1609	284011	284110	284060	LG1	1Bin63	48.159	GCGCATCGCGAGCTTGAGAGTCATTATGCTCTCACTGGAAGGCCTGGGT[C/T]TCGGTGCAGAAGTACTCCCCAACCGGCGAGGTTGGACACTTTCCCGCTCA
Lotus_SNP964	scaffold510	200763	200862	200812	LG1	1Bin63	48.159	CATGGTACCGGAACCTCGCACCCAGATCAATAAGAAGTTGGGCGCAGTT[T/C]GTGCAAGTCTTCACTTGTCACTTCGTCACTAGAAAGCGGTGCCCGAGGAC
Lotus_SNP965	scaffold510	200796	200895	200845	LG1	1Bin63	48.159	GAAGTTGGGCGCAGTTTGTGCAAGTCTTCACTTGTCACTTCGTCACTAG[A/C]AAGCGGTGCCCGAGGACCCAGGAGAGCCTCCTCGGCATAGTCCAAAGGGA
Lotus_SNP966	scaffold510	200924	201023	200973	LG1	1Bin63	48.159	CGGTTCAATGATGCTTGTTTACAGATACCCGACCTGGACCCCGCAGTTC[A/G]GATTATAGTGGCCAAGAGAGGCATCACACACAAAGAATTCAAGTGGCACA
Lotus_SNP967	scaffold510	201021	201120	201070	LG1	1Bin63	48.159	ACATGGTGGTAAATCGGCCAAAGTCTGCAACCGAGTTCCTCAAGCTCGC[A/G]GACCAGTTTATAGGGACGAAGGAGGAAATCAACCAAAAGGGTGAACAGGG
Lotus_SNP968	scaffold510	201176	201275	201225	LG1	1Bin63	48.159	CGAGCTCCACCAGCAGAGAGGAGATCCTGATGGCGATCAAGGACGCCCC[G/A]TACGTGAAGTGGCCACCCCGGCTAAGAGGGGACCCTAATGTAAGGAATAA
Lotus_SNP969	scaffold510	307854	307953	307903	LG1	1Bin63	48.159	ACAGCCGAAGGCCCAAAAGTTTTGTCGATAGGCTTTGCTCCAGTCACGA[C/T]TCACGAGTCACGACTTACGAGATGGCAGATTGGCAGTATGGCACCGGCGC
Lotus_SNP970	scaffold510	315664	315763	315713	LG1	1Bin63	48.159	AAACAATCAGGGTTGTGACCAACCCACGGAAGCCCAACACGAGGCCTTA[T/C]GATCGATACTCGATCAGATACCCCGGGCCCATGACCATCAGATACCCCTC
Lotus_SNP971	scaffold510	328136	328235	328185	LG1	1Bin63	48.159	CAGGCTTGGATGGTCATATTTTGGATTTTTTGGTATAAAAAATGGACAA[T/C]ATGGAAATTATATTGAACAGTCTCGTCTTTGGGAACTTTGTAGTAATATG
Lotus_SNP972	scaffold510	466183	466282	466232	LG1	1Bin63	48.159	TGAGCTCACAATACTAACTTAAGCATCGAAGCGACCTCACCGGGTTAGC[T/C]ACCACGAGATCTCTAAGCTTCACTGTTTTGTAGACCGAACTAGCTCACCA
Lotus_SNP973	scaffold510	466190	466289	466239	LG1	1Bin63	48.159	ACAATACTAACTTAAGCATCGAAGCGACCTCACCGGGTTAGCTACCACG[A/G]GATCTCTAAGCTTCACTGTTTTGTAGACCGAACTAGCTCACCACGCAGCC
Lotus_SNP974	scaffold510	466220	466319	466269	LG1	1Bin63	48.159	CACCGGGTTAGCTACCACGAGATCTCTAAGCTTCACTGTTTTGTAGACC[G/A]AACTAGCTCACCACGCAGCCAAGTTCCAGATCATCCTCCAGCTAACCTAG
Lotus_SNP975	scaffold510	466429	466528	466478	LG1	1Bin63	48.159	GAGCTTCACTGTTTTGCAGGCCGAACCAGCTCGCCATGCATCTAAGTTC[A/T]AGATCATCCTCTAGCTAGGAGCATCCAAATTGTGCTCCATCATTTGGCAT
Lotus_SNP976	scaffold313	130791	130890	130840	LG1	1Bin63	48.159	GTGAGGTAGTGATGGCACTCACATCGAGCTACGGGAACTCGCGCTTGAT[T/C]AGCCACCTACTGAGCTTGAAGCCTTTGCGGTAGCCCTCCTCTCCTTGACA
Lotus_SNP977	scaffold313	130950	131049	130999	LG1	1Bin63	48.159	GATAAGCTCTTTTTGAGCTCACACACTGTTCTCCAGATGATGGATCTTG[T/C]CGCGAGTTGAATTCAGTTCAGTATGAGCCTCACGAGACGAACTCTTAACA
Lotus_SNP978	scaffold313	204580	204679	204629	LG1	1Bin63	48.159	AGTCGGGTAGTGTTTACACCTTGATCACAGATTGGGGTTCATATCTCAC[G/A]TTGAATTCATTGAGTTCAACCAACCATTTGATCAATCGTCCCGAGACCTC
Lotus_SNP979	scaffold438	150358	150457	150407	LG1	1Bin63	48.159	ATAAAACCTAATTCATTAGAATTTTGAAAATAAAATATGGAGAAAAACG[T/A]TAGAATCAAAAACCAATTCTGCGATATCCGTCGAGAAAACTTACCGCGGA
Lotus_SNP980	scaffold438	290499	290598	290548	LG1	1Bin63	48.159	ATTCCAATGCAAGGAGGATCTTTGTTTATGGAGGAGTTCCTGAGATCCT[C/A]AAAGGTAGGAGATAAAGGAATTTGTGACGTATCGATAAAGGGAATATTTG
Lotus_SNP981	scaffold438	290727	290826	290776	LG1	1Bin63	48.159	TTTATTTAACCGACGTGGCATTTGATGATGTCACCGCTTGGTGGGCGGC[A/G]TCACGTTAATCTTACATGGCGTCTTGCAACATATGTTGATAATATGCGTT
Lotus_SNP982	scaffold438	290805	290904	290854	LG1	1Bin63	48.159	ACATATGTTGATAATATGCGTTCCACGTGGCTACGGTTCCATGTGTGCC[T/A]CGCCACGGGCTTGGCCCGGGTTTCTATCAGTCTGGTTCACAAGTGGGTTT
Lotus_SNP983	scaffold438	477071	477170	477120	LG1	1Bin63	48.159	ATTTTCCCTATCCCTGATGGGTACCCAGGCTCCCCGACACGACGGGGTC[G/A]GGTTGGGGATGGGGCAATCCCTGAATCCCCGATCGGGTTCGAGGACGAGG
Lotus_SNP984	scaffold438	479769	479868	479818	LG1	1Bin64	48.663	GCTCCGGCAAGCCATCAGGGAAAGACGAAGAGATGATGGATTGAAGAGA[A/G]CCACCAGACATGAAGGGCATGACCACCCAGAGATGACGATCGACTGTGAA
Lotus_SNP985	scaffold438	485742	485841	485791	LG1	1Bin63	48.159	TCGTAGACTCATTTTAGTCTCAAATACACTTAGCCGGAGCAGATGAATC[A/C]TGCATGTGCGTTGCTTTCTCCACAACTTTTAAGGGGGTAGCTCACACATG
Lotus_SNP986	scaffold438	485798	485897	485847	LG1	1Bin63	48.159	TGCGTTGCTTTCTCCACAACTTTTAAGGGGGTAGCTCACACATGGTACA[G/T]AAACCTTGCGCTTGGGATGATCAAAAGCTGGGCGTAGTTCATGTAGATCT
Lotus_SNP987	scaffold438	485945	486044	485994	LG1	1Bin63	48.159	AAGCCTCCTCAGCATTGTCCAAAGAGAAGGAGAATCTATCCGCAGCTAC[A/C]TCAAGAGGTTCAATGATGCATGCCTGCAGATACCTGACCTAGACCCCGCA
Lotus_SNP988	scaffold438	486011	486110	486060	LG1	1Bin63	48.159	TGCATGCCTGCAGATACCTGACCTAGACCCCGCAGTGAGGCTCACAACA[G/A]TTAAAAGAGACATCACACACAAAGAATTCAAGTGGCACGTGGTTGCCAAC
Lotus_SNP989	scaffold438	486014	486113	486063	LG1	1Bin63	48.159	ATGCCTGCAGATACCTGACCTAGACCCCGCAGTGAGGCTCACAACAGTT[A/T]AAAGAGACATCACACACAAAGAATTCAAGTGGCACGTGGTTGCCAACAAG
Lotus_SNP990	scaffold438	513086	513185	513135	LG1	1Bin63	48.159	GCCCGCACATGGTACAGAAACCTAGCGCCCGGGTCAATAAGAAGCTGGG[C/T]GCAGTTCGTGCAAGTCTTTACCTCCCATTTCGTCACCAGCAAGCGGTGTC
Lotus_SNP991	scaffold438	513093	513192	513142	LG1	1Bin63	48.159	CATGGTACAGAAACCTAGCGCCCGGGTCAATAAGAAGCTGGGCGCAGTT[C/T]GTGCAAGTCTTTACCTCCCATTTCGTCACCAGCAAGCGGTGTCCGAGAAC
Lotus_SNP992	scaffold438	513145	513244	513194	LG1	1Bin63	48.159	GCAAGTCTTTACCTCCCATTTCGTCACCAGCAAGCGGTGTCCGAGAACC[C/T]AGGAGAGCCTCCTTGGTATAGTCCAGAGGGAAGGAGAGTCTATCCGCAGT
Lotus_SNP993	scaffold438	550807	550906	550856	LG1	1Bin63	48.159	AAACATTTAAAATGTCAAAAGCCACCATTTTATACACCAATGCCTATCT[G/A]TAAATTAGCATCAATTCTGAACTGACACTCACCTGAATTGTATTTTGGGC
Lotus_SNP994	scaffold438	553689	553788	553738	LG1	1Bin64	48.663	ACATGAGGGTTTCTCTCAGAACGATAGCTATGCAGGGCTCCGGCAAGCC[T/A]TCAGGGAAAGACGAAGAGATGATGGATTGAAGAGACCCACCAGACATGAA
Lotus_SNP995	scaffold438	710370	710469	710419	LG1	1Bin65	49.222	AATTTGAGTATTCATTCCCATCTTAATTCGAAGGAATTGGAATTCCATT[C/T]TCATTTCAATTCAAGGAATTGAAGTAATTTCAGAAACTGCTCAATAACGT
Lotus_SNP996	scaffold438	710413	710512	710462	LG1	1Bin65	49.222	TCCATTCTCATTTCAATTCAAGGAATTGAAGTAATTTCAGAAACTGCTC[A/T]ATAACGTGGATATATAGAGAAGCCTAAATCCTGATGAACTCAGACCCTAC
Lotus_SNP997	scaffold438	710415	710514	710464	LG1	1Bin65	49.222	CATTCTCATTTCAATTCAAGGAATTGAAGTAATTTCAGAAACTGCTCAA[T/A]AACGTGGATATATAGAGAAGCCTAAATCCTGATGAACTCAGACCCTACAC
Lotus_SNP998	scaffold438	1008851	1008950	1008900	LG1	1Bin65	49.222	CCCGGGCTGTTAGGCCCGGTTTCTTTTTCTTTTCTTTCTGCTTTGTTGA[A/T]GTATTCCTGGGCTGTTAGGCCCGGTTTCTTTTTTATTAATGAAATTGTTT
Lotus_SNP999	scaffold438	1029330	1029429	1029379	LG1	1Bin65	49.222	GGGCTGATTAATAATCGCATGCCACTTGAATTCTTTATGGGTGATGCCG[C/T]GCTTGGCCGCAGTGAGCCAAACTTCGGGGTCCAGGTCGGGTATTTGTAAA
Lotus_SNP1000	scaffold438	1042258	1042357	1042307	LG1	1Bin65	49.222	AAAAGTTAGATAAGGTGGTGAAAAATCCGGCCCCGGAGCGTCCGGGTGA[T/T]TGGGCTTCTGAGGCCCGTAGGAGGGACTACCAAGATTGGGAGGATAAGAA
Lotus_SNP1001	scaffold115	86901	87000	86950	LG1	1Bin65	49.222	GGGCTGGCTGACCACCATGTGCCATTTGAATTCCTTGTGCGTCACACCC[G/C]TCTTGGCCGCTGCGAGCTGTACTACGGGGTCTAGGCGCGGTATCTATAAG
Lotus_SNP1002	scaffold115	86906	87005	86955	LG1	1Bin65	49.222	GGCTGACCACCATGTGCCATTTGAATTCCTTGTGCGTCACACCCGTCTT[G/A]GCCGCTGCGAGCTGTACTACGGGGTCTAGGCGCGGTATCTATAAGCACGC
Lotus_SNP1003	scaffold115	86925	87024	86974	LG1	1Bin65	49.222	TTTGAATTCCTTGTGCGTCACACCCGTCTTGGCCGCTGCGAGCTGTACT[A/G]CGGGGTCTAGGCGCGGTATCTATAAGCACGCGTCGTTGAACCGCTTGATA
Lotus_SNP1004	scaffold115	86947	87046	86996	LG1	1Bin65	49.222	CCCGTCTTGGCCGCTGCGAGCTGTACTACGGGGTCTAGGCGCGGTATCT[A/G]TAAGCACGCGTCGTTGAACCGCTTGATATAGCCCCGGATGGACTCTCCTT
Lotus_SNP1005	scaffold115	87048	87147	87097	LG1	1Bin66	49.781	CTTCTAGACTATCCCGAGGAGGCTCTCCTCGGTTCGGGGGCACCGCTTG[T/C]TGGTGACAAAGTGTGTAGTGAAGACTTGTACAAACTAGGTCCAGTTCCTT
Lotus_SNP1006	scaffold115	87077	87176	87126	LG1	1Bin66	49.781	CGGTTCGGGGGCACCGCTTGTTGGTGACAAAGTGTGTAGTGAAGACTTG[T/C]ACAAACTAGGTCCAGTTCCTTATCGACCCGGGGGCCAGGTTCCTATACCA
Lotus_SNP1007	scaffold115	96487	96586	96536	LG1	1Bin66	49.781	GACTTTGCAATTCCCGCAATTTACTAGTGAAGGGGGAAACCCAAAAGAG[A/C]ATGGTTGATGGTTCATGGATGCCCTAGGACAATACAGGTCTAACCCAAAC
Lotus_SNP1008	scaffold115	318952	319051	319001	LG1	1Bin67	50.347	AAGGTATCGAAGATGTCAAGAAGAAGGTCGTCGATGAGTACATCGCTTC[A/G]TCGGGTTTTGATGATTTGATGGTGGATTCATATAGGAGGGGTTTTAAACT
Lotus_SNP1009	scaffold115	354539	354638	354588	LG1	1Bin67	50.347	AAAGTGCGGGTCGTACCATGATGGCCCACGGACCATGGGCCGTGCCACC[T/C]TCCCCGGTGAAAAATTTGGGGGTCGGCTTGGCACGACCTATGGCCCGGGC
Lotus_SNP1010	scaffold115	354543	354642	354592	LG1	1Bin67	50.347	TGCGGGTCGTACCATGATGGCCCACGGACCATGGGCCGTGCCACCTTCC[C/T]CGGTGAAAAATTTGGGGGTCGGCTTGGCACGACCTATGGCCCGGGCCCAT
Lotus_SNP1011	scaffold115	518431	518530	518480	LG1	1Bin68	50.798	ACCAGACATGGAGATGGGATCTCAAAACCTCTCTACGGCACAGACCCCG[G/A]TGGGGACCCGTCGCAGCCAATGTCCACCATGTCTCCCTCAACCAGCCTTG
Lotus_SNP1012	scaffold115	780655	780754	780704	LG1	1Bin68	50.798	TCTGTGGTTCTGGCCTTTGACGCTCCGCCCGCCGACTGATTCACCGGCG[G/A]CCTCCGACACTGGTGATCTATGACACTAGAGGCTCGACCTGCGGGTTAGA
Lotus_SNP1013	scaffold115	780697	780796	780746	LG1	1Bin68	50.798	ACCGGCGGCCTCCGACACTGGTGATCTATGACACTAGAGGCTCGACCTG[C/T]GGGTTAGAGGCTAATGCATCTCGGCGACACTGGTGATCCCAATTATCGTG
Lotus_SNP1014	scaffold115	897228	897327	897277	LG1	1Bin69	51.354	CAGCCCGATTTATTGCTCCCACGTTGCGTCAGGTGGTATCAGAGCGGGA[G/A]TTCGCCCAGTCAGATGGCCAACCAAGATGGTAGCAGTCGCAACCAACCGG
Lotus_SNP1015	scaffold115	897264	897363	897313	LG1	1Bin69	51.354	TATCAGAGCGGGAGTTCGCCCAGTCAGATGGCCAACCAAGATGGTAGCA[G/A]TCGCAACCAACCGGTGACGGAGATCAGGGGTTACAAACTGTTTGGAGAGC
Lotus_SNP1016	scaffold115	897277	897376	897326	LG1	1Bin69	51.354	GTTCGCCCAGTCAGATGGCCAACCAAGATGGTAGCAGTCGCAACCAACC[G/C]GTGACGGAGATCAGGGGTTACAAACTGTTTGGAGAGCAATCGAAGAGCAG
Lotus_SNP1017	scaffold115	897426	897525	897475	LG1	1Bin69	51.354	AACTGCGGACCTTGTTGCGGGAGGATGTTCCAAGGAACCGGGATAACCC[G/A]TACCCAACCGGAGGAGACGACCATGGTAGACCACTCATCAAGCCCATACC
Lotus_SNP1018	scaffold115	1035072	1035171	1035121	LG1	1Bin69	51.354	AGGCCAAGAAACTGACCGGTCTCGAAGAAGGATATGCAACAACAGATAC[A/G]ACGCCGTTTCCTTTGTCGGAAGTTGATCGAAGAATAGCATGCCCATCGGA
Lotus_SNP1019	scaffold1723	34829	34928	34878	LG1	1Bin69	51.354	CCCTAGATTCGTACTCTGAATGTCAGCACCTACCGGTTGCATGTGCAGA[A/T]CAAGGGGGCTCAATGATTTCCCCAATAAATCCCTCATCGCAATCAGGGCA
Lotus_SNP1020	scaffold103	113121	113220	113170	LG1	1Bin69	51.354	TTTTCAAGGATCATTCTTGAAACAAAACCGGACTAGATCTGAAACCAAA[A/G]GGAGGAGAGGGATATACCTGATACGAAGTAACAATAACTCCCAATGAAGG
Lotus_SNP1021	scaffold103	192748	192847	192797	LG1	1Bin69	51.354	TTTAGGTTTGTTGGCGACCACGTGCCACTTGAATTCTTTGTGGGTGATA[C/G]CTCTTTTGACTGCTGTGAGTCTTACAGTGGGGTCTAGTCAGGAATCTGTA
Lotus_SNP1022	scaffold103	192761	192860	192810	LG1	1Bin69	51.354	GCGACCACGTGCCACTTGAATTCTTTGTGGGTGATACCTCTTTTGACTG[C/T]TGTGAGTCTTACAGTGGGGTCTAGTCAGGAATCTGTAAGCATGCATCGTT
Lotus_SNP1023	scaffold103	192774	192873	192823	LG1	1Bin69	51.354	ACTTGAATTCTTTGTGGGTGATACCTCTTTTGACTGCTGTGAGTCTTAC[A/G]GTGGGGTCTAGTCAGGAATCTGTAAGCATGCATCGTTGAATCTCTTGATG
Lotus_SNP1024	scaffold103	366802	366901	366851	LG1	1Bin69	51.354	TTCTTCTCTCTAATTTTGGTTTCAGATTTGGTCCGGTTTGTTTCATGAA[T/C]GAACATCGAAAAATGCAGTTTCTAAATCAGGGAATAGGATTCCCGGATGG
Lotus_SNP1025	scaffold103	366876	366975	366925	LG1	1Bin69	51.354	AATCAGGGAATAGGATTCCCGGATGGGAGAAAGAAATTTTTGATATTTC[G/A]CCCAACCACCCTGCATGGTTCGGCCATCCATATGATGAATCTCCCATCCC
Lotus_SNP1026	scaffold103	367059	367158	367108	LG1	1Bin69	51.354	AAGGCAATTTTGGATTGGCGAATGACGAGACAGAGGAACTAGGCAGTTA[T/C]AGAGATTTTGTCCAATGGGAAGGTATCTTGAGAGCGGATGCCACGTGGGA
Lotus_SNP1027	scaffold103	367122	367221	367171	LG1	1Bin69	51.354	AATGGGAAGGTATCTTGAGAGCGGATGCCACGTGGGAGCTCTTGCCTTA[A/G]ATCATGTAGCAATTTCCTGAATTCCGTCTTGAGGATGAGATGCCTCTTAA
Lotus_SNP1028	scaffold103	568482	568581	568531	LG1	1Bin69	51.354	TGCGGTTGGGATGCAGCGCGGGCTCTCTGGTTAGGCACTGAGGTGTGTC[A/G]GGTTCATCGTTGGATGCTTCGAGGAGGCCCAAATGCTTGGTTGAACCGTT
Lotus_SNP1029	scaffold103	614171	614270	614220	LG1	1Bin69	51.354	TGCGATAAAAAAGAGTAAGGACTTCGAATGGACTAAAGAATTCCAGCTC[A/G]CCTTTGACGAGCTAAAAAGATACTTAGGTACCACCCCAGTTTTAACCCGA
Lotus_SNP1030	scaffold103	614195	614294	614244	LG1	1Bin69	51.354	CGAATGGACTAAAGAATTCCAGCTCACCTTTGACGAGCTAAAAAGATAC[T/C]TAGGTACCACCCCAGTTTTAACCCGACCCGAAGAAGGGGACGTATTAAAA
Lotus_SNP1031	scaffold103	614258	614357	614307	LG1	1Bin69	51.354	AGTTTTAACCCGACCCGAAGAAGGGGACGTATTAAAACTATACCTTTCT[A/G]CAAGCGACTAGGTGGTTAACTCGGTACTAATCAAAGAAATAGATCGGGTC
Lotus_SNP1032	scaffold103	614275	614374	614324	LG1	1Bin69	51.354	AAGAAGGGGACGTATTAAAACTATACCTTTCTACAAGCGACTAGGTGGT[T/C]AACTCGGTACTAATCAAAGAAATAGATCGGGTCCAACAACCCATCTACTA
Lotus_SNP1033	scaffold103	614277	614376	614326	LG1	1Bin69	51.354	GAAGGGGACGTATTAAAACTATACCTTTCTACAAGCGACTAGGTGGTTA[A/T]CTCGGTACTAATCAAAGAAATAGATCGGGTCCAACAACCCATCTACTATG
Lotus_SNP1034	scaffold103	614450	614549	614499	LG1	1Bin69	51.354	AGCCTAGAAGCTCCGCTCGTACTTCCCGGCCCACACTATCGTCATTCTC[G/A]CCAACAAACCCCTGAGGCAGATCCTACTCAAACTCGAGGTATCTGGGGGA
Lotus_SNP1035	scaffold103	614476	614575	614525	LG1	1Bin69	51.354	CGGCCCACACTATCGTCATTCTCGCCAACAAACCCCTGAGGCAGATCCT[A/G]CTCAAACTCGAGGTATCTGGGGGATTGACGAAGTGGTTCATCGAACTGAG
Lotus_SNP1036	scaffold103	621911	622010	621960	LG1	1Bin69	51.354	AGGCCGCTACCATTCTTCGGCAAAGCAGGAAGCTCTCCATCGATACCCT[C/T]GTCATTGGCCAGCGTCGTTCCCCCACATTCTTAGGGTGAGAGAGCTCTTG
Lotus_SNP1037	scaffold103	867526	867625	867575	LG1	1Bin69	51.354	TGACAAGAGACGTGAGCACAACCTCCAGATTCAACAGGAAATATTGTCA[G/A]GCAGATCTTTTCTGTAGGTTGCCGAACTACTTTGCACCGAGCTTCCATGG
Lotus_SNP1038	scaffold103	867549	867648	867598	LG1	1Bin70	51.908	TCCAGATTCAACAGGAAATATTGTCAGGCAGATCTTTTCTGTAGGTTGC[C/T]GAACTACTTTGCACCGAGCTTCCATGGTTTGAGCTACCCTACACCGGGGT
Lotus_SNP1039	scaffold103	877593	877692	877642	LG1	1Bin70	51.908	AAGAGACGTGGGCACAGCCTCCGGATTTGGCAGGTACTATTGTCAGCCA[A/G]ATCTTTTCTGTAGGTTGTCGAGCTACTTTGCACCGAGCTGCCATGGTCTG
Lotus_SNP1040	scaffold103	940501	940600	940550	LG1	1Bin70	51.908	CATACGGGTCGGGTTCGGGGAATTTTTTTTGCCCCAAACCGGGAATGGG[A/G]CGGGGATGAGTTCTGCCTATAAATCCCCGAACCTGCCCTGACCCCGGTTT
Lotus_SNP1041	scaffold103	940510	940609	940559	LG1	1Bin70	51.908	CGGGTTCGGGGAATTTTTTTTGCCCCAAACCGGGAATGGGACGGGGATG[A/G]GTTCTGCCTATAAATCCCCGAACCTGCCCTGACCCCGGTTTTAATTTACA
Lotus_SNP1042	scaffold103	987104	987203	987153	LG1	1Bin71	52.453	AGACCAGCAACCTTACAAGGATCAAGAAATCCAGTATTTGCAATAAGAC[T/G]GGATTTTAGAATTTAGAATATCCAAGTTTTGTTCTAAGAGACCAAAATTC
Lotus_SNP1043	scaffold103	987127	987226	987176	LG1	1Bin71	52.453	AAGAAATCCAGTATTTGCAATAAGACTGGATTTTAGAATTTAGAATATC[C/T]AAGTTTTGTTCTAAGAGACCAAAATTCAAATTAAACCCAGAAAAAGATGC
Lotus_SNP1044	scaffold103	987311	987410	987360	LG1	1Bin71	52.453	CCACCGTACAGTTGGGGTAGGTGCCAGCTCGGAATTGATGCCAATACAC[G/A]GGCGGGTATTGTTTAGGGTGTGGGTGTTTGACATTTTGAATTGTTGGAGG
Lotus_SNP1045	scaffold489	27562	27661	27611	LG1	1Bin71	52.453	GATCAATGCATGTATAGTTGAAAACCATGCTAGACCAAAGAAGTCATGC[C/T]AAGTCATAGAGCTGGTGTGATCAATATATATTTGCAAGGAATTCAGTTCC
Lotus_SNP1046	scaffold489	212894	212993	212943	LG1	1Bin71	52.453	ACAGATGGCGCCAAATGATTGTGCGCAATCCGGTCACTCCTACCTGGCA[C/T]TCGCGTGGCTCCCGAGAAGTACCTGAGATGTGGAAGGAGAAGAATCCCTT
Lotus_SNP1047	scaffold489	212912	213011	212961	LG1	1Bin71	52.453	TTGTGCGCAATCCGGTCACTCCTACCTGGCACTCGCGTGGCTCCCGAGA[A/G]GTACCTGAGATGTGGAAGGAGAAGAATCCCTTGGGGGTTCGCTTGGCGGG
Lotus_SNP1048	scaffold489	212943	213042	212992	LG1	1Bin71	52.453	CTCGCGTGGCTCCCGAGAAGTACCTGAGATGTGGAAGGAGAAGAATCCC[T/C]TGGGGGTTCGCTTGGCGGGAACGCTCCGACCATTAAGTCAGTATTCTGAG
Lotus_SNP1049	scaffold489	212955	213054	213004	LG1	1Bin71	52.453	CCGAGAAGTACCTGAGATGTGGAAGGAGAAGAATCCCTTGGGGGTTCGC[T/C]TGGCGGGAACGCTCCGACCATTAAGTCAGTATTCTGAGTAAGAAGCAAAG
Lotus_SNP1050	scaffold489	212956	213055	213005	LG1	1Bin71	52.453	CGAGAAGTACCTGAGATGTGGAAGGAGAAGAATCCCTTGGGGGTTCGCT[T/C]GGCGGGAACGCTCCGACCATTAAGTCAGTATTCTGAGTAAGAAGCAAAGA
Lotus_SNP1051	scaffold489	215292	215391	215341	LG1	1Bin71	52.453	CTTGCAGCTCGACCAAGTGATTTACTCAGTTTGGTCTCCAAGCTGTTAG[T/C]CAACAGGGAGCACCAGATCGCGCATCATCAATTGGCGTCGTCTGTGGAAA
Lotus_SNP1052	scaffold489	215306	215405	215355	LG1	1Bin71	52.453	AAGTGATTTACTCAGTTTGGTCTCCAAGCTGTTAGTCAACAGGGAGCAC[C/T]AGATCGCGCATCATCAATTGGCGTCGTCTGTGGAAAATACTACACTAAAG
Lotus_SNP1053	scaffold489	220441	220540	220490	LG1	1Bin71	52.453	CTCAGCCCATCCAGGATCAATTTCTCCCCAATCAAGAATTCACTCAGCT[T/C]TGACCTCCTGTTCACTAAGAGCGGCACCTTAATCTGCATCCACTTACTCA
Lotus_SNP1054	scaffold489	220451	220550	220500	LG1	1Bin71	52.453	CCAGGATCAATTTCTCCCCAATCAAGAATTCACTCAGCTTTGACCTCCT[G/A]TTCACTAAGAGCGGCACCTTAATCTGCATCCACTTACTCAATGTATCCTC
Lotus_SNP1055	scaffold489	220590	220689	220639	LG1	1Bin71	52.453	TGGCCATCCACCATTTCGGTTGAGAAAGAAATACCTTCTCTTCTAGTCC[C/A]GTACCTTGGAAGGGAAGCCGTGCAACTTACACCCAGGTTGGTAGGACGGG
Lotus_SNP1056	scaffold489	220625	220724	220674	LG1	1Bin71	52.453	TTCTCTTCTAGTCCCGTACCTTGGAAGGGAAGCCGTGCAACTTACACCC[A/G]GGTTGGTAGGACGGGTATTAGCTATACATCCCGGGAGTACTGGAAGGATT
Lotus_SNP1057	scaffold489	221296	221395	221345	LG1	1Bin71	52.453	GGGACAAGTGAAATGGGCCCCTGAGGGTCTTATTTATAGACAGATGAAC[C/T]GAGCTTTGGACAGTTGAGATCAATTGGATCCAACAGTTCACAAGGACATG
Lotus_SNP1058	scaffold489	221299	221398	221348	LG1	1Bin71	52.453	ACAAGTGAAATGGGCCCCTGAGGGTCTTATTTATAGACAGATGAACCGA[G/A]CTTTGGACAGTTGAGATCAATTGGATCCAACAGTTCACAAGGACATGATG
Lotus_SNP1059	scaffold489	340245	340344	340294	LG1	1Bin71	52.453	TTTCTTTAGAATTCCCCCCACTCGTCCTCTTTTCTTTATCCTCCCTTCT[A/G]GCCCTTTCGTACTAATTGATGCCCTTTCTCACCACCTCCTCTCCTCCCAG
Lotus_SNP1060	scaffold489	340457	340556	340506	LG1	1Bin71	52.453	TCTTCCTGAATGTGAACTCTCTTACCCCTTAAGTCCTCCTCCCCTAACT[G/C]CCCCCCTCTCCTCCTCGTTTTCTTTAGTTGTTTTCTTTCTGGTATACACC
Lotus_SNP1061	scaffold489	355494	355593	355543	LG1	1Bin72	52.961	GTCCTCGGGGTACCTGCTCCACCTCTCCTCGAGCAGATGAATTCACTCT[T/C]GGGCTCCGAAAATAAAGATGGCGAGGTCCTGCACAAGGCTACAAACACTT
Lotus_SNP1062	scaffold489	355572	355671	355621	LG1	1Bin72	52.961	CTGCACAAGGCTACAAACACTTGGACTCTTCCGACCTGAGAAGCAAATT[G/T]AATCGACGCTTACGAGCTCATCAAATTAGTCATTCCAGGCCAAAAGGAGC
Lotus_SNP1063	scaffold261	92339	92438	92388	LG1	1Bin73	53.514	CTCTTACGGCTAAAGCAATGGTCTCCCCCTCAGGAGGATTCATTTTCTG[G/A]CCATCTCCCTTTCCTCGGATTAAACCAGTGCATACACCTCTTGGACAGAA
Lotus_SNP1064	scaffold261	102265	102364	102314	LG1	1Bin73	53.514	TCAAAGATTCAATTAATCCTACACTGCATATGCCTTGGGTCTCACCCTG[G/A]CGGTTGAGAAATGCCACCCCAACCGACTTGGTGGCACATCAGTGTCAGCC
Lotus_SNP1065	scaffold261	102277	102376	102326	LG1	1Bin73	53.514	TTAATCCTACACTGCATATGCCTTGGGTCTCACCCTGGCGGTTGAGAAA[T/G]GCCACCCCAACCGACTTGGTGGCACATCAGTGTCAGCCTTATCAGGATAG
Lotus_SNP1066	scaffold261	211019	211118	211068	LG1	1Bin73	53.514	GGGGGCGAATTCCTCCGTTTTAACACACAACAACCTACGGAATTCTCTC[C/A]TATTCTTGCCATCCCTACCCAGTTCGATCTCCTCTTGTGGAATAGATCAA
Lotus_SNP1067	scaffold261	211109	211208	211158	LG1	1Bin73	53.514	AATAGATCAAGAAAGGTTCTTGATATTGTTTCTTGATTGAAGAAACAAT[C/A]TGAAGTCGTGCTCACGAGCCCCCGTTCGATTCTTGCTGAAGAATCCTGGT
Lotus_SNP1068	scaffold261	211307	211406	211356	LG1	1Bin73	53.514	CATTGGGAGTTACTGCTACTTCGTATTTGCCTCTCCTCCCTTTTGGTTT[C/T]TGATTTGGTCTGATTTTGGGTTCAAGATTGATGCTTAAAAATCCCGTTTT
Lotus_SNP1069	scaffold261	211353	211452	211402	LG1	1Bin73	53.514	TTTCTGATTTGGTCTGATTTTGGGTTCAAGATTGATGCTTAAAAATCCC[G/A]TTTTCTAAAATAGGGAATGCGATTCCCGGATGGGAGAGAGAAATTTTTGA
Lotus_SNP1070	scaffold261	400368	400467	400417	LG1	1Bin73	53.514	CATTGGGATGGGAACATCTCCCCATGAATGATACCATGTAAATAGCGAG[T/A]TGTTCTCAATGCACAGCTGTAATAAGGCATGGGTAGGTGTACCTAGGGTT
Lotus_SNP1071	scaffold545	78784	78883	78833	LG1	1Bin73	53.514	TATTAAAAAAGTAAAAAAAAAAAGTACCGATACACCCCTACCGGTGTAT[C/T]AGGTGTATAGATATTTAGAACCTTGAATAAAAGACTAAACTGATTGAACT
Lotus_SNP1072	scaffold545	78911	79010	78960	LG1	1Bin73	53.514	CCTGGAAACTGGTGGCCAGAACTGTTCCATTTCTGGGTCAGTTTTTAAA[G/A]CCTTGGTATTGATGATAGAAATAAAATGCAAATTTAAAAACAACCGAAAA
Lotus_SNP1073	scaffold545	79647	79746	79696	LG1	1Bin73	53.514	GAGACTGTAGCCAGAGTCTCCAACTGCTTCACCTATGGTCTCCCAACAG[T/C]TCCATTAGAATTCTCTCTATTCAAACAGAAAACCCATGCAGAAGCAATCT
Lotus_SNP1074	scaffold545	137392	137491	137441	LG1	1Bin73	53.514	CAGTCAGAACCCCGATACACCCCCTGTAGAGGCATATCGGGAAGCCATC[A/G]GCACGATACGTATCGGCCGATACATATCGATACTTTGAACCTTGGATGCA
Lotus_SNP1075	scaffold545	137514	137613	137563	LG1	1Bin73	53.514	GAAGGTATAGAAGGTTGGTAGGTAAGTTGATTTACCTAACCATCAGTCA[G/A]CTTGATATTTCATTTGCAGTTAGTGTAGTGAGTCAGTTTATGCAGAATCC
Lotus_SNP1076	scaffold545	137550	137649	137599	LG1	1Bin73	53.514	TAACCATCAGTCAGCTTGATATTTCATTTGCAGTTAGTGTAGTGAGTCA[G/A]TTTATGCAGAATCCTCGAATTCCACATTAGGAGGCGGTTCTAAGGATTGT
Lotus_SNP1077	scaffold545	189958	190057	190007	LG1	1Bin73	53.514	AGTTGTCAGGGACCAAGCTACACATGAGTACGTCCTACCATCCCCAAAC[G/A]GATGGACAATCCAAAGTGGTCAACCGATGTTTGGAGCAGTATTTGCGTTG
Lotus_SNP1078	scaffold545	190115	190214	190164	LG1	1Bin73	53.514	GTACAATACTACTTACCATAGCTCAATTGGAATGACTCCCTTCCAAGCA[T/C]TCTATGGGAGGACTCCACCGGCAATTCCATATTACTCAATTGGCACATCA
Lotus_SNP1079	scaffold545	262662	262761	262711	LG1	1Bin73	53.514	GGGAACTGGTCAGGTGACTGGTTCCGTTTTACCCCAGAACCGTTTTTCC[C/T]CCAAAATCGTTGATTTGGTCAACAAATTGTTTGAACCGTTCAACGGTTTG
Lotus_SNP1080	scaffold545	262793	262892	262842	LG1	1Bin73	53.514	TTTTGTCAGAACGGGCCGTCCATTCGGTTCGAATAGTTCAACCTAGAAA[C/T]CGGACCCCTGATCGGTTCTTTTTCTGGGTCGGTTTTAAAAACCTTGGGTC
Lotus_SNP1081	scaffold545	699538	699637	699587	LG1	1Bin73	53.514	CGAGTACTCACCAGCCAGCCCCTCAAGTAGGTGCTACAGAAACCGGAAG[G/A]GTCGGGCCGCCTAGTCAAGTGGAGTGTGGAGCTAAGTGAATTCGATATCA
Lotus_SNP1082	scaffold545	699618	699717	699667	LG1	1Bin73	53.514	GCTAAGTGAATTCGATATCAAGTACGCCCCCCAGCCGACGATCAAAGCC[C/T]AGGACTTGGCAGATTTCATCGTGGAATGTACATTTACCGTGGAGGAATCG
Lotus_SNP1083	scaffold545	701595	701694	701644	LG1	1Bin73	53.514	GAAAGAATGCTAAGGCCTGAGGGCGGTCGAGGAATTCCACACTACCGTC[A/G]GCTTAACGGCTGAGCTAGCTGGGAAACGGCTAGCCCTAGAAGGGCCCCAA
Lotus_SNP1084	scaffold545	701661	701760	701710	LG1	1Bin73	53.514	AGCTGGGAAACGGCTAGCCCTAGAAGGGCCCCAAAGGCTCCCGAGACCA[G/A]AAACTTAGCGTCCCATGGTTGAGAGCTCAGAAACTGAAAGATCTCGGACA
Lotus_SNP1085	scaffold545	701803	701902	701852	LG1	1Bin73	53.514	GCCCGATCGGGCTATACCTTGGCTAACGACACCTCAGTCAGCACAGGAC[G/T]GGGGACGCCGAGGCATAGCCCGACTGGCTACACCTCGGTCAACACAGGAC
Lotus_SNP1086	scaffold727	102607	102706	102656	LG1	1Bin73	53.514	GTATCCGTGCTTTGTAGGGGTGCAACTTGGACAGGCCGAACCTAAGCCC[G/A]AACTGGCCCAGCCCCAAATTTTACATGGGCTGGGCTTGGATTTTCGGTCC
Lotus_SNP1087	scaffold727	102676	102775	102725	LG1	1Bin73	53.514	TTTACATGGGCTGGGCTTGGATTTTCGGTCCTCGGACTGGACTCGGGCC[C/T]AAGAAATCACTTTTTTATTTTTCGGGCCGGGCCCGGGCCTAGCCCTTAGG
Lotus_SNP1088	scaffold727	180477	180576	180526	LG1	1Bin73	53.514	ATCCGATTTCCAATGGGTTTCGAGCAAATCCAGTTATTGGGGTATGACC[A/G]AACCGATCAGGGCCCAGGTCACGGTTCAACCAACCGGTCTAGTCTGGTTT
Lotus_SNP1089	scaffold727	180487	180586	180536	LG1	1Bin74	54.077	CAATGGGTTTCGAGCAAATCCAGTTATTGGGGTATGACCAAACCGATCA[G/A]GGCCCAGGTCACGGTTCAACCAACCGGTCTAGTCTGGTTTTCTAAACACT
Lotus_SNP1090	scaffold590	74599	74698	74648	LG1	1Bin76	55.189	CGAAGACATCACAGAATTCCTTAAGCTCGCCGATCAGTTCATCGGGACC[G/A]AGGAAGAGATGAACCAAAGGACTGAAGCCCCAACAAAGAAATGAAAGAGG
Lotus_SNP1091	scaffold590	74780	74879	74829	LG1	1Bin74	54.077	CACCCTCGAGCTCCCCCGGATGAGAGAACGAGCTTCACACCCCGCAACG[T/C]GAAGCGAGGGGAAATTCTCATGGCAATCAAGGACGCTTCTTTTGTGAAGT
Lotus_SNP1092	scaffold590	116373	116472	116422	LG1	1Bin75	54.63	CAACAAGTGGAACCACGACAAGTATTGCGAATTCCATAGGGACCACGAT[C/G]ATGACACGGAGAACTACTGCAACCTGCCTAACCACATCGAAGACCTAATC
Lotus_SNP1093	scaffold590	116392	116491	116441	LG1	1Bin74	54.077	AAGTATTGCGAATTCCATAGGGACCACGATCATGACACGGAGAACTACT[G/T]CAACCTGCCTAACCACATCGAAGACCTAATCAGGCACAGATACCTCAGCG
Lotus_SNP1094	scaffold590	116399	116498	116448	LG1	1Bin75	54.63	GCGAATTCCATAGGGACCACGATCATGACACGGAGAACTACTGCAACCT[G/A]CCTAACCACATCGAAGACCTAATCAGGCACAGATACCTCAGCGGGTTTTT
Lotus_SNP1095	scaffold590	116401	116500	116450	LG1	1Bin75	54.63	GAATTCCATAGGGACCACGATCATGACACGGAGAACTACTGCAACCTGC[C/G]TAACCACATCGAAGACCTAATCAGGCACAGATACCTCAGCGGGTTTTTCG
Lotus_SNP1096	scaffold590	116608	116707	116657	LG1	1Bin75	54.63	GCAGGGGGAGAGAGTAGCTCGGGGCAAAAGAAGTATGCACGATTGTGCG[G/A]AATCGACAACCGGGGGAACAAGAAGAAGCGCAGCCAGTCTATCACCTTCA
Lotus_SNP1097	scaffold590	256420	256519	256469	LG1	1Bin75	54.63	TAGTACCGAGCTACTCTCTGTTGGTAAGCTACAGTCCAGATGTAAGCCA[G/T]GTCTCGTACCTCTTCTACCAGGTCTAGGTTGGTATGGAGCTCGTCATCAT
Lotus_SNP1098	scaffold590	256441	256540	256490	LG1	1Bin75	54.63	TGGTAAGCTACAGTCCAGATGTAAGCCAGGTCTCGTACCTCTTCTACCA[G/A]GTCTAGGTTGGTATGGAGCTCGTCATCATTCGTCTCATCGTCATAAGCCT
Lotus_SNP1099	scaffold590	256664	256763	256713	LG1	1Bin76	55.189	CAGTTCGTCTACCCACAACCCCTTGGCTCGAGCTAAGCGAGCTTTCAGT[C/T]TGCGAAGTATTGCTCTGTTAGTGACTTCTGCTTGTCCGTTCGCTTGGGGG
Lotus_SNP1100	scaffold590	399005	399104	399054	LG1	1Bin76	55.189	TCTCTTGGGGTTCCTATTCATCTTGGCGAGTCACTTCATGTATTCCTTC[T/G]TCCCTACTTGCACGAGGATATGCGTTTGGGTGGTGTTGAGCGGTGTGTAT
Lotus_SNP1101	scaffold590	506393	506492	506442	LG1	1Bin76	55.189	AATTAGGTTATCCCCTTTAGCACCTGATTAATGGATTAATTCTCTTTGT[C/C]TGTTGCTTGTTAATCTAAACAATAAATAAGTAGGGCAAGAATTCTTGAAA
Lotus_SNP1102	scaffold590	619505	619604	619554	LG1	1Bin76	55.189	CCACGTGTCAAAAGAAGGAAGTAGCTTGCGATAATCCAGGTGTAATAAA[G/A]AGAGCTGTCGCTTGACACGTGGTACGTGCAAGAATATCCGGTTTTGGCGT
Lotus_SNP1103	scaffold590	637097	637196	637146	LG1	1Bin76	55.189	TCTGTTAAGTCCGGGGCTTGTGGTGTTCTTGTAAATTGTGAATTCTGTG[G/T]TGCTTCTCTGGGCTGTCTTTTTGTTCATTGCTCTGGTATAAATCTTTTAT
Lotus_SNP1104	scaffold590	637307	637406	637356	LG1	1Bin76	55.189	GACATATTATATGATGTGTAAAACTAGCAGATGGTTGATTTGGCATATG[T/C]TGACATTGAACACCAACATCATTCAAGAATCAAACAAGTACACATGGCAA
Lotus_SNP1105	scaffold590	719052	719151	719101	LG1	1Bin76	55.189	ACCTCCCATTTGACCCTATGATCCCTCTTCTCCTCCCCCAGCTCCCACA[G/A]AAAATCCCTCATTAGCTTTTCCAACCTATTAGCCACCTTCACCGGTATCC
Lotus_SNP1106	scaffold322	2009051	2009150	2009100	LG1	1Bin76	55.189	CAACTATAAATAGGTATTCCTCACTTGAGGTAAGGGACCTTTTGGAACT[G/A]CACTCTTTGAATACCTCTTTACACTATCTCTTTGGCCCGGACCAACGTTG
Lotus_SNP1107	scaffold322	2008774	2008873	2008823	LG1	1Bin76	55.189	CTTCCAAGCCTAGCCGCAACTGAGCACTACACTCCTCGACTTCGGAACT[A/G]GGAGAGTGGTATTTGGGTGATGGGTGAGCTGACCAAGGATGTTATGTAGC
Lotus_SNP1108	scaffold322	1957303	1957402	1957352	LG1	1Bin76	55.189	TCCATTAGATGTCAAGACCTTCACCGGCATATGCCAATTGAAGCGAAAT[C/T]CTTTCGAGATGTATAGCTACTACTTGTCCTACCAATCCGGGTGTAAGCTA
Lotus_SNP1109	scaffold322	1957299	1957398	1957348	LG1	1Bin76	55.189	NNATTCCATTAGATGTCAAGACCTTCACCGGCATATGCCAATTGAAGCG[A/G]AATCCTTTCGAGATGTATAGCTACTACTTGTCCTACCAATCCGGGTGTAA
Lotus_SNP1110	scaffold322	1956324	1956423	1956373	LG1	1Bin76	55.189	CCACTCCCGAGTCCAACATGATTAGCTTGGTGAAGGAGTAGTTTTAACT[C/T]GAGGTGATTTGGCCTGAGATCTGGCTTCAACGGAGTCCAACCAATGGATT
Lotus_SNP1111	scaffold322	1956046	1956145	1956095	LG1	1Bin76	55.189	GAGACGGTAATCTGCTCAAGGAGGAATTCACCCATCACATCGAGCAGGT[C/T]GCTAACTAGATCTGGGCTAGGTTGGCAGAGGCAGGTCTCCTCTTCACGCC
Lotus_SNP1112	scaffold322	1956043	1956142	1956092	LG1	1Bin76	55.189	TCGGAGACGGTAATCTGCTCAAGGAGGAATTCACCCATCACATCGAGCA[G/A]GTCGCTAACTAGATCTGGGCTAGGTTGGCAGAGGCAGGTCTCCTCTTCAC
Lotus_SNP1113	scaffold322	1956013	1956112	1956062	LG1	1Bin77	55.748	TGTCAATGTGTCATCATGATCCTAGGGGATTCGGAGACGGTAATCTGCT[C/T]AAGGAGGAATTCACCCATCACATCGAGCAGGTCGCTAACTAGATCTGGGC
Lotus_SNP1114	scaffold322	1875778	1875877	1875827	LG1	1Bin77	55.748	TTAGGCAATTACAATTAGAATAGGCAATCTATCCTAGTTTCTAACTTTC[C/T]ATAATCTTTTACACCAAATAGGCAACCCATTAGGCAATTACAATTAGAAT
Lotus_SNP1115	scaffold322	1875659	1875758	1875708	LG1	1Bin77	55.748	TAAACCGATATATCGGGTCGGTTTCGGTTTTCTTGTGTGAAAACCGAAA[T/C]CAACCCAACCCGAATTGAGTAGTTTCCTACTTAACTATAACTAGTCTTCT
Lotus_SNP1116	scaffold322	1875634	1875733	1875683	LG1	1Bin77	55.748	GTCAGTTTCGGGTTGGGCAAATATATAAACCGATATATCGGGTCGGTTT[C/T]GGTTTTCTTGTGTGAAAACCGAAATCAACCCAACCCGAATTGAGTAGTTT
Lotus_SNP1117	scaffold322	1875594	1875693	1875643	LG1	1Bin77	55.748	ACCGACTTAACCCGAGTTGGCTGGGTTTTCATCAGTACCGGTCAGTTTC[G/A]GGTTGGGCAAATATATAAACCGATATATCGGGTCGGTTTCGGTTTTCTTG
Lotus_SNP1118	scaffold322	1732638	1732737	1732687	LG1	1Bin77	55.748	CCACACCTACTCACACGCCACTACAGCCGTTCATTGAGAACATCTCCCC[A/G]TTTTCCCACTCCACGACCACGGGCTGTAGTCTGTAGAGTGTAGACTGTAG
Lotus_SNP1119	scaffold322	1487601	1487700	1487650	LG1	1Bin77	55.748	ATTTCAGTGTGAAAGTGCCAAAATGGTCATCAACCAGACAACTAGTTGG[A/T]AGTAATCAAATCAGAGTGACATGTGGTTTCCAACCTTAGACCTAGCTACC
Lotus_SNP1120	scaffold322	1428030	1428129	1428079	LG1	1Bin77	55.748	TTGAGTTCGGAGAACTTCTTCCGAACCAGCCACTGGAAAAGCTTAAACC[T/C]AGAGCGGTACAAACCCGAACCATACTCCGCCTGGAGGTCCTGGAATTCCT
Lotus_SNP1121	scaffold322	1428017	1428116	1428066	LG1	1Bin77	55.748	AATGCCGTTGAGGTTGAGTTCGGAGAACTTCTTCCGAACCAGCCACTGG[A/C]AAAGCTTAAACCTAGAGCGGTACAAACCCGAACCATACTCCGCCTGGAGG
Lotus_SNP1122	scaffold322	1427938	1428037	1427987	LG1	1Bin77	55.748	CTCAAGGATCCGCCTCCTCATCCTCTAGGAAGTCAGGCTCCTCTTCCTC[T/C]GCCGCCTCAGGAGACAGACCCTTCATAGTAATGCCGTTGAGGTTGAGTTC
Lotus_SNP1123	scaffold322	1362411	1362510	1362460	LG1	1Bin77	55.748	TTCCAGAGCCTGCGATCATCAGATCCCTCTGATAGCCGGATCGGATCCC[G/A]TCGTCATCCGACCCTACCGCTACCCACACCGACAAAAGGATGAAATAGAG
Lotus_SNP1124	scaffold322	1262599	1262698	1262648	LG1	1Bin77	55.748	GAATCTTCGGCTAGTCATGGCAACCTCTGCGATCCAACAGTCAGCCTTC[G/A]CCGGACAAACAGCTTTGAAGCAGCAGAATGAGCTTGTCCGGAAGGTCGGT
Lotus_SNP1125	scaffold322	1262525	1262624	1262574	LG1	1Bin77	55.748	CAGGCTCAGTTTCAGAACACCAAATCAAACTGAACACAGAGAAGGAGAA[G/C]CAGCAGGGAAGCAACAAGAACCGAGAATCTTCGGCTAGTCATGGCAACCT
Lotus_SNP1126	scaffold322	1262450	1262549	1262499	LG1	1Bin77	55.748	TGTATATATCCTCATCCATAACATCTCCCTCTCTCTTGTTTTAAGACTC[T/C]CCACTCACTTCCTCTCTCGCTACCTCAGGCTCAGTTTCAGAACACCAAAT
Lotus_SNP1127	scaffold322	1206922	1207021	1206971	LG1	1Bin77	55.748	TTAATGGCGGATGGACCAAAGTTCAAAATTGTGTATTGCCCAAGTGTGA[G/A]AATCTTGTAACAGATCTCCCTGATTATCCGGTGTATCAATGTGGTGGATG
Lotus_SNP1128	scaffold322	1206900	1206999	1206949	LG1	1Bin77	55.748	TCTGATCTTGGCTCTGTTTTTGTTAATGGCGGATGGACCAAAGTTCAAA[A/G]TTGTGTATTGCCCAAGTGTGAGAATCTTGTAACAGATCTCCCTGATTATC
Lotus_SNP1129	scaffold322	1169599	1169698	1169648	LG1	1Bin77	55.748	CCTCGGTGACTTGCTCTTCTTTCTCTTGTTCTTGTTGCTTCTTGTTCCT[T/C]CTTCTTCTCTCTTTTCTCTTCTCGCTTTGTTGGCTCTCTGTTTTTGGGCC
Lotus_SNP1130	scaffold322	1035829	1035928	1035878	LG1	1Bin78	56.312	CCGTCTTGATTATCGGGGTACAAAATTGAACTCATCCACTCGAGGAGAG[A/G]CGGAGCAAGCATCTCGAGGACATCTACCTTACTAGGGATGCAACTATCAA
Lotus_SNP1131	scaffold322	1035803	1035902	1035852	LG1	1Bin78	56.312	TGAATGCAACCTTACGTAGGACTTCACCGTCTTGATTATCGGGGTACAA[A/G]ATTGAACTCATCCACTCGAGGAGAGACGGAGCAAGCATCTCGAGGACATC
Lotus_SNP1132	scaffold322	1035724	1035823	1035773	LG1	1Bin78	56.312	TGTTGGTCCAAAATGACTAGTTCAATGAGATCGTAGGCATTAGTCGAAT[C/T]TGCTCCCCAAGTTGAAAGAGTCTAAGGGCTGAATGCAACCTTACGTAGGA
Lotus_SNP1133	scaffold322	1035698	1035797	1035747	LG1	1Bin78	56.312	GGCGAAGGGAGTAGCTTGTTGTAGGTTGTTGGTCCAAAATGACTAGTTC[A/G]ATGAGATCGTAGGCATTAGTCGAATCTGCTCCCCAAGTTGAAAGAGTCTA
Lotus_SNP1134	scaffold322	938148	938247	938197	LG1	1Bin79	56.876	AAACATTATTCCATATATAACACTGTTCTTTAGGAGGAATAAGCAATGT[G/C]GCCAACCATATTGAATTCACATCTGAGCCCCACAGCACATCCCAATGACA
Lotus_SNP1135	scaffold322	937958	938057	938007	LG1	1Bin79	56.876	TCAGAAGCCTCATGTTTCAGCTCTTCAGAAAGGCCATTTGTAGTAATAG[A/G]AGGAGTTCGTTTCTAAATCCCTCGCAATGTAGTATAATGGGTTGAATGCC
Lotus_SNP1136	scaffold322	921948	922047	921997	LG1	1Bin79	56.876	CTTCCGACTCTGGTGGAGTCGGGATGAGTCCTCATCGTGATCTCGGAAA[T/C]GTCGGGATCTATTAGCTCATTGTGATATCGAGAGATTCGGGATCTATTGG
Lotus_SNP1137	scaffold322	906421	906520	906470	LG1	1Bin79	56.876	AGAATGACTCTGTTCGTGACTTCCGTTTGGCCGTTTGCTTGAGGGTGCG[C/C]CACTGAGGTGATGTTTTGTTGAATTCCCATATCTTTGCACCAGTTCTGGA
Lotus_SNP1138	scaffold322	906384	906483	906433	LG1	1Bin79	56.876	TCCCTTAGCTCGGTTGAGGCGTGCCTTTAGTCCGCGGAGAATGACTCTG[T/C]TCGTGACTTCCGTTTGGCCGTTTGCTTGAGGGTGCGCCACTGAGGTGATG
Lotus_SNP1139	scaffold322	906370	906469	906419	LG1	1Bin79	56.876	TTGTCTACCCATAATCCCTTAGCTCGGTTGAGGCGTGCCTTTAGTCCGC[G/G]GAGAATGACTCTGTTCGTGACTTCCGTTTGGCCGTTTGCTTGAGGGTGCG
Lotus_SNP1140	scaffold322	777643	777742	777692	LG1	1Bin79	56.876	TCAACACTGCCATCCAGGAGGCGCGGGTTCAAGAGAGAGATCGCACCGT[C/T]GAGGAGTTCAAGGAGTCCCCTGAATTTCACGAACTCCAGGTCAAGTATGA
Lotus_SNP1141	scaffold322	777641	777740	777690	LG1	1Bin79	56.876	CTTCAACACTGCCATCCAGGAGGCGCGGGTTCAAGAGAGAGATCGCACC[G/G]TCGAGGAGTTCAAGGAGTCCCCTGAATTTCACGAACTCCAGGTCAAGTAT
Lotus_SNP1142	scaffold322	777610	777709	777659	LG1	1Bin79	56.876	TCGAGGCGATGATTAAGGAACGCACCGAGATCTTCAACACTGCCATCCA[G/A]GAGGCGCGGGTTCAAGAGAGAGATCGCACCGTCGAGGAGTTCAAGGAGTC
Lotus_SNP1143	scaffold322	777424	777523	777473	LG1	1Bin79	56.876	TGAAGCGAGCCTGGGAGGCCGAAGAAAACGCTCGGAGGCTTTACCGCGA[G/A]CTGGATTTAGCTCGGGGTGAGGTTCTTCGAGCCAAGAAGGGAGCTCAGAG
Lotus_SNP1144	scaffold322	777411	777510	777460	LG1	1Bin79	56.876	TCTGAGATCTGTTTGAAGCGAGCCTGGGAGGCCGAAGAAAACGCTCGGA[G/A]GCTTTACCGCGAGCTGGATTTAGCTCGGGGTGAGGTTCTTCGAGCCAAGA
Lotus_SNP1145	scaffold322	746051	746150	746100	LG1	1Bin79	56.876	GTTGTTTTAATCGATGTTTCTCTTAGTTTATTGGAGAAGAGACTACTGC[T/C]GCATGCGGTGCTACAGAACTGACCGACCACCCAACGTGGATTGTCGACCC
Lotus_SNP1146	scaffold322	712199	712298	712248	LG1	1Bin79	56.876	ACAAGAAAAACACGTCATCATCTATAGCAACTCCTAGCTCGTGGTCAAC[A/C]GAGTCACCGGCGATTACGAAGCTCATGACCCCACCATGGCTTCTTATCTA
Lotus_SNP1147	scaffold322	712178	712277	712227	LG1	1Bin79	56.876	GCTCACACTAGCGAACGAGGTACAAGAAAAACACGTCATCATCTATAGC[A/G]ACTCCTAGCTCGTGGTCAACAGAGTCACCGGCGATTACGAAGCTCATGAC
Lotus_SNP1148	scaffold322	712164	712263	712213	LG1	1Bin79	56.876	GCACTGCTAGCCGGGCTCACACTAGCGAACGAGGTACAAGAAAAACACG[T/C]CATCATCTATAGCAACTCCTAGCTCGTGGTCAACAGAGTCACCGGCGATT
Lotus_SNP1149	scaffold322	712155	712254	712204	LG1	1Bin79	56.876	GAGTACGAAGCACTGCTAGCCGGGCTCACACTAGCGAACGAGGTACAAG[A/C]AAAACACGTCATCATCTATAGCAACTCCTAGCTCGTGGTCAACAGAGTCA
Lotus_SNP1150	scaffold322	712099	712198	712148	LG1	1Bin79	56.876	GGGTGAAACTAGAGTACGCACTTCGGTTCGAGTTCGCGACATCTAATAA[C/T]GAAGCGGAGTACGAAGCACTGCTAGCCGGGCTCACACTAGCGAACGAGGT
Lotus_SNP1151	scaffold322	712087	712186	712136	LG1	1Bin79	56.876	ACGGGCCAAGCGGGGTGAAACTAGAGTACGCACTTCGGTTCGAGTTCGC[G/A]ACATCTAATAACGAAGCGGAGTACGAAGCACTGCTAGCCGGGCTCACACT
Lotus_SNP1152	scaffold322	711969	712068	712018	LG1	1Bin79	56.876	TCAACTAGTGCGGCACCGGCCTCGGTTAGAGCAAGGCCAACTTAGGACG[G/A]GGAGCCCTGGATCCTCCATGTAGACGGCTCATCCAATCAACAAGGAAGCG
Lotus_SNP1153	scaffold322	711907	712006	711956	LG1	1Bin79	56.876	CAGAATTCACCTTCAGCACCGCAGCCCGCGAACTGATTGAGCTCAAGCA[G/C]AAAGAGGAGGCTTCAACTAGTGCGGCACCGGCCTCGGTTAGAGCAAGGCC
Lotus_SNP1154	scaffold322	709295	709394	709344	LG1	1Bin79	56.876	CCGAAATCCCCCGGTTGAAAGAATGAACTTCACACCCCTCAACACGAAG[C/T]GGGGAGAAATCCTCTTGGTGATTAAAGATGCCCCTTTTGTAAAGTGGCCA
Lotus_SNP1155	scaffold322	709235	709334	709284	LG1	1Bin79	56.876	CGGCGAAAGGAGGAAAAGCAAGTCCCCAACCAGGGGAGGGAACATGTCA[G/A]ATTTTCATTCCCGAAATCCCCCGGTTGAAAGAATGAACTTCACACCCCTC
Lotus_SNP1156	scaffold322	580870	580969	580919	LG1	1Bin79	56.876	CTAGTGGGTCGAGGACAGTAGCTTACCCAGCTTCTCTTGTAAGTAGAAG[C/T]CGTAGATTCCACCTGGATTGTTTATGTAAGGATGGTCACAGCACTGCATC
Lotus_SNP1157	scaffold322	572671	572770	572720	LG1	1Bin79	56.876	AGGCTTTTGAAGTGTTTCCCACAGACAGCGCCAAATGATGTTGTGCGAT[C/T]CGGGCACTCCTAGCTGGCGGAAACCTGGCTCCTATCTAGTGACGGATGGT
Lotus_SNP1158	scaffold322	572665	572764	572714	LG1	1Bin79	56.876	GGAGGAAGGCTTTTGAAGTGTTTCCCACAGACAGCGCCAAATGATGTTG[T/C]GCGATCCGGGCACTCCTAGCTGGCGGAAACCTGGCTCCTATCTAGTGACG
Lotus_SNP1159	scaffold322	553891	553990	553940	LG1	1Bin79	56.876	CCGCCACCATTATCTTAAAGAGTGAAACCACAAAAGATCTTACCGTGGG[A/G]AAATTTCCGGATCTACAGTCACACATGATCAAGTCATCATCTATCTCGTG
Lotus_SNP1160	scaffold322	488461	488560	488510	LG1	1Bin79	56.876	AATATGTCAGAGGCCTCGGGTGAGAACCCGAGGTAGAGTCTCCGACAGT[T/C]AAGTTAGTATGGGGTATGAAGAGGGGAATTCGAATATAGCTTTTGAGATC
Lotus_SNP1161	scaffold322	488296	488395	488345	LG1	1Bin79	56.876	TTGATGCTCCGAATGGCTGGGGATAATAAAGTAATTTTGCCCCTAGAAT[A/C]TGAAGGTTTTGAGGGTTCAGGGAGCTTGTTGCCGAGGCCGAGGTATGCGG
Lotus_SNP1162	scaffold322	403253	403352	403302	LG1	1Bin79	56.876	TAGCCTTCCCACCGGCAACTTCCCATGGGAACACGGTCCCAACGAGATC[A/G]TGATCTTCAGGGAACAACTGATAGCCGGGCTCCGACTTCCTCTTCACCCT
Lotus_SNP1163	scaffold322	403180	403279	403229	LG1	1Bin79	56.876	ACCCTTCTATAATGACTTTGGAGAGGCTTCAGGACCTCATACAGAGGTT[C/T]CGCCTCCCTAAGGAATTCTCATATAGCCTTCCCACCGGCAACTTCCCATG
Lotus_SNP1164	scaffold322	403119	403218	403168	LG1	1Bin79	56.876	CGGGTGGCTTTGGGTCACCTGGCGTCCACCTCCCACCGAGGTCAAAAGC[C/T]AGACCAGTTTGACCCTTCTATAATGACTTTGGAGAGGCTTCAGGACCTCA
Lotus_SNP1165	scaffold322	325127	325226	325176	LG1	1Bin79	56.876	GTCTGTATAGTTGGAATCCCCAAAATAGTGAGGGGGATGGTAACTGGCC[A/G]ATACAGACCATTGGGAATTCTTGGTTAGTAGAGGTCTACTCTTGTCCCCT
Lotus_SNP1166	scaffold322	325123	325222	325172	LG1	1Bin79	56.876	CTGAGTCTGTATAGTTGGAATCCCCAAAATAGTGAGGGGGATGGTAACT[G/A]GCCAATACAGACCATTGGGAATTCTTGGTTAGTAGAGGTCTACTCTTGTC
Lotus_SNP1167	scaffold322	325051	325150	325100	LG1	1Bin79	56.876	GCTCAGGGACCGAAAAGGTGGTACTCACCTGGGGAAGCAGAACGTTCAC[A/G]GCTGGGTATGAAACTGTGGCTGCTGAGTCTGTATAGTTGGAATCCCCAAA
Lotus_SNP1168	scaffold322	310779	310878	310828	LG1	1Bin79	56.876	TTTGAGCATGCTGGACCGGAACAACTGACCCCTCTTCGAGTCTAGACTT[C/C]TGCGTCAATGTGTTTGGGGTATCAAATCTATCATTACGCAAGTTGAGTTT
Lotus_SNP1169	scaffold322	279636	279735	279685	LG1	1Bin79	56.876	GGTTACCTCGCTTCTAACAAGATCGGAGGTGCCTGAAACAAGGAAGAAA[A/C]TGGAAACTTTCGGGGAGGAACCCGGTTGGAACACTCCGAAGCTCAAGTTA
Lotus_SNP1170	scaffold322	279605	279704	279654	LG1	1Bin79	56.876	ATTATGCGCAATCCGGTCGGTCCTAGCTGCCGGTTACCTCGCTTCTAAC[A/G]AGATCGGAGGTGCCTGAAACAAGGAAGAAAATGGAAACTTTCGGGGAGGA
Lotus_SNP1171	scaffold322	129461	129560	129510	LG1	1Bin79	56.876	GCGAGCTTTCAGTCCACGGACTATGGCTCTATTGGTGACCACCGCTTGC[T/C]CGTTCACCTGGGGGTGTGCTACCGAGGTGAAATTTGGCTGAATTCCCATC
Lotus_SNP1172	scaffold322	129452	129551	129501	LG1	1Bin79	56.876	TCGAGCTAAGCGAGCTTTCAGTCCACGGACTATGGCTCTATTGGTGACC[A/T]CCGCTTGCTCGTTCACCTGGGGGTGTGCTACCGAGGTGAAATTTGGCTGA
Lotus_SNP1173	scaffold322	129420	129519	129469	LG1	1Bin79	56.876	CCGTGCAGTTCGTCTACCCACAATCCTTTGGCTCGAGCTAAGCGAGCTT[T/G]CAGTCCACGGACTATGGCTCTATTGGTGACCACCGCTTGCTCGTTCACCT
Lotus_SNP1174	scaffold322	97919	98018	97968	LG1	1Bin79	56.876	GCGAGGTAAACAACTCTACGAACTGCGCCCAGCTCTTGATCGATCCCGG[T/C]GCGAGGTTCCGGTACCATGTCCGAACTACCCCCTTGAAAGTGGTGGAGAA
Lotus_SNP1175	scaffold322	97835	97934	97884	LG1	1Bin79	56.876	AGCTTCTAATTGACTCTCCTTCTCTCTGAACCACGTTGAGGAGGCTCTC[C/T]TGCAACCTCGGGCACTTCTTGCTGGTGATGAAATGCGAGGTAAACAACTC
Lotus_SNP1176	scaffold322	97722	97821	97771	LG1	1Bin79	56.876	CCACCACATGCCATTTGAACTCTCTATGAGTTATTCCCTTCTTGGCTGC[T/C]GTGAGTCTACCGCTGGGTCTAAGTCGGGGATCTGTAGGTAGGTGTCGTTG
Lotus_SNP1177	scaffold322	93776	93875	93825	LG1	1Bin79	56.876	TTTCAGTCCGCGGAGTATGGCTCTGTGGGTGACTTTTGCTTGCCCGTTT[T/G]CCTGGGGGTGTGCCATTGAGGTGAAATTTTGTTGAATTCCCATTTTGGCA
Lotus_SNP1178	scaffold322	93753	93852	93802	LG1	1Bin79	56.876	CCTTTGGCTCGAGCTAAGAGAGCTTTCAGTCCGCGGAGTATGGCTCTGT[G/T]GGTGACTTTTGCTTGCCCGTTTTCCTGGGGGTGTGCCATTGAGGTGAAAT
Lotus_SNP1179	scaffold322	93543	93642	93592	LG1	1Bin79	56.876	TCGTACTTCTTCCACCAGGTCTAGGTTAGTACGGAGCTCGTCATCATTC[G/A]TCTCTTCGTCGTAGGCCTCCAAGTGTAGTGTAGCCACCTCGATCTCTACT
Lotus_SNP1180	scaffold322	93487	93586	93536	LG1	1Bin79	56.876	TTATAGTACCGAGCTACTCTTTGTTGGTAAGCTGCAGTCCGGATGTATG[T/C]CAGGTCTCGTACTTCTTCCACCAGGTCTAGGTTAGTACGGAGCTCGTCAT
Lotus_SNP1181	scaffold322	41139	41238	41188	LG1	1Bin79	56.876	GACGCCCTGCTCTGATACCAAATTGTTAAGGGCCCACGAATAGGATCTC[G/A]TCACAGGTCGGTTACCGGGGAAAACCTCTTGTTTTCCCTTGTTTCTCCCT
Lotus_SNP1182	scaffold322	41087	41186	41136	LG1	1Bin79	56.876	GTTTGTGCTCTAGATCATGAACCCTAGTCTTCAATTGCTCAAAGTCACC[T/C]ATGACGCCCTGCTCTGATACCAAATTGTTAAGGGCCCACGAATAGGATCT
Lotus_SNP1183	scaffold322	40915	41014	40964	LG1	1Bin80	57.992	TGGGTAACAACCTGCTGCTCGCCGGACGATTCTGCCATGTCTGGTCGGC[A/G]GCCGTTTGTGGTTGCAGCCCCTTCTAAACTCTTTTCCTTGCTGGAAAAAT
Lotus_SNP1184	scaffold322	40867	40966	40916	LG1	1Bin80	57.992	TAGGAAGAGAATTCCAGCCTGCTGTATTTGGGAACAATCACGGTTCCCT[G/A]GGTAACAACCTGCTGCTCGCCGGACGATTCTGCCATGTCTGGTCGGCAGC
Lotus_SNP1185	scaffold322	40859	40958	40908	LG1	1Bin80	57.992	CTCCATTATAGGAAGAGAATTCCAGCCTGCTGTATTTGGGAACAATCAC[G/A]GTTCCCTGGGTAACAACCTGCTGCTCGCCGGACGATTCTGCCATGTCTGG
Lotus_SNP1186	scaffold322	10567	10666	10616	LG1	1Bin81	58.49	AACAGAAGAAGCACAACTCTGGTTCTACCGTCTGGAACAGGAAGAACCC[G/A]GGCTCAATTGGGAACAATTTAAATCCTATAGCCTCCTCAGGTTCGGGCCC
Lotus_SNP1187	scaffold187	135681	135780	135730	LG1	1Bin81	58.49	GTAGTGAATTCCTTTTGCCGGTCGGCCTCGTAGGCTCCTTTCCTCTCCT[G/A]GCCTCGGCAAGCCCTTTCCCTTTATTAGCTCCAGCCCCAGCTGGCGCCTT
Lotus_SNP1188	scaffold187	366978	367077	367027	LG1	1Bin81	58.49	AATTCTCTCTTTCTTTCTTTTTGATGAAACACTGAACTCTTTCACTCCC[T/C]TTCTATTGTCTTTGTCCAAGCCATAAATTCGGTGATCGTCTGAATTTCGT
Lotus_SNP1189	scaffold187	443707	443806	443756	LG1	1Bin81	58.49	TAGTTTCTAGAGAGAAATATCAGGTGCTGTTTGGGAACGTGTACATACG[C/T]AATACTTACTTAATGGGGTAGGTATCGTTTGGGTGTGGATGAATGCGTGA
Lotus_SNP1190	scaffold187	544679	544778	544728	LG1	1Bin81	58.49	AAGAGGAATTCTCTTTTATACCTTCTCTCGGTCTCACCAGTCACCAAGC[G/A]GCAAAGAAGGCCCTAAGCCGTTCTACTCTTGGTTTAGAGTCTTTAGAGAG
Lotus_SNP1191	scaffold187	544710	544809	544759	LG1	1Bin81	58.49	TCTCACCAGTCACCAAGCGGCAAAGAAGGCCCTAAGCCGTTCTACTCTT[G/A]GTTTAGAGTCTTTAGAGAGTTTGGACAAGTGCATACGGTCTATTCAATAG
Lotus_SNP1192	scaffold187	601431	601530	601480	LG1	1Bin81	58.49	TTTCTTGTCTCTCTCGCAGTTCTCATTCTCATGCATTGTTGCATATTCT[T/C]AGGAACCAATGAATTCAAACATCGACGATGGCGAACTCAGGCACTAGTGC
Lotus_SNP1193	scaffold187	738614	738713	738663	LG1	1Bin81	58.49	CATCAGCTGCACCGGTAGTACTCTGTACCACTCAAACACCCCAACTACC[T/C]CGTCGTGCAATGGGAACCTCAGCCAAGAGCTCGCTCGACCGAGCATCTGT
Lotus_SNP1194	scaffold187	738950	739049	738999	LG1	1Bin81	58.49	AACGATCCAGATCAAAGCAAGATCAACGACGAAGATCAAGCGCCACTCT[A/G]ACAAGCTCGGGAAGGCCAATCAGTGCTACCGCCCTTCACACACGTAGAGC
Lotus_SNP1195	scaffold187	738981	739080	739030	LG1	1Bin81	58.49	AAGATCAAGCGCCACTCTAACAAGCTCGGGAAGGCCAATCAGTGCTACC[G/A]CCCTTCACACACGTAGAGCCTCGGGATAAGAAACAATGCATCTGACAACC
Lotus_SNP1196	scaffold187	739002	739101	739051	LG1	1Bin81	58.49	AAGCTCGGGAAGGCCAATCAGTGCTACCGCCCTTCACACACGTAGAGCC[T/C]CGGGATAAGAAACAATGCATCTGACAACCCATTTCGGAAATGGGACCTAC
Lotus_SNP1197	scaffold187	812532	812631	812581	LG1	1Bin81	58.49	TCAGCGAGTTGGAGTTTTTGAGAGCTAGAAAGCAAGAGAGAAAGCTAGA[A/G]AGCTTGAGTGCTAAATCGTGTGTATCTCATGAGGTTGGAGGTGAGGCCCT
Lotus_SNP1198	scaffold187	812630	812729	812679	LG1	1Bin81	58.49	CTTATATAAAAAAGCTGTCGTGAGCCTCACTAAATGCGTTTGAGATCTC[T/C]GACCTGTCTGGTTCGGAGGTGGTTCCACGCCTGGAAAGGGGTGGGGTGAT
Lotus_SNP1199	scaffold187	853547	853646	853596	LG1	1Bin81	58.49	TTCGCATATCTGACCCCAACAAGAACCGTGGAGAGAGAGAGAATTCATC[G/A]GTCTTAGTTTGCCGACATCGGATTCGGCACTTCCCAAAGTCTCGTGTCAT
Lotus_SNP1200	scaffold187	853847	853946	853896	LG1	1Bin81	58.49	AACGTTATTTGCCCCCACTCAGTTTCATTGAGTTTGCTGTTGGGTTACA[G/A]GCAAATCCGTTCCCAGGATACAACAGAGCCTTGGGCGAGAATCTGCAACC
Lotus_SNP1201	scaffold187	866228	866327	866277	LG1	1Bin81	58.49	AAGACTTGTGAAAGACCGGGTTTACGGCACCCGGAAGCCACCAAAAGTC[C/T]AGAGAAACACCGCCTCAAGGATCCGCCTCCTCATCCTCTGGGGAGTCAGG
Lotus_SNP1202	scaffold187	866239	866338	866288	LG1	1Bin81	58.49	AAGACCGGGTTTACGGCACCCGGAAGCCACCAAAAGTCCAGAGAAACAC[C/T]GCCTCAAGGATCCGCCTCCTCATCCTCTGGGGAGTCAGGCTCCTCTTCCT
Lotus_SNP1203	scaffold187	866300	866399	866349	LG1	1Bin81	58.49	CCGCCTCCTCATCCTCTGGGGAGTCAGGCTCCTCTTCCTCCGCTTGGTC[T/C]GCCGTCTCAGGAGACAGACCCTTCATAGTAATGCCGTTGAGGTTTAGTCC
Lotus_SNP1204	scaffold187	866421	866520	866470	LG1	1Bin81	58.49	CCACCGGCAAAGCTTAAACCCAGAGTGGTACGAACCTGAACCGTATTCC[G/A]CCTGGAGGTCGTGGAATTCCTGGGAGTCTTTAAAATCCCAGACCGCTTTC
Lotus_SNP1205	scaffold187	866466	866565	866515	LG1	1Bin81	58.49	TTCCGCCTGGAGGTCGTGGAATTCCTGGGAGTCTTTAAAATCCCAGACC[G/A]CTTTCTCTCGTTCAGCCTCCACCATCTGATCAAAGTTTCGAGTCCGATTT
Lotus_SNP1206	scaffold187	866530	866629	866579	LG1	1Bin81	58.49	GCCTCCACCATCTGATCAAAGTTTCGAGTCCGATTTAGAAGAGTGGACT[G/C]CAAGTCCCGCACCTGTTGCCTGAGGAGCTCCCTCTCCGCCGCCATCCTCG
Lotus_SNP1207	scaffold187	866533	866632	866582	LG1	1Bin81	58.49	TCCACCATCTGATCAAAGTTTCGAGTCCGATTTAGAAGAGTGGACTGCA[A/T]GTCCCGCACCTGTTGCCTGAGGAGCTCCCTCTCCGCCGCCATCCTCGACG
Lotus_SNP1208	scaffold187	866617	866716	866666	LG1	1Bin81	58.49	GCCGCCATCCTCGACGATTCTTCCCTGTAACGCGCACTCTCTCCCGAAA[T/G]CCGGGCCATTTGAGCCTCCTGGTCGTGGACGAGCAGCTCCTAAGACTTGC
Lotus_SNP1209	scaffold187	866624	866723	866673	LG1	1Bin81	58.49	TCCTCGACGATTCTTCCCTGTAACGCGCACTCTCTCCCGAAATCCGGGC[C/G]ATTTGAGCCTCCTGGTCGTGGACGAGCAGCTCCTAAGACTTGCTTCCCTT
Lotus_SNP1210	scaffold187	917742	917841	917791	LG1	1Bin81	58.49	AGCATCCTTGATTGCCATGAGAATTTCCCCTCGCTTTGCGTTGAGGGGT[T/G]TGAAGCTCGTTCTTTCAACCGGGGGAGCTCGGGGATGAAATTCCGACCTG
Lotus_SNP1211	scaffold187	984288	984387	984337	LG1	1Bin82	59.063	AACTACCATGTGCCACTTGAACTCCTTGTGCGTCACTCCTCTCTTGGCT[A/G]CCACGAGCTACACCATGGGGTCCAGGCGTGGTATCTACAAGCATGCGTCA
Lotus_SNP1212	scaffold187	984303	984402	984352	LG1	1Bin82	59.063	CTTGAACTCCTTGTGCGTCACTCCTCTCTTGGCTACCACGAGCTACACC[A/G]TGGGGTCCAGGCGTGGTATCTACAAGCATGCGTCATTGAACCGCTTGATG
Lotus_SNP1213	scaffold187	1164632	1164731	1164681	LG1	1Bin82	59.063	ACTCATAGGGGTGGGCCCACCCTTATCTGGACACGTCAACTCGCCGCCA[A/G]CTTAATCCTATCCCTTATCCTTATCTTATCCTTATCTTATTTTATCTTCT
Lotus_SNP1214	scaffold1524	18408	18507	18457	LG1	1Bin82	59.063	CGTTCTGGCTGGTGCCACATCCGGCATTGCTGGAAGAAGCCATGAATAC[C/T]GAGTTTTTTAGAAGAAGGAACTATAGAAGCTTAGAGGAAGGCTGTTAGAA
Lotus_SNP1215	scaffold1524	18460	18559	18509	LG1	1Bin82	59.063	GTTTTTTAGAAGAAGGAACTATAGAAGCTTAGAGGAAGGCTGTTAGAAG[C/T]GTTTCCCACAGACGGCACCAAATGATGCGGCACGATATGGGCACTCCTAG
Lotus_SNP1216	scaffold1524	48264	48363	48313	LG1	1Bin82	59.063	TTGTCTAAAGAGGCTATAATATAACACCGGGCAAGAGAGTTTTTTTCTT[T/C]CCATTCTTGATACTCTCTTCTTCGGGCCTCAGAAGTCCTGTTACCCGGAC
Lotus_SNP1217	scaffold1524	48304	48403	48353	LG1	1Bin82	59.063	TTTTTTCTTTCCATTCTTGATACTCTCTTCTTCGGGCCTCAGAAGTCCT[G/A]TTACCCGGACGATCCGGAGTAGGGTTCTTAGCAACTTTGTCCAATTTCTC
Lotus_SNP1218	scaffold138	549277	549376	549326	LG1	1Bin82	59.063	ATGTGTGCATGCAGATACCGTGCCTGGACCTGCAGTGCGCCTTGCAGCA[G/A]CCAAGAAGGGCATGATGCACAAGGAATTCAAGTGGCACATGGTTGTCAAC
Lotus_SNP1219	scaffold138	549269	549368	549318	LG1	1Bin82	59.063	ATTCAACGATGTGTGCATGCAGATACCGTGCCTGGACCTGCAGTGCGCC[T/A]TGCAGCAGCCAAGAAGGGCATGATGCACAAGGAATTCAAGTGGCACATGG
Lotus_SNP1220	scaffold138	549259	549358	549308	LG1	1Bin82	59.063	ACATCAAGCGATTCAACGATGTGTGCATGCAGATACCGTGCCTGGACCT[G/A]CAGTGCGCCTTGCAGCAGCCAAGAAGGGCATGATGCACAAGGAATTCAAG
Lotus_SNP1221	scaffold138	549239	549338	549288	LG1	1Bin82	59.063	GGGAGAGTCCATCCGGGGCAACATCAAGCGATTCAACGATGTGTGCATG[C/T]AGATACCGTGCCTGGACCTGCAGTGCGCCTTGCAGCAGCCAAGAAGGGCA
Lotus_SNP1222	scaffold138	549231	549330	549280	LG1	1Bin82	59.063	CAGAGAGAGGGAGAGTCCATCCGGGGCAACATCAAGCGATTCAACGATG[T/C]GTGCATGCAGATACCGTGCCTGGACCTGCAGTGCGCCTTGCAGCAGCCAA
Lotus_SNP1223	scaffold138	549118	549217	549167	LG1	1Bin82	59.063	ACCTTGCACCCGGATCTATAAGAAGTTGGGCACAATTCACGCAAGCCTT[C/A]ACGTCCCACTTCATCACCAGCAAGCGGTGCCCGCCAACTGAGGAAAGCCT
Lotus_SNP1224	scaffold138	462831	462930	462880	LG1	1Bin82	59.063	AAGTTTCTTTCTTAATTATAATACTATGTGCTTGTTTCAGTTTCTAGTT[T/A]ACATTATTTTTGGTTGAGTTCTTTGAATTCAAATTCTTGGACTTTATGAT
Lotus_SNP1225	scaffold138	437670	437769	437719	LG1	1Bin82	59.063	TACGACTGAGTAGCGAGCTCGTTAAGGTCCTCCCAGGACAGCTCGCTAC[A/T]TTATAGCTCGCCACGGAATGAGCTCGCTACAGCGCAAGCTCATGGACCCC
Lotus_SNP1226	scaffold138	400869	400968	400918	LG1	1Bin82	59.063	GTAATCGGCCTGAACGTTGGGACTCGAAGTAGAGCAGACTTTTTGCGAG[C/T]GCGTCGCCATAATCAAAAGCTTGAGCTGTGGCAAGTAGTGCTAAGGTGAA
Lotus_SNP1227	scaffold138	400684	400783	400733	LG1	1Bin82	59.063	CACCGGCGTCGTAGTACCCTCCGACTAAGTCCACCTGTAATCAAGATTT[C/T]GGGCATAATTTCAATGACATTACATTCACATAGAGAATTGAACGATTTGG
Lotus_SNP1228	scaffold138	400624	400723	400673	LG1	1Bin82	59.063	TGACACCCCACGAGAGCATTGTTACAGTGAATGCCATCGGAAGTCCGAA[T/C]TTGACGTGGTCACCGGCGTCGTAGTACCCTCCGACTAAGTCCACCTGTAA
Lotus_SNP1229	scaffold138	400407	400506	400456	LG1	1Bin82	59.063	CTGATCATTTTCATATACTCTGCTATGAGAATTCCGATCGTAACGGGTA[G/A]AGAATTTCTGGTATTTTGCTTTCTGGGAGCAATGCAGATTGAGATTACCT
Lotus_SNP1230	scaffold138	381500	381599	381549	LG1	1Bin82	59.063	GTCTACCACATTTTGTATGATTCATATAGAATCTGAATTCAATCTACTT[A/G]CCATTCTTATCAGCTTTTACTGGTCGAAAACATTCGTACCATTTCGACCA
Lotus_SNP1231	scaffold138	381400	381499	381449	LG1	1Bin83	59.623	CTCTGGACTGATCAGGACCATGGTCCATGGATAAGTCCAGACTAGACAA[C/T]AAGGTGCATCCATCTGTGATGTGCACATTTTTGTCTTTTGGTGGTGCGGT
Lotus_SNP1232	scaffold138	381294	381393	381343	LG1	1Bin83	59.623	AGACAAAATTTTCGTGCGTGGCTGTGGTATTCCTTGATTGCATGAAATC[G/A]GTACAGTTGCCCCACCTCTGCCAAGTGCCAACAACAAATTAAAACTGGAC
Lotus_SNP1233	scaffold138	381213	381312	381262	LG1	1Bin83	59.623	ACCAAACTAACAAATTGTTCCAGAGTACGTACTCACACTTCTGGCCGGC[G/A]TAGAGATGGGCCTTAAAAGAAAATTAATTAAAGACAAAATTTTCGTGCGT
Lotus_SNP1234	scaffold138	321648	321747	321697	LG1	1Bin84	60.776	TCTAAGCGCCGCTGAGGACGAAGGCACGTAATCGAGGTATACTGCGGCC[A/G]AGGGCAGGTGGAGTTCGACCGAGGACCGGTGGAGGCCGAGGACCGGTGGA
Lotus_SNP1235	scaffold138	321630	321729	321679	LG1	1Bin84	60.776	ACGAGCTGGCTAAGAGGATCTAAGCGCCGCTGAGGACGAAGGCACGTAA[T/C]CGAGGTATACTGCGGCCAAGGGCAGGTGGAGTTCGACCGAGGACCGGTGG
Lotus_SNP1236	scaffold138	173797	173896	173846	LG1	1Bin84	60.776	CGAGTTGGAGCTTGTCTGCAAAGCCCAGTGATTTCTACAAATCGGCGTC[G/A]AACCTACTGTTCTGCCGGGCAGACTCGACATTCCTTTGCTTCAACTACGA
Lotus_SNP1237	scaffold138	44759	44858	44808	LG1	1Bin84	60.776	TTCAACAATGTCGAACTTTCGAGCTCTCTTCATAACGTCTCCTACTCAC[A/G]AGAGTTCTGGAAGCAGCCAGACGATTTGGGTTTCCGTCCATGTTTGAATT
Lotus_SNP1238	scaffold138	30743	30842	30792	LG1	1Bin84	60.776	CCAAGTCTTTAATTACAAAGGCATTGCTCATTTGATGAATGATAAGCTG[T/A]ATAGCCTTAGTAGATGACCCGGTCACAATGATGTCGTCAACATATATTAA
Lotus_SNP1239	scaffold138	30717	30816	30766	LG1	1Bin84	60.776	AACACCAAGGAAGAAATGTAATGGACCCAAGTCTTTAATTACAAAGGCA[T/C]TGCTCATTTGATGAATGATAAGCTGTATAGCCTTAGTAGATGACCCGGTC
Lotus_SNP1240	scaffold138	30706	30805	30755	LG1	1Bin84	60.776	GGAATGACCTCAACACCAAGGAAGAAATGTAATGGACCCAAGTCTTTAA[T/C]TACAAAGGCATTGCTCATTTGATGAATGATAAGCTGTATAGCCTTAGTAG
Lotus_SNP1241	scaffold1134	41863	41962	41912	LG1	1Bin84	60.776	ATACATCCATCACAAGGAGCATAGAAAAAGAAATCCCCTTTGTTCCATG[G/C]GGCTATGCAACTTGGACTGGGTTGAGGTGTTAGCCCAAGCCCAATCAGAG
Lotus_SNP1242	scaffold1134	94106	94205	94155	LG1	1Bin84	60.776	CTGAAGAATTCTAGCTCGCCTTCGACGAGCTGAAAAGATACTTAGGTAC[C/T]GCCCCAGTTTTAACTCGACTCGAGGAAGGGGACGTATTAAAACTATACCT
Lotus_SNP1243	scaffold1134	94159	94258	94208	LG1	1Bin84	60.776	CCAGTTTTAACTCGACTCGAGGAAGGGGACGTATTAAAACTATACCTCT[T/C]TGCGAGCGACGACGTGGTTAGCTCGGTACTAATCAAAGAAGTAGATCGGG
Lotus_SNP1244	scaffold1134	109919	110018	109968	LG1	1Bin84	60.776	CAGACATTCAGCCAGGGGAGAACTGTTACCAACCCAACAACGTAAAGAG[C/T]CATGCTTCCTATGCGTTCGATAGCTACTACCAGAAGGAAGGCAAGGTAGC
Lotus_SNP1245	scaffold1134	203830	203929	203879	LG1	1Bin84	60.776	TGATCGCCATGAGGATTTCCCCTTGCTTCGCATTGAGGGGTGTGAAGTT[C/T]GTTCTTTCAACCGGGGGAGCTCGGGGATGAAAATCCAACCTGTTCCCTCC
Lotus_SNP1246	scaffold1134	203867	203966	203916	LG1	1Bin84	60.776	GGGTGTGAAGTTCGTTCTTTCAACCGGGGGAGCTCGGGGATGAAAATCC[A/G]ACCTGTTCCCTCCCCTGGTTGGGGACTTTCTTTTCTTCCTTTTGCCGCCA
Lotus_SNP1247	scaffold1134	204010	204109	204059	LG1	1Bin84	60.776	GGGCTTCAATCCTTTGGTTCATCTCTTCTTCAATCCCGATGAACTGATC[A/G]GCGAGCTTAAGGAATTCAGTGATGTCTTTGGGTTTGTTTGCCACCACATG
Lotus_SNP1248	scaffold1134	277513	277612	277562	LG1	1Bin84	60.776	TGGCGACACCTCCTCCAACTCCACCGCCGGTACCGATGTCGACCTTTGA[C/T]CCATTACGGCTCACACCAATACCAAACCCACCACCACGACCACCACCTCT
Lotus_SNP1249	scaffold1134	277561	277660	277610	LG1	1Bin84	60.776	ACCCATTACGGCTCACACCAATACCAAACCCACCACCACGACCACCACC[T/G]CTGGAAGACGCAAGCAGTCTTCTCCCATTTGGACTGGATTGTTTCTGCAG
Lotus_SNP1250	scaffold1134	283010	283109	283059	LG1	1Bin84	60.776	TTTCACTCTTAGGTTTGTTTCACCTTTTGAACCGGTTTGGTTCAGCTCA[A/G]TGAGTTCAGTTCATTTGTTTTGGCGTGAATAATGAGGATGGCAGGCTTTT
Lotus_SNP1251	scaffold1134	283019	283118	283068	LG1	1Bin84	60.776	TAGGTTTGTTTCACCTTTTGAACCGGTTTGGTTCAGCTCAATGAGTTCA[G/A]TTCATTTGTTTTGGCGTGAATAATGAGGATGGCAGGCTTTTTTAAATTTT
Lotus_SNP1252	scaffold1134	283035	283134	283084	LG1	1Bin84	60.776	TTTGAACCGGTTTGGTTCAGCTCAATGAGTTCAGTTCATTTGTTTTGGC[G/A]TGAATAATGAGGATGGCAGGCTTTTTTAAATTTTGAAAATGCACACCATT
Lotus_SNP1253	scaffold1134	283036	283135	283085	LG1	1Bin84	60.776	TTGAACCGGTTTGGTTCAGCTCAATGAGTTCAGTTCATTTGTTTTGGCG[T/C]GAATAATGAGGATGGCAGGCTTTTTTAAATTTTGAAAATGCACACCATTT
Lotus_SNP1254	scaffold1134	283060	283159	283109	LG1	1Bin84	60.776	TGAGTTCAGTTCATTTGTTTTGGCGTGAATAATGAGGATGGCAGGCTTT[T/C]TTAAATTTTGAAAATGCACACCATTTTTTCAAACTATCGCAATTGGCGCG
Lotus_SNP1255	scaffold1134	283078	283177	283127	LG1	1Bin84	60.776	TTTGGCGTGAATAATGAGGATGGCAGGCTTTTTTAAATTTTGAAAATGC[A/G]CACCATTTTTTCAAACTATCGCAATTGGCGCGCACGTCTGCTGGCAGTTG
Lotus_SNP1256	scaffold1134	289676	289775	289725	LG1	1Bin84	60.776	CGGGTTTGCATCCGTACCGGTCGGTTTCGGGTTGGGCACATACATAAAC[T/C]GAAATCTCGGGTCGGTTTCGGTTTTCTTGCGTGAAAACCGAAACCAACCC
Lotus_SNP1257	scaffold1134	289776	289875	289825	LG1	1Bin85	61.317	GACCCGAACCGAACTAGTATTCTACTAGTTTGGTAGTTCCTACTTCCTA[G/C]TTTGAGTAGTTTTCTAATTCCTACTAGTCCTCTACTTTTAGATTTCTACT
Lotus_SNP1258	scaffold1134	289819	289918	289868	LG1	1Bin85	61.317	TTCCTAGTTTGAGTAGTTTTCTAATTCCTACTAGTCCTCTACTTTTAGA[T/C]TTCTACTAGAACTAGAACTCTAGAAGGCCCATTAGGCAATTACAATTAGA
Lotus_SNP1259	scaffold1134	316286	316385	316335	LG1	1Bin85	61.317	CCGCACCTGATACCGAAACCTTGTGCCCGGTTCAATAAGAAGTTGGACG[C/T]AGTTTGTGCAAGTTTTCACTTCTCACTTCGTCACCAGCAAAAGGTGCCCG
Lotus_SNP1260	scaffold1134	316343	316442	316392	LG1	1Bin85	61.317	GCAAGTTTTCACTTCTCACTTCGTCACCAGCAAAAGGTGCCCGCGTACT[C/T]AGGAAAGCCTCCTCGGCATAATGCAAAAGGAAGGGGAGTCCATCTGGAGT
Lotus_SNP1261	scaffold1134	316355	316454	316404	LG1	1Bin86	61.788	TTCTCACTTCGTCACCAGCAAAAGGTGCCCGCGTACTCAGGAAAGCCTC[C/A]TCGGCATAATGCAAAAGGAAGGGGAGTCCATCTGGAGTTACATCAAGCGG
Lotus_SNP1262	scaffold1134	316432	316531	316481	LG1	1Bin86	61.788	CCATCTGGAGTTACATCAAGCGGTTCAATGACGCTTGCTTGAAAATACA[T/C]GACCTGGATCCTGTGGTTCACCTCACAGCAGCCAAGCGAGGTATCACCCA
Lotus_SNP1263	scaffold585	44486	44585	44535	LG1	1Bin86	61.788	CTCCCGTAGCAAGGTTCGCAGTTGTTCAACCATCTCTGCCAACTGCTGC[T/A]CGATGTTACGTGTGGCTATACGCTGTTCTTCGATTGCTCTCCAAGCAGCT
Lotus_SNP1264	scaffold585	44598	44697	44647	LG1	1Bin86	61.788	TCTCCGTCACGGGGTGGGTTGCGACTACTACCGTCTGGGTTGGACATGA[C/T]TGGGCGAATTCCCTACTCTGATACCACCTGACGCAGCGTGGAAGCAATGA
Lotus_SNP1265	scaffold879	87291	87390	87340	LG1	1Bin86	61.788	TGGCCTAACTCCGAGGTGCCTATCGCCGGATTGCTGGTTGTTGAGGTCG[G/T]TCTATTTTTGATTGTTCTACGACGGCATGAGTGCACCGAACTTCTCCCGT
Lotus_SNP1266	scaffold879	87359	87458	87408	LG1	1Bin86	61.788	ACGACGGCATGAGTGCACCGAACTTCTCCCGTGCCTACATCTGGAAATT[T/C]GTGCTTCATCTCATAGAATTGTCGCGCTTCAATCCCGATGGGAACTGCTA
Lotus_SNP1267	scaffold879	115662	115761	115711	LG1	1Bin86	61.788	GGTGACCCTGTCTCGAGGTCACTTTAGCCCGGTATAGGTGGGTACTCGA[A/G]ACTGTTACGCTGCGTGCTGATCATACTGAACTATCATCTGTTAGTCAGGT
Lotus_SNP1268	scaffold879	115666	115765	115715	LG1	1Bin86	61.788	ACCCTGTCTCGAGGTCACTTTAGCCCGGTATAGGTGGGTACTCGAAACT[G/A]TTACGCTGCGTGCTGATCATACTGAACTATCATCTGTTAGTCAGGTTGTG
Lotus_SNP1269	scaffold879	115713	115812	115762	LG1	1Bin86	61.788	CTGTTACGCTGCGTGCTGATCATACTGAACTATCATCTGTTAGTCAGGT[T/C]GTGTCCACGTATCCCCTTGTTACGAGATTGGGCCAAATCACCCTTCATCA
Lotus_SNP1270	scaffold879	129613	129712	129662	LG1	1Bin86	61.788	CGATCTGGGCACTTCTATCCATCTGCTGACTGGCTCCTTGTTGGCGGCG[G/A]ACGACACTTAGGAAGACGGAAAAGAAGGATTCTCGGGGATTTACCCGGTG
Lotus_SNP1271	scaffold879	129620	129719	129669	LG1	1Bin86	61.788	GGCACTTCTATCCATCTGCTGACTGGCTCCTTGTTGGCGGCGGACGACA[C/T]TTAGGAAGACGGAAAAGAAGGATTCTCGGGGATTTACCCGGTGGGAATAC
Lotus_SNP1272	scaffold879	246168	246267	246217	LG1	1Bin86	61.788	AAGTCTAAAAGACTAGTAGGAATTAGGAAACTACTCAAACTAGGAAGTA[G/A]GAACTATCAAACTAGTAGAAGAAAGACTAATTCGGGTCGGGTCGGGTCGG
Lotus_SNP1273	scaffold879	298355	298454	298404	LG1	1Bin86	61.788	GCACCATTCTCTCATACGGCACCGGCACTCAGACTCCCAAGTCAGGCTT[C/T]GGGCTCGGGCCCGGACTTCAGGCTTTTTTGAGGGCCGGGCTCGGACCCAA
Lotus_SNP1274	scaffold879	298375	298474	298424	LG1	1Bin86	61.788	ACCGGCACTCAGACTCCCAAGTCAGGCTTCGGGCTCGGGCCCGGACTTC[A/G]GGCTTTTTTGAGGGCCGGGCTCGGACCCAAGTTTTTGGCCCGTTGGTCGG
Lotus_SNP1275	scaffold879	298428	298527	298477	LG1	1Bin87	62.981	TTTTTTGAGGGCCGGGCTCGGACCCAAGTTTTTGGCCCGTTGGTCGGGC[C/T]GGGCTCGGGCTTGGGCCTAAAAAGTTTATGTTAATAAAGAGCAAAAGCCA
Lotus_SNP1276	scaffold879	298479	298578	298528	LG1	1Bin87	62.981	GGCTCGGGCTTGGGCCTAAAAAGTTTATGTTAATAAAGAGCAAAAGCCA[T/G]GCCCGAGCCCAGCCCGACCCGGCCCATGAATAGGTCTACTTGTAGCTAAG
Lotus_SNP1277	scaffold879	298486	298585	298535	LG1	1Bin87	62.981	GCTTGGGCCTAAAAAGTTTATGTTAATAAAGAGCAAAAGCCATGCCCGA[G/T]CCCAGCCCGACCCGGCCCATGAATAGGTCTACTTGTAGCTAAGGGAGAGG
Lotus_SNP1278	scaffold879	298652	298751	298701	LG1	1Bin87	62.981	TGGTTAATTACCTTATGGCTTTTTTCTTAATTCCATATCCTTGGATCTT[C/T]ATAGAATGGCTGAATTCAATGACCATTTAAGTGTAAATGTTGGGCCCATA
Lotus_SNP1279	scaffold879	306888	306987	306937	LG1	1Bin87	62.981	TTGATTCAATCCCCAAGATTGAGTGATTGTGTGATCCCTAAAGCTACTC[T/C]GCCCCCTCCTTTATATAGCTTAAAGGGGAGGGGGTGGTCTCCTACTTCCT
Lotus_SNP1280	scaffold879	307159	307258	307208	LG1	1Bin87	62.981	AGGCTTCAGTCAGACTTTTCTGCAAGTTGGGCTTCAGCTGCGGATTGGG[T/C]CTTCCCGTGAATTTGCCCTGACTTTGGGCCCGGATTTGACTTTGATGTAG
Lotus_SNP1281	scaffold879	390028	390127	390077	LG1	1Bin88	63.507	ATTTCACTACCAGAGCATCATCGTGTGGAGTACTATATACCACGCAAGT[C/T]ATCTTCTGTGAAATAGATTACTTCTTCTGTGCGAGGGCGCTTCGGCGGGT
Lotus_SNP1282	scaffold879	390029	390128	390078	LG1	1Bin88	63.507	TTTCACTACCAGAGCATCATCGTGTGGAGTACTATATACCACGCAAGTC[A/G]TCTTCTGTGAAATAGATTACTTCTTCTGTGCGAGGGCGCTTCGGCGGGTT
Lotus_SNP1283	scaffold879	390127	390226	390176	LG1	1Bin88	63.507	TTATCACTATCATGTTCAAGGTCTCAAATTGAGCTTCTACCTGCTGAAG[C/T]CGTGCACCCTGCTACAATTGACCCTCCCGTAATCATGTTAATGATTCCAT
Lotus_SNP1284	scaffold879	390156	390255	390205	LG1	1Bin88	63.507	TGAGCTTCTACCTGCTGAAGCCGTGCACCCTGCTACAATTGACCCTCCC[G/A]TAATCATGTTAATGATTCCATGGGTAGGCCACTCTGCTGGCTGTGAGTAG
Lotus_SNP1285	scaffold879	390192	390291	390241	LG1	1Bin88	63.507	AATTGACCCTCCCGTAATCATGTTAATGATTCCATGGGTAGGCCACTCT[G/A]CTGGCTGTGAGTAGACCTGTTCATGGGCCGGGCCAAGCTTGGGCCGGGCT
Lotus_SNP1286	scaffold879	475361	475460	475410	LG1	1Bin88	63.507	ACAAAAAGACGAAAAATCCAGAATCATGCATGAGGACTGCCAGCCGGGT[T/C]GGTCTCCATGTGCTCTCCCACATCCTCTTGACCCGAGGGGTCCGCCTCTT
Lotus_SNP1287	scaffold444	922922	923021	922971	LG1	1Bin88	63.507	CATGAAGTGGCCATCTCGGCTGAAGGCCGATCCTAGTGTAAGGAATAAA[G/A]ATTTGTATTGTAGTTTCCACAAAGATCACGGTCATAGCACCGGAAATTGT
Lotus_SNP1288	scaffold444	922733	922832	922782	LG1	1Bin88	63.507	CACCATGGCCGAGTTCCTCAAGCTCGTGGATCGGTTTATAGGGGCAGAG[G/A]AAGAGATCAACCAGAAGGGCGAGTAGGCCCTCGAGAAAAGAAAGAGAGAA
Lotus_SNP1289	scaffold444	922727	922826	922776	LG1	1Bin88	63.507	GCCCAACACCATGGCCGAGTTCCTCAAGCTCGTGGATCGGTTTATAGGG[G/A]CAGAGGAAGAGATCAACCAGAAGGGCGAGTAGGCCCTCGAGAAAAGAAAG
Lotus_SNP1290	scaffold444	922710	922809	922759	LG1	1Bin88	63.507	CACATGGTTGTCAATCAGCCCAACACCATGGCCGAGTTCCTCAAGCTCG[T/C]GGATCGGTTTATAGGGGCAGAGGAAGAGATCAACCAGAAGGGCGAGTAGG
Lotus_SNP1291	scaffold444	922679	922778	922728	LG1	1Bin88	63.507	GCGAGGTATTACCCATAAAGAATTCAAGTGGCACATGGTTGTCAATCAG[C/T]CCAACACCATGGCCGAGTTCCTCAAGCTCGTGGATCGGTTTATAGGGGCA
Lotus_SNP1292	scaffold444	895234	895333	895283	LG1	1Bin88	63.507	AAAACAGAATCAATTACCTATACGGTCCAACCGTCTAGATCAACAACAG[T/C]TCGAAAGCGTTGGATTTAAGTTCAGGCTTGAGCTCAATTTGATGTAGAAA
Lotus_SNP1293	scaffold444	895050	895149	895099	LG1	1Bin88	63.507	ACCGGTTTTCGGGTCGACGATCCGACCATCCGATTCGAACGGACGGCTC[A/G]TTCTAACAACAAAATTAAAAAATTAAAAAAGGTAAAAAACTGTTAAACAG
Lotus_SNP1294	scaffold444	895040	895139	895089	LG1	1Bin88	63.507	CTTTCTAGCCACCGGTTTTCGGGTCGACGATCCGACCATCCGATTCGAA[C/T]GGACGGCTCATTCTAACAACAAAATTAAAAAATTAAAAAAGGTAAAAAAC
Lotus_SNP1295	scaffold444	808468	808567	808517	LG1	1Bin88	63.507	GTGCCCCGCATGCACATCTCACCATGTATTGGAAACATCTCCTATACTT[A/G]TCATGTGGAGATGTTCTCAATATATAGTTGGGATGTGCTGTGGGCACGTG
Lotus_SNP1296	scaffold444	753173	753272	753222	LG1	1Bin88	63.507	CTTTGTGCGTTATGCCTCTTTTGGCTGTTGTGAGCCTCACTGCGGGGTC[T/A]AGATCATGTATCTGCAGACATGCATCATTGAATCTCTTGATGTAACTGCG
Lotus_SNP1297	scaffold444	753166	753265	753215	LG1	1Bin88	63.507	TCGGACTCTTTGTGCGTTATGCCTCTTTTGGCTGTTGTGAGCCTCACTG[C/T]GGGGTCTAGATCATGTATCTGCAGACATGCATCATTGAATCTCTTGATGT
Lotus_SNP1298	scaffold444	753132	753231	753181	LG1	1Bin88	63.507	TACGTCCTTGGGCTTGTTGGCAACCACGTGCCACTCGGACTCTTTGTGC[G/A]TTATGCCTCTTTTGGCTGTTGTGAGCCTCACTGCGGGGTCTAGATCATGT
Lotus_SNP1299	scaffold444	753120	753219	753169	LG1	1Bin88	63.507	TAGGAATTCAGTTACGTCCTTGGGCTTGTTGGCAACCACGTGCCACTCG[G/A]ACTCTTTGTGCGTTATGCCTCTTTTGGCTGTTGTGAGCCTCACTGCGGGG
Lotus_SNP1300	scaffold444	753086	753185	753135	LG1	1Bin88	63.507	CCTCCTCCGTTCCGATTAACTGGTCCGCGAGCTTTAGGAATTCAGTTAC[G/A]TCCTTGGGCTTGTTGGCAACCACGTGCCACTCGGACTCTTTGTGCGTTAT
Lotus_SNP1301	scaffold444	663104	663203	663153	LG1	1Bin88	63.507	TAAAAAATTTCTACATCTACATCAACGTGGTCCCCACGAATGGGTTCCT[T/C]TCACATCGATTTCATCAACACCGTTGAAGTTGAACTTGCCCATCGTAGTA
Lotus_SNP1302	scaffold444	488852	488951	488901	LG1	1Bin88	63.507	GGTATCTGAGACAAGCCACCCCAACCAACTTGGTGGCACATCAGTGTCA[G/G]CCTTGGCAGGATAAATCTCCCCAGATCTATCCATTGACTGTGAAGATTAT
Lotus_SNP1303	scaffold444	296115	296214	296164	LG1	1Bin88	63.507	GTCTAACCTTCCAGTCCAGTCGGGTTTTGAAAACACTGTCTAGTATCTA[T/C]ATTGGATGCTTATAAAAGAGAGGGTGCATGTGACGCTTTGGGGATCGGGA
Lotus_SNP1304	scaffold444	273024	273123	273073	LG1	1Bin88	63.507	TGGAAAGCTAGGGATGTTGTTGATGCCGAGCCATTGTTGTCTTCGTCGG[T/C]ATTTTCATCACTGGCGGCATCATTGCAGGAAATTTGCAGCTTCGAAGATT
Lotus_SNP1305	scaffold444	273016	273115	273065	LG1	1Bin88	63.507	ATTCACAGTGGAAAGCTAGGGATGTTGTTGATGCCGAGCCATTGTTGTC[T/C]TCGTCGGTATTTTCATCACTGGCGGCATCATTGCAGGAAATTTGCAGCTT
Lotus_SNP1306	scaffold444	208117	208216	208166	LG1	1Bin88	63.507	TCATCGCCCCACTCCCCGCTACAATCGGAACAACGTTCACCGAACCCTC[A/G]GTCGTGCCCCCAGCGGCCAGCCCAAACCAGCTGGAGGACCTGATGCAGTG
Lotus_SNP1307	scaffold444	208099	208198	208148	LG1	1Bin88	63.507	CTCTCACAATGGCACCTATCATCGCCCCACTCCCCGCTACAATCGGAAC[A/G]ACGTTCACCGAACCCTCAGTCGTGCCCCCAGCGGCCAGCCCAAACCAGCT
Lotus_SNP1308	scaffold444	208091	208190	208140	LG1	1Bin88	63.507	GAACATGCCTCTCACAATGGCACCTATCATCGCCCCACTCCCCGCTACA[A/G]TCGGAACAACGTTCACCGAACCCTCAGTCGTGCCCCCAGCGGCCAGCCCA
Lotus_SNP1309	scaffold444	208067	208166	208116	LG1	1Bin88	63.507	CTCAGCGGATGGAATTCCCAACTTGAACATGCCTCTCACAATGGCACCT[A/G]TCATCGCCCCACTCCCCGCTACAATCGGAACAACGTTCACCGAACCCTCA
Lotus_SNP1310	scaffold444	118437	118536	118486	LG1	1Bin88	63.507	GGACTCTTCACTCTCGTCAAAAAGACTACCTAAGCTGACGCTAGACATA[C/T]CGAATTAGAGGAACAAGACAAAAGGAAATGGAAACAAAGAGATGAATTCA
Lotus_SNP1311	scaffold444	118121	118220	118170	LG1	1Bin88	63.507	ATGAGAGTTGCAGCCCGGCTACAAGCTGCTCCTTGAACACCATGATCTT[A/G]TCATGACCGTGATCCCAAGGAAAACTACCTAAGGGAATGTTGTATACAAG
Lotus_SNP1312	scaffold203	363587	363686	363636	LG1	1Bin88	63.507	TTTCTGACCCGGGCGTTATAGTACCGAGCTACTCTTTGTTGGTAAGATG[C/T]AGTCTGGATGTAAGCCAGGTCTCGTACCTCTTCTACCAGGTCTAGGTTGG
Lotus_SNP1313	scaffold203	363903	364002	363952	LG1	1Bin88	63.507	AGTATCGCTTTGTTAGTGACTTCTGCTTACCCATTTGCCTAGGGGTGTT[C/T]CACCGAGGTCAAATTTTGTTGAATTCCCATTTCGGCACACCAGTTTTGAA
Lotus_SNP1314	scaffold203	363913	364012	363962	LG1	1Bin88	63.507	TGTTAGTGACTTCTGCTTACCCATTTGCCTAGGGGTGTTCCACCGAGGT[C/G]AAATTTTGTTGAATTCCCATTTCGGCACACCAGTTTTGAAACTTGGTATC
Lotus_SNP1315	scaffold203	400036	400135	400085	LG1	1Bin88	63.507	GTCAATAATTGAAGACAGTTTAACAATATGATGAATTCAAATCATCCCC[T/C]CATAAGAGGCACCCCACAACGTCCCACAGCACATCCCGCCGTATATTAGG
Lotus_SNP1316	scaffold203	400066	400165	400115	LG1	1Bin88	63.507	ATGAATTCAAATCATCCCCTCATAAGAGGCACCCCACAACGTCCCACAG[C/T]ACATCCCGCCGTATATTAGGAACATTTCCCGATTACCAAAAAATAATAAA
Lotus_SNP1317	scaffold203	617854	617953	617903	LG1	1Bin88	63.507	CTTTTCAAAACGTTCAAAACTCACCATATCAGTGAGGCTGTCTTGATTA[C/T]ATTTAATGTTGGAATCCTTCTTGTGTCAAGAACACTCATGGCTGCTATGT
Lotus_SNP1318	scaffold203	618038	618137	618087	LG1	1Bin88	63.507	CCTCGTGGAGAACCATATACAGTCGTCGTCTTTTCCTCGAGGCCCCATT[C/C]ACTTTTTGATAAATTATTTATCCGGGTAAATGCAATTACCTAATTACCTG
Lotus_SNP1319	scaffold203	641204	641303	641253	LG1	1Bin88	63.507	TATGAAGAGAGCAATTGCCTACCCGGCCAGCACCTCACACACTCCTTCC[G/T]ACATCAAGATTCGGGAGCCAACTCCCTATTCGGGCACTCGCGATGCACGA
Lotus_SNP1320	scaffold203	641431	641530	641480	LG1	1Bin88	63.507	TACATTCATGGGCCGATTTTAAGCAAGAGTTGAAGAGACAGTTCTATCC[A/G]GAGAATGTGAAGTTCCTTGCCCGCCGAAGGATGAAGTCTCTCAAGCACGA
Lotus_SNP1321	scaffold203	641441	641540	641490	LG1	1Bin88	63.507	GGCCGATTTTAAGCAAGAGTTGAAGAGACAGTTCTATCCAGAGAATGTG[A/G]AGTTCCTTGCCCGCCGAAGGATGAAGTCTCTCAAGCACGATGACTCGCTA
Lotus_SNP1322	scaffold203	641470	641569	641519	LG1	1Bin88	63.507	AGTTCTATCCAGAGAATGTGAAGTTCCTTGCCCGCCGAAGGATGAAGTC[T/C]CTCAAGCACGATGACTCGCTACACGAGTATGTGAAGGAATTCTCTGCTCT
Lotus_SNP1323	scaffold203	645720	645819	645769	LG1	1Bin89	64.687	TGTGAGAAGTAACCGGACCATGTCTAGCAGTGTCCTATTCCTCCTCTCT[A/G]AAACACCGTTAAGCTGGGGTGTTGCAGGAGGAGTCAACTGTGAGATAATC
Lotus_SNP1324	scaffold203	755679	755778	755728	LG1	1Bin89	64.687	ATGGCCAAAAACCGTTGAATGAGTCGACGGTTTGACTACCCGGGTCAAC[G/A]ATCATTGACTGATTCAACGATTTTTTATTAGGGACCGGGTTTGGGGTAAA
Lotus_SNP1325	scaffold203	755702	755801	755751	LG1	1Bin89	64.687	TCGACGGTTTGACTACCCGGGTCAACGATCATTGACTGATTCAACGATT[T/C]TTTATTAGGGACCGGGTTTGGGGTAAAATGGAACTGGTTGCCTGGACATT
Lotus_SNP1326	scaffold203	795841	795940	795890	LG1	1Bin89	64.687	GGCTGGCTTCATCCACTGAATCGATGCTCTGGAAAGAGGCTCGTATGGA[G/A]GGAGATGAGAAGGTTGAAGAAGAAGAGCTGCGTGGCAAGAAAGGGTTGGA
Lotus_SNP1327	scaffold784	50221	50320	50270	LG1	1Bin89	64.687	GGACACCGCTTGCTGGTAACAAAGTGTGCAGTGAAGACCTGCACGAACT[A/G]GGTCCAGCTTCTTATCGACCCGGGGGCTAGTTCCTGTACCAGGTGCGGGC
Lotus_SNP1328	scaffold784	65722	65821	65771	LG1	1Bin89	64.687	TGAAGTTGTTCATGACCGCGCAGATGTCCAAGGGGCAGAAAGTTCATGA[G/C]CATTGTCTTCGGATGATGAGCTACATTAGCGAACTCGAGGCTCTTGGATC
Lotus_SNP1329	scaffold784	65734	65833	65783	LG1	1Bin90	65.273	TGACCGCGCAGATGTCCAAGGGGCAGAAAGTTCATGAGCATTGTCTTCG[G/A]ATGATGAGCTACATTAGCGAACTCGAGGCTCTTGGATCCGGGCTAGATCT
Lotus_SNP1330	scaffold784	73308	73407	73357	LG1	1Bin90	65.273	AAAATTGGATAAAGTTGCCAAAAACCCTGCCCCAAAGCGTCCGGTTGAT[C/T]GGGCTTCTAAGGCCCGCAGAAGGGACTACCTTGAGTGGGAGGAAAAGAAC
Lotus_SNP1331	scaffold784	73944	74043	73993	LG1	1Bin90	65.273	GACCGGCCACTGGAGAAGGAACTGTCCTGCCTACCTGGAGAAGGAACTA[T/C]CCGGCCACTGGAGAAGGCCCCAGAAAAAGGGCATCCGATGCCTGTCACCA
Lotus_SNP1332	scaffold784	75693	75792	75742	LG1	1Bin90	65.273	AAGGTCCAGGGCAATACTGGAAATTTGGTCCGGTTCAAGGGTTCAAGTA[T/A]TCCTACACTGCATGTGCCTTAGGTCTCACCATGCCGGCTGAGATAAGCCG
Lotus_SNP1333	scaffold784	75699	75798	75748	LG1	1Bin90	65.273	CAGGGCAATACTGGAAATTTGGTCCGGTTCAAGGGTTCAAGTATTCCTA[C/T]ACTGCATGTGCCTTAGGTCTCACCATGCCGGCTGAGATAAGCCGCCCCAA
Lotus_SNP1334	scaffold784	75727	75826	75776	LG1	1Bin90	65.273	TCAAGGGTTCAAGTATTCCTACACTGCATGTGCCTTAGGTCTCACCATG[C/G]CGGCTGAGATAAGCCGCCCCAACAGTTGGCAGCACACCAGTGTCAGCCTT
Lotus_SNP1335	scaffold784	75940	76039	75989	LG1	1Bin90	65.273	AAAGAAACATGTACTTCATTTGTTTACATTAAATAACAAAAGTACATCA[A/G]AACTGATTGAAGCTAAGGGCATACAAAAATTGTCCAACATGCCGATCTTC
Lotus_SNP1336	scaffold784	76196	76295	76245	LG1	1Bin90	65.273	ATCGTGGCAAAGATCTCGGAACTACTCCGTAAAGCCCGCGAGGAGTCCA[C/T]TATATAAAGGCCTCCTTCCTGGGGCCCAAGGGATGCGCATTTTACTGCTT
Lotus_SNP1337	scaffold784	76207	76306	76256	LG1	1Bin91	65.7	GATCTCGGAACTACTCCGTAAAGCCCGCGAGGAGTCCACTATATAAAGG[C/A]CTCCTTCCTGGGGCCCAAGGGATGCGCATTTTACTGCTTACTAGCTCTCT
Lotus_SNP1338	scaffold784	76306	76405	76355	LG1	1Bin91	65.7	TTGCTCTCTAATTATTCTCATTTCCCACATACTGACTTAAGCATTAGAG[C/T]GACCTTGCCGGGTAAGCACCCTCGTGTTCTCTGATTCTTTCTGTGTAGAT
Lotus_SNP1339	scaffold784	81818	81917	81867	LG1	1Bin91	65.7	ACGCGGCTCAGGGTGCCGCTGTCGTGCAGTGCGCGCTGCTGCCTGGCGG[T/C]GCGTGCTGCGCGCCATGGTGTTGCTGTCATGCGGTGCCGGGCGTGTGCGT
Lotus_SNP1340	scaffold784	108334	108433	108383	LG1	1Bin91	65.7	CCAGTGCGCACTGACAAGCCCATCAATCTCCAACAAGGGAAGAAGCCAC[G/A]AGGAGCCCAAAGCCATCAGGGCCACCGGTACACTAGAAGACCCACTACTC
Lotus_SNP1341	scaffold784	186088	186187	186137	LG1	1Bin91	65.7	CTTTATGGGTGATGCCGCGCTTGGCCGCAGTGAGTCGAACTGCAGGGTC[C/T]AGGTTGGGTATTTGTAAACAAGCATCGTTGAATTGCTTGATATAGCTTTG
Lotus_SNP1342	scaffold784	186093	186192	186142	LG1	1Bin91	65.7	TGGGTGATGCCGCGCTTGGCCGCAGTGAGTCGAACTGCAGGGTCCAGGT[T/T]GGGTATTTGTAAACAAGCATCGTTGAATTGCTTGATATAGCTTTGGATGG
Lotus_SNP1343	scaffold784	186122	186221	186171	LG1	1Bin91	65.7	TCGAACTGCAGGGTCCAGGTTGGGTATTTGTAAACAAGCATCGTTGAAT[T/C]GCTTGATATAGCTTTGGATGGACACCCCTTCCCTTTGGACTATGCCAAGG
Lotus_SNP1344	scaffold784	186226	186325	186275	LG1	1Bin91	65.7	TCTCTTGAGTTCTAGGACATCTCTTGTTGGTGACAAAGTGGGAAACAAA[A/G]ACTTGTACGAATTGCATCCAGCTCCTTATTGATCCGGGCGCAAGGTTTCG
Lotus_SNP1345	scaffold784	186242	186341	186291	LG1	1Bin91	65.7	ACATCTCTTGTTGGTGACAAAGTGGGAAACAAAAACTTGTACGAATTGC[A/G]TCCAGCTCCTTATTGATCCGGGCGCAAGGTTTCGGTACCACATACGGGTC
Lotus_SNP1346	scaffold784	235931	236030	235980	LG1	1Bin91	65.7	ACCTCCCAATAGCTCAATACGAAGAAAGTTTTTGCACTAGGGCAACCGA[T/C]CGACCTAGCGGCTATTCGACCGAGCTAAACAACAGAAACAGGAAAGAATT
Lotus_SNP1347	scaffold784	235934	236033	235983	LG1	1Bin91	65.7	TCCCAATAGCTCAATACGAAGAAAGTTTTTGCACTAGGGCAACCGATCG[A/G]CCTAGCGGCTATTCGACCGAGCTAAACAACAGAAACAGGAAAGAATTCCA
Lotus_SNP1348	scaffold784	269485	269584	269534	LG1	1Bin91	65.7	AGTCGCTTTGGTCCATCGGTTCGGAATCCTTGAGGTTTTGGATCTGGGG[A/G]CCGACATGGCGGATGTGAGGGAGGGAATTGACGCCGAAAAGGGCGAAGGT
Lotus_SNP1349	scaffold784	269524	269623	269573	LG1	1Bin91	65.7	GGATCTGGGGACCGACATGGCGGATGTGAGGGAGGGAATTGACGCCGAA[A/T]AGGGCGAAGGTCGATTGAGATTCTTTGAATTCGATGTCGCAGAAGAAGAG
Lotus_SNP1350	scaffold1038	116167	116266	116216	LG1	1Bin91	65.7	CTCAGCTTTTGTGGCCCAATTGGATATGGTAACTTTCAATGGCTGAAAC[A/G]AAAGCATTACACAAAAGTGATAATCTGCTTAATCAGAGCTTAAGAAGAGA
Lotus_SNP1351	scaffold1038	148893	148992	148942	LG1	1Bin91	65.7	CGAAACAGAAACAAATGAAAAAGTCGCTTGTCAGTTGAACCAACCATCT[C/G]TGGGCTCGATCTGGTTCTGAAATCTATGCATATTTATCTACACGGGACAC
Lotus_SNP1352	scaffold1038	149004	149103	149053	LG1	1Bin91	65.7	AATACAAAACGCGAGACCCGATAAAACAGTCGCCAAAATACAGTTAACA[A/G]AAATAAGTTGATGATATTGAATTAAAAAAGAAGAAAGAAAGGGAATTCTC
Lotus_SNP1353	scaffold1038	168690	168789	168739	LG1	1Bin91	65.7	AATTTGATGAGGATGGAGACACCATTTTGCAACCAAAAGCATATCTGGG[C/G]TTATCACTGGATCAAACAGCATCAGAAACTGGTATGGGAAGCTTTAGTCG
Lotus_SNP1354	scaffold1038	621516	621615	621565	LG1	1Bin91	65.7	AAAGCCTGTCCTCGACACCCAACTAAGCTAAGCCCCAACTCCGGAGCTC[G/A]GCACACCATGGTCGTGCATTACAATGACTCCAACATCGGAGCTCAACTTC
Lotus_SNP1355	scaffold1038	621561	621660	621610	LG1	1Bin91	65.7	GCTCGGCACACCATGGTCGTGCATTACAATGACTCCAACATCGGAGCTC[A/G]ACTTCCACTAGGAATCAGAGAGCCGTTCCTCGGTCCCACCAGGAAGATGG
Lotus_SNP1356	scaffold1038	621586	621685	621635	LG1	1Bin91	65.7	ACAATGACTCCAACATCGGAGCTCAACTTCCACTAGGAATCAGAGAGCC[G/A]TTCCTCGGTCCCACCAGGAAGATGGACCTCGAAGCTTAGCTCGATACCTC
Lotus_SNP1357	scaffold1038	621597	621696	621646	LG1	1Bin91	65.7	AACATCGGAGCTCAACTTCCACTAGGAATCAGAGAGCCGTTCCTCGGTC[C/T]CACCAGGAAGATGGACCTCGAAGCTTAGCTCGATACCTCGGCGCTCTGCT
Lotus_SNP1358	scaffold195	82162	82261	82211	LG1	1Bin91	65.7	TTTAGGCTGGCTCCGAGTCTCTGTTTCATCATACCTTTTGATGCGGCAC[G/A]ATCCGGGCACTCTTAACTGTCTGTAGACTGGCTCCTTGTTGGCAACGGAC
Lotus_SNP1359	scaffold195	82182	82281	82231	LG1	1Bin91	65.7	CTGTTTCATCATACCTTTTGATGCGGCACGATCCGGGCACTCTTAACTG[T/C]CTGTAGACTGGCTCCTTGTTGGCAACGGACGATACCTGAGAAGATGGAAA
Lotus_SNP1360	scaffold195	174814	174913	174863	LG1	1Bin92	66.288	AACTTAAGCATCGGAGTATTCCCACCGGGAATCCTTCCTTTCATCTTCT[T/C]AGGTGCCATCCGTTGCCAACAAAGAGGCAGTCAGCAGCCAAGTAGGAGTG
Lotus_SNP1361	scaffold195	174822	174921	174871	LG1	1Bin93	66.872	CATCGGAGTATTCCCACCGGGAATCCTTCCTTTCATCTTCTTAGGTGCC[A/G]TCCGTTGCCAACAAAGAGGCAGTCAGCAGCCAAGTAGGAGTGCCCGGATC
Lotus_SNP1362	scaffold195	174825	174924	174874	LG1	1Bin93	66.872	CGGAGTATTCCCACCGGGAATCCTTCCTTTCATCTTCTTAGGTGCCATC[C/T]GTTGCCAACAAAGAGGCAGTCAGCAGCCAAGTAGGAGTGCCCGGATCGTG
Lotus_SNP1363	scaffold195	174856	174955	174905	LG1	1Bin93	66.872	ATCTTCTTAGGTGCCATCCGTTGCCAACAAAGAGGCAGTCAGCAGCCAA[G/C]TAGGAGTGCCCGGATCGTGCCGCATCAGTTGCCACAAAGATCCCAAAGTT
Lotus_SNP1364	scaffold477	72248	72347	72297	LG1	1Bin93	66.872	TGAGACTCGTGTTAGTTTAGAATGTTCACAGCCGGTGGATTGATCTGGG[G/A]AGATCTATCTTGATAAGGTTGACACTGATGTGCCGCCAAGTTGGTTGGGG
Lotus_SNP1365	scaffold477	72303	72402	72352	LG1	1Bin93	66.872	TATCTTGATAAGGTTGACACTGATGTGCCGCCAAGTTGGTTGGGGTAGC[A/C]TGTCTCAGCTGCTAGGGTGAGACCCGAGGTACATGCAGTGTAGGTTTACT
Lotus_SNP1366	scaffold477	78714	78813	78763	LG1	1Bin94	67.457	AAGATCTATCATGATAAGGCTGACACTGATGTACTGCCAAGTTGGTTGG[G/A]GTAGCCTGTCTCAGCTAATAGGGTGAGACCCGAGGTACATGCAGTGTAGG
Lotus_SNP1367	scaffold477	78731	78830	78780	LG1	1Bin94	67.457	GGCTGACACTGATGTACTGCCAAGTTGGTTGGGGTAGCCTGTCTCAGCT[A/G]ATAGGGTGAGACCCGAGGTACATGCAGTGTAGGTTTACTTGAAACCCTGA
Lotus_SNP1368	scaffold477	78733	78832	78782	LG1	1Bin95	68.044	CTGACACTGATGTACTGCCAAGTTGGTTGGGGTAGCCTGTCTCAGCTAA[T/C]AGGGTGAGACCCGAGGTACATGCAGTGTAGGTTTACTTGAAACCCTGAAC
Lotus_SNP1369	scaffold477	271052	271151	271101	LG1	1Bin95	68.044	GAGCAACAGCTCTATCTTTGGTTCGATCCTACAGCAGACTTCCACACTT[G/A]TTCCATTCTCTGGAACCCCCAACGCATTATCTTCTCTGTATGGAATAACC
Lotus_SNP1370	scaffold477	283136	283235	283185	LG1	1Bin96	68.526	CCAGCCCAACTAGTAGCGCCTCATACTCTGCTTCGTTGTTGGATGCCGC[A/G]AACTCAAACCGTAATGCGTACTCCAATTTCACACCACTTGGCCCGTATAG
Lotus_SNP1371	scaffold944	22121	22220	22170	LG1	1Bin96	68.526	ACTCCTCTCAAAATCTGAAAAAAGAATGCCCGGGGCGAAATAACAAATC[C/T]CACCTTAACTAATGTTGAATTTGATGATGATTGATGAGTGATGTGGGCTA
Lotus_SNP1372	scaffold944	22196	22295	22245	LG1	1Bin96	68.526	GATGATTGATGAGTGATGTGGGCTAGCCAAGCCCAACCCATTACGGGCT[G/A]AGAGGCCTGGCCCACTAATGCCTGACAGCGCCAGCCACAGCAGGGGGAGT
Lotus_SNP1373	scaffold944	22357	22456	22406	LG1	1Bin96	68.526	CCTAACTTTGTATGGCTCTCATCTGGTGCATTCATCTCCACCTGCCTCC[A/C]GCCCGCTCAAGTATAAATATGAGGTAACTCTCCCTTGACAAGGGATCCAA
Lotus_SNP1374	scaffold944	196117	196216	196166	LG1	1Bin97	69.105	TATTGGGAATTCATATAAGAATGGTTTTTAAAACCGGACCAGATCGGAC[G/A]GTCGGACCAGAAAATTTGGGAACCGGTCACCTGATTGTTCTGTTTTTCCC
Lotus_SNP1375	scaffold944	196121	196220	196170	LG1	1Bin97	69.105	GGGAATTCATATAAGAATGGTTTTTAAAACCGGACCAGATCGGACGGTC[G/A]GACCAGAAAATTTGGGAACCGGTCACCTGATTGTTCTGTTTTTCCCCAAA
Lotus_SNP1376	scaffold944	196122	196221	196171	LG1	1Bin97	69.105	GGAATTCATATAAGAATGGTTTTTAAAACCGGACCAGATCGGACGGTCG[G/T]ACCAGAAAATTTGGGAACCGGTCACCTGATTGTTCTGTTTTTCCCCAAAA
Lotus_SNP1377	scaffold944	196174	196273	196223	LG1	1Bin97	69.105	CAGAAAATTTGGGAACCGGTCACCTGATTGTTCTGTTTTTCCCCAAAAC[T/C]ATTGATTTTGGTCAGCAAATCGCTGAACCGGCTGGTTAACCGTTTGAACG
Lotus_SNP1378	scaffold944	196244	196343	196293	LG1	1Bin97	69.105	CGCTGAACCGGCTGGTTAACCGTTTGAACGGTTTTAACCATTTTTCAAA[C/T]TTTTTAATTTTTTGTCAGAATGGGCCGACCGTTCAACCCGATAACCGAAC
Lotus_SNP1379	scaffold944	196260	196359	196309	LG1	1Bin97	69.105	TAACCGTTTGAACGGTTTTAACCATTTTTCAAACTTTTTAATTTTTTGT[C/T]AGAATGGGCCGACCGTTCAACCCGATAACCGAACCCCTAACCGGTTCGGT
Lotus_SNP1380	scaffold944	196291	196390	196340	LG1	1Bin97	69.105	AACTTTTTAATTTTTTGTCAGAATGGGCCGACCGTTCAACCCGATAACC[G/A]AACCCCTAACCGGTTCGGTTTTAAAAACCATGCATATAAGGGTGGAGTCA
Lotus_SNP1381	scaffold944	333526	333625	333575	LG1	1Bin97	69.105	CACCAGAAGTCCAGAGAAACACCGCCTCAGGGATCCGCCTCCTCATCCT[C/A]TGGGGAGTCAGGCTCCTCTTCCTCCGCTTGGTCCGCCGTCTCATGAGGCA
Lotus_SNP1382	scaffold944	333612	333711	333661	LG1	1Bin97	69.105	CGTCTCATGAGGCAGACCCTTCATAGTAATTCCGTCGAGGTTGAGTCCG[G/A]AGAACTTCTTCCGAACCAGCCACCGGCAAAGCTTAAACCCAGAGTGGTAC
Lotus_SNP1383	scaffold944	334114	334213	334163	LG1	1Bin97	69.105	ACCTGCCAACGGAAGAGAAGATCAGAGGACAGCGGAGAGGAGAAAAACA[A/G]GAGAGGAAAAGGGTCACTTACCACCATGCAGTGGGCATAGGCGAACGCGG
Lotus_SNP1384	scaffold944	335166	335265	335215	LG1	1Bin97	69.105	GATTACTATGTCATTGGGACCATGCTCCCAGGGGAAGTTGCCAGTAGGG[T/C]TGTAGACCAGGTCCCCAGGGAGGCGAAAGTAGCGGATTAGAGATCTAAGT
Lotus_SNP1385	scaffold944	335423	335522	335472	LG1	1Bin97	69.105	TAGGTGTGGTATGGGTACCCAGACATGGCTGACAGCGATTGGGACTCAC[T/C]AGAGGAGACGGAACGAAGCAAATTGAGGAATTCGAGTAGAAAAGATGAAG
Lotus_SNP1386	scaffold944	335438	335537	335487	LG1	1Bin97	69.105	TACCCAGACATGGCTGACAGCGATTGGGACTCACTAGAGGAGACGGAAC[G/A]AAGCAAATTGAGGAATTCGAGTAGAAAAGATGAAGTGTGCAACACCAGAA
Lotus_SNP1387	scaffold588	56938	57037	56987	LG1	1Bin97	69.105	TAAAGAAACGGTCACCAAAGAAGGAGTATACGGTTTACCGGAGCTGGTT[C/T]GAAGGAGCTTCGTCACCAACTCCTTCGACTATCGCTCCCCCCAGATCCCA
Lotus_SNP1388	scaffold588	60484	60583	60533	LG1	1Bin97	69.105	CAGATGGGCAAAATTGGAAAGTTACACCTGACCCCTATACTCGATTATG[A/G]CATTTCACTAAGTGTCGGATCGGGTTGTCTTTGATATGCCAATCAGTGAG
Lotus_SNP1389	scaffold588	60560	60659	60609	LG1	1Bin97	69.105	GTCTTTGATATGCCAATCAGTGAGATCCTTAGATGGGGATCAAAACCTG[G/A]GTATGTTGGGACAGTCTGAGAATTCATCTGAGTGGGTGATCATAGTGACA
Lotus_SNP1390	scaffold588	155338	155437	155387	LG1	1Bin98	69.693	ATCCCTTCCTGACAAAAGGCTATAAGACTAGAATAAGTTAGGCTTACCG[A/G]TCATGTGGTTGGAGGCCCCTGAGTCAATGATCCAAGGGGAATCTGTGGGA
Lotus_SNP1391	scaffold588	350171	350270	350220	LG1	1Bin98	69.693	ATATCATTTTCAACTCGCAACCAAGTGCTAACTTAAGCATCGGAGCAAC[T/C]CCGCCGGGTAAACACCCTTGGGTTCTCCGGTTCATCTCTTGCAGGTTCAT
Lotus_SNP1392	scaffold588	382457	382556	382506	LG1	1Bin98	69.693	CATCAAACAGTTCAATAACGCTTGTTTACAGATACCAGACCTAGACCCC[G/A]CAGTTCAGCTTACAGTGGCCAAGAGAGGCATCACGCACAAAGAATTCAAG
Lotus_SNP1393	scaffold588	382464	382563	382513	LG1	1Bin98	69.693	CAGTTCAATAACGCTTGTTTACAGATACCAGACCTAGACCCCGCAGTTC[A/G]GCTTACAGTGGCCAAGAGAGGCATCACGCACAAAGAATTCAAGTGGCACG
Lotus_SNP1394	scaffold588	490048	490147	490097	LG1	1Bin98	69.693	TCAATGCAATTTGTGATCTCCTCCAGAGATTGAGTGATGCCTCAAGCTA[T/T]TCCACCCCCTCCTTTATATAGTTTAAAGGAAGGGGGTGGTCTCCTACTTC
Lotus_SNP1395	scaffold74	250487	250586	250536	LG1	1Bin99	70.269	GGCTCAGCCTCGAGGGAAGCATCTGCCTTGTCTCAAAAGGCATATGCTA[G/G]GTAGTGTAACATTCAAAGCCCATCACTAAAGAGGCTGAGGCCGGAGGACC
Lotus_SNP1396	scaffold74	250501	250600	250550	LG1	1Bin99	70.269	GGAAGCATCTGCCTTGTCTCAAAAGGCATATGCTAGGTAGTGTAACATT[C/T]AAAGCCCATCACTAAAGAGGCTGAGGCCGGAGGACCTCATCTCCTTCTCA
Lotus_SNP1397	scaffold74	396935	397034	396984	LG1	1Bin101	72.027	TGCCTCCCCTTTTTCAAAGCCCTCAAATGACCAAAGGACTTCCACTGGA[C/T]AGAAAAGTGTAAGTAGTCTTTTCAAGGGACGAGCTATTGCTCTACCTTTC
Lotus_SNP1398	scaffold74	396946	397045	396995	LG1	1Bin101	72.027	TTTCAAAGCCCTCAAATGACCAAAGGACTTCCACTGGACAGAAAAGTGT[A/G]AGTAGTCTTTTCAAGGGACGAGCTATTGCTCTACCTTTCGGTCGGGGATG
Lotus_SNP1399	scaffold74	396965	397064	397014	LG1	1Bin101	72.027	CCAAAGGACTTCCACTGGACAGAAAAGTGTAAGTAGTCTTTTCAAGGGA[C/T]GAGCTATTGCTCTACCTTTCGGTCGGGGATGAGGTCGTCAGCTCAGTACT
Lotus_SNP1400	scaffold74	397072	397171	397121	LG1	1Bin101	72.027	GAAGAGGACCGGGTACAGAGGCCAATCTACTACACCAGCAAGGTCCTCA[A/G]CGGCACAGAGACCCGATACTCTAATCTCGAAAAGTTGGCTCTGGCCCTCG
Lotus_SNP1401	scaffold74	397223	397322	397272	LG1	1Bin101	72.027	TACTCACCAGCCAGCCCCTTAAGCAGGTGCTACAAAGATCGGAAGTGTC[G/A]GGCTGCCTAGTCAAGTGAAGCGTGGAGCTGAGTGAATTCAACATTGAGTA
Lotus_SNP1402	scaffold942	80113	80212	80162	LG1	1Bin101	72.027	TGGGCCCATAGAGTCCATGTGATGGGCTCAGGGGGTTTACTAGGCTTTC[C/C]AGTGAATTCAGCTAGGCTTTGTAACAAAGGCTGGGCCGAACCCTTGTGGC
Lotus_SNP1403	scaffold942	164904	165003	164953	LG1	1Bin101	72.027	TTCCCGGTTCCGTGGGACAACCTCCCGTAACAAGGTTCGCAGTTGTTCA[G/G]CCATCTCTACCAACTGCTGCTCGATGTTACGTGTGGCTGTACGCTGTTCT
Lotus_SNP1404	scaffold942	164997	165096	165046	LG1	1Bin101	72.027	CTGTTCTTCGATTGCTCTCCAAACAGCTGGAAACCCCTGATCTCCGTCA[C/C]AGGGTGGGTTGCGACTGCTACCATCTGGGTTGGACATGACTGAGTGAATT
Lotus_SNP1405	scaffold942	165040	165139	165089	LG1	1Bin101	72.027	CCGTCACAGGGTGGGTTGCGACTGCTACCATCTGGGTTGGACATGACTG[A/A]GTGAATTCCCTGCTCTAATACCACCTGACGCAGCGTGGAAGCAATGAGAA
Lotus_SNP1406	scaffold209	97758	97857	97807	LG1	1Bin101	72.027	AAAAGTATCTCCCAACGAAGGTGTTCACGCCCAAGGAAGGATCCGAAAA[C/T]TGCTCCCACTGAAGATGGCGCAGTGCAGGATGGAGCAGAATCAATAGTGT
Lotus_SNP1407	scaffold209	97778	97877	97827	LG1	1Bin101	72.027	GTGTTCACGCCCAAGGAAGGATCCGAAAACTGCTCCCACTGAAGATGGC[G/A]CAGTGCAGGATGGAGCAGAATCAATAGTGTTCTTGTCCAAGAACTCTGTC
Lotus_SNP1408	scaffold209	97803	97902	97852	LG1	1Bin101	72.027	AAAACTGCTCCCACTGAAGATGGCGCAGTGCAGGATGGAGCAGAATCAA[T/C]AGTGTTCTTGTCCAAGAACTCTGTCCTTCGCAAGAATCAACAGGATGGTT
Lotus_SNP1409	scaffold209	171117	171216	171166	LG1	1Bin101	72.027	CAGTCTCAACAATATTGCGATGTTTGCATTCAGCTCGCCCATTCTGTAC[T/C]TGGGTGTGTACATGAAATATGGCGAGAGATACCCACATGATTAAAATAAT
Lotus_SNP1410	scaffold209	171155	171254	171204	LG1	1Bin101	72.027	CCATTCTGTACTTGGGTGTGTACATGAAATATGGCGAGAGATACCCACA[T/C]GATTAAAATAATTTTCAAAAGTCTTGAATTCAGAGCCACCATCACTTTGG
Lotus_SNP1411	scaffold209	192908	193007	192957	LG1	1Bin101	72.027	ATTATCTGGATCTTCATCTCTCCCCCCGTTCCCGTTGGAGGAATTCCAT[G/G]GCCCAACTGAGATCTCCATGAGGATATCTCAGAAACTGAGTTGCAGAGAG
Lotus_SNP1412	scaffold1435	13429	13528	13478	LG1	1Bin101	72.027	TGTAATATTCAAAGCAAGACAGTTTTACCTCTTAAACCCAATACTGATC[G/T]TTACAGAGTTTGAGAATTCTGAATCAGGATACTTAGTTAATTTTGTCCGG
Lotus_SNP1413	scaffold1435	13435	13534	13484	LG1	1Bin101	72.027	ATTCAAAGCAAGACAGTTTTACCTCTTAAACCCAATACTGATCGTTACA[G/A]AGTTTGAGAATTCTGAATCAGGATACTTAGTTAATTTTGTCCGGGATGAT
Lotus_SNP1414	scaffold1435	27902	28001	27951	LG1	1Bin101	72.027	AAAGTTACACCCGACCCCTAGACTCGATTATGACACTGCACTGGGTGTC[G/A]GATTGGGCTATCTTTGATGTACCAATCAGTGAGATCCTTAGCGGGGGTCA
Lotus_SNP1415	scaffold1435	57386	57485	57435	LG1	1Bin101	72.027	GGGTGTCCAGGACGTAATCAGTTTCCAAGAATTCCACATTTCGACTGCA[G/A]AACAATTTCTGCTCACTTGGGTCATAGAATAGGTAACCTACAGAGCCTTT
Lotus_SNP1416	scaffold1435	57391	57490	57440	LG1	1Bin101	72.027	TCCAGGACGTAATCAGTTTCCAAGAATTCCACATTTCGACTGCAGAACA[A/C]TTTCTGCTCACTTGGGTCATAGAATAGGTAACCTACAGAGCCTTTTGGGT
Lotus_SNP1417	scaffold1435	57578	57677	57627	LG1	1Bin101	72.027	AGTGTCTGACACTTGGTTTCTTTCCGGTCCAAAGTTCATATGGAGTATT[C/T]GGAACCGATTCGGTTGGAACCCGATTCAGCACATAAATCACAGTCTTTAA
Lotus_SNP1418	scaffold1435	65606	65705	65655	LG1	1Bin101	72.027	GACAAAGGGGCTGATCTTGTCACTATGATCACCCACTCAGATGAATTCT[C/T]AGACTGTCCCAACATACCCAGGTTTTGACCCCCGCTAAGGATCTCACTGA
Lotus_SNP1419	scaffold1435	65882	65981	65931	LG1	1Bin101	72.027	CCTGGCAGCTGAGACAGGCCACCCCAACCGACTAGGTGGCACAACAGTG[T/C]CAGCCTTATCAGGATAGGTCTCCCCAGACTAACCCACCGGTTGTGAACAT
Lotus_SNP1420	scaffold1435	65916	66015	65965	LG1	1Bin101	72.027	GGTGGCACAACAGTGTCAGCCTTATCAGGATAGGTCTCCCCAGACTAAC[C/G]CACCGGTTGTGAACATTCTAAACTAACACGAGTCTCATTAAGTGTCCAGT
Lotus_SNP1421	scaffold1435	198339	198438	198388	LG1	1Bin101	72.027	ACCGCTCCAGCAACAGTCACCGCCGGCCGCCACTAGCGGTAGCCTGCAA[T/C]GCCAAGCTAGGAATTCTACTATTCTCTCTCTCTCTCTCCTCTTTCTTCTT
Lotus_SNP1422	scaffold1435	253098	253197	253147	LG1	1Bin101	72.027	CTAGCTTGGCATAACCGGCTGTAGACAGCCCGTCACTCAAAGGACAGCC[C/T]AGCTCAAGGTAATTCGTAGGAGAACAGCTCAGTATACCATAGGAGGGCTT
Lotus_SNP1423	scaffold1435	253310	253409	253359	LG1	1Bin101	72.027	GGCCCCGCGCGTGCCACCTCAGCCCTGCCTGTAACGGCTGGGACAGACT[A/G]ACAGTGGCAGTTATACCTGCCCTGTGAGAAGTCAGAGGGCCTGGAGCAAC
Lotus_SNP1424	scaffold1435	253351	253450	253400	LG1	1Bin101	72.027	GACAGACTAACAGTGGCAGTTATACCTGCCCTGTGAGAAGTCAGAGGGC[C/T]TGGAGCAACGGAATTCAGTTATAAGGAGCTTATTCTCAAGGAACAAGGTG
Lotus_SNP1425	scaffold1435	286216	286315	286265	LG1	1Bin101	72.027	ACTGTCCCAACATACCCAGGTTTTGATCCCCACCAAGGATCTCACTGAT[T/C]GGCATATCAAAGACAGCCTGATTCGACACCTAGTGAAGTATCATCATCGA
Lotus_SNP1426	scaffold687	250365	250464	250414	LG1	1Bin101	72.027	AACCTCAGGTCTCACCCTGGCAGCTGAGACAAGCCACCCCAACCAACTT[G/A]GCAACACATCAGTGTCAGCCTTGGCAGGATAAATCTCCCCAGATCTATCC
Lotus_SNP1427	scaffold687	250369	250468	250418	LG1	1Bin101	72.027	TCAGGTCTCACCCTGGCAGCTGAGACAAGCCACCCCAACCAACTTGGCA[A/G]CACATCAGTGTCAGCCTTGGCAGGATAAATCTCCCCAGATCTATCCAATG
Lotus_SNP1428	scaffold687	359419	359518	359468	LG1	1Bin101	72.027	GTTATATCTACATAGTCCTGAACCACCGGTATTGCAGTGGGATAAGTAT[T/C]AAAAGAAAGGGAGTTCTGTGGATGGCCCTTAGCCAACTGGGGCCGCTGCA
Lotus_SNP1429	scaffold687	406248	406347	406297	LG1	1Bin101	72.027	TGAATTTGTCTGCGAGCTTGAGGAATTCAGCTACGGTCGCAGACAGGTT[A/G]ACTACCATGTGCCACCTGAACTCCTTGTGTGTCACACCCCTTTTGGCTGC
Lotus_SNP1430	scaffold687	406324	406423	406373	LG1	1Bin101	72.027	GTGTGTCACACCCCTTTTGGCTGCCACGAGCTGTACCGTGGGGTCTAGA[C/T]GCGGTATCTGCAAGCACGCGTCATTGAACCGTTTGACATAGCCCCGGATG
Lotus_SNP1431	scaffold687	406326	406425	406375	LG1	1Bin101	72.027	GTGTCACACCCCTTTTGGCTGCCACGAGCTGTACCGTGGGGTCTAGACG[C/T]GGTATCTGCAAGCACGCGTCATTGAACCGTTTGACATAGCCCCGGATGGA
Lotus_SNP1432	scaffold687	500842	500941	500891	LG1	1Bin102	72.604	CCATACTGGTTACATCAAGAGTGGTTAAACTATTTGAATTCAGATCAAT[C/T]TGGTCGGACCAGATCGATTAGGTTCAACCAATGGCGGATTGACTTGGACT
Lotus_SNP1433	scaffold687	501038	501137	501087	LG1	1Bin102	72.604	ATTATGACACATGACACCTCATGACAACTAGGTGCAGCCTGACACTTCC[T/C]AGGCAGCTCGCCACCAAGCAGCCCGGAACTTCACAGGCAGCTCGCCACTA
Lotus_SNP1434	scaffold687	501091	501190	501140	LG1	1Bin102	72.604	CAGCTCGCCACCAAGCAGCCCGGAACTTCACAGGCAGCTCGCCACTAGG[T/C]AGCTCGCCACCAAGTAGCCCGGCACTTCACAGGTAGCTCGCCACCAAGCA
Lotus_SNP1435	scaffold687	507034	507133	507083	LG1	1Bin102	72.604	GGTCCCCGGGTCGATAAGGAGCTGGGCCCAGTTCGTGCAAGTCTTCACC[G/A]TGCACTTTGTCACCAGCAAGCGGTGCCCCCGAACCGAGGAGAGCCTCCTT
Lotus_SNP1436	scaffold687	507035	507134	507084	LG1	1Bin102	72.604	GTCCCCGGGTCGATAAGGAGCTGGGCCCAGTTCGTGCAAGTCTTCACCG[T/C]GCACTTTGTCACCAGCAAGCGGTGCCCCCGAACCGAGGAGAGCCTCCTTG
Lotus_SNP1437	scaffold687	674148	674247	674197	LG1	1Bin103	73.203	AGAACCCTTCTTGATCGCTCCCACAGGTGGAGATCGAACTGGTATAGCA[A/G]CAAAAGCAGGAGAGAAGGAGACAGTGCAGTCAAACTATGTTGTCTCTCTC
Lotus_SNP1438	scaffold687	682416	682515	682465	LG1	1Bin103	73.203	CGACTACTAAAAGAAAAACTCAACTTAATTAATTAAGTATCCGACATGG[T/C]TGATAAGCAAGATCACACTTAGAATGCTCAGAACTTGGTTACTATGGACC
Lotus_SNP1439	scaffold687	707279	707378	707328	LG1	1Bin103	73.203	CGTACACTCGGAACTACCCACATCCTTTTGGGGTTACGCATTAGAGACT[G/A]CGATTTACGTGTTGAACCGGGTTCCAACCAAATCCACTTCTAAGACTCCA
Lotus_SNP1440	scaffold687	811441	811540	811490	LG1	1Bin103	73.203	CACACTAACATCCACCACCGGCCTGCCGCCGATCTGAAATACCTCACTA[G/A]CCCATGGCCATTTGCACAATGGGGGATTGACCTACTCAGGCCATTCCCGC
Lotus_SNP1441	scaffold687	811631	811730	811680	LG1	1Bin103	73.203	GGAACGTGCAGAACTTCTTTTGGAAGAACATAGTGTGCCACTTCGGATT[A/G]CCCCGGGTACTGATCTCCGATAATGGAAAGCAGTTCGAGGACATCAAGTT
Lotus_SNP1442	scaffold687	811674	811773	811723	LG1	1Bin103	73.203	CGGATTACCCCGGGTACTGATCTCCGATAATGGAAAGCAGTTCGAGGAC[A/G]TCAAGTTCCAGGACTGGTGCCGAGAGATGGGAATTCAGCAGAACTTCACC
Lotus_SNP1443	scaffold198	116596	116695	116645	LG1	1Bin103	73.203	GGAAAAGACCCCAAAGCCCCACCACGGCAATCAGTATCGCCCCTCCCAA[A/G]CTCATCGGCCCTCTCCCTCTCTCTCTCTCTCTCTCGCTCATCTCTGTATT
Lotus_SNP1444	scaffold198	116615	116714	116664	LG1	1Bin103	73.203	CACCACGGCAATCAGTATCGCCCCTCCCAAACTCATCGGCCCTCTCCCT[C/T]TCTCTCTCTCTCTCTCGCTCATCTCTGTATTTCCCTTCTACGATTAACAA
Lotus_SNP1445	scaffold198	127377	127476	127426	LG1	1Bin103	73.203	GTTCGATCTGATCGAACAGCCTCTGTATTGGATTGTCCAAGGAGGCAAT[A/G]ACATAGCAGTGGGCTAGGGAGTTTTTATCCTCTCAATCTTGGAATTCCCT
Lotus_SNP1446	scaffold198	127410	127509	127459	LG1	1Bin103	73.203	TGTCCAAGGAGGCAATAACATAGCAGTGGGCTAGGGAGTTTTTATCCTC[T/C]CAATCTTGGAATTCCCTCCTTCAAGCCTTAGAAGCCCGGTCACCCGGACG
Lotus_SNP1447	scaffold198	146379	146478	146428	LG1	1Bin103	73.203	GAGAAAGGGGCTGATTTTGTCACTGTGATTACCCACTCAGATGAATTCT[C/T]GGACTGTGTTAGACAGTGTATGCCCTTAGCTCCAATCAGAATGATGTACC
Lotus_SNP1448	scaffold198	146472	146571	146521	LG1	1Bin103	73.203	ATGTACCTTATGACATTTATTGTGAATGAATAAAGTAAATATTTGATTC[A/G]TGTTATTGTGGTGTGTTTCTGTGTAATACCATTAAACTGGACACTTATGA
Lotus_SNP1449	scaffold198	146648	146747	146697	LG1	1Bin104	73.444	GTGCCGCCAAGTGTTGGGGTGGCCTGTCTCAACTGCTAGGGTGAGACCC[G/A]AGGTACATACAGTGTAGGTTTACTTGAAACCCTGAACCGGACCAGATTTC
Lotus_SNP1450	scaffold198	146657	146756	146706	LG1	1Bin104	73.444	AGTGTTGGGGTGGCCTGTCTCAACTGCTAGGGTGAGACCCGAGGTACAT[A/G]CAGTGTAGGTTTACTTGAAACCCTGAACCGGACCAGATTTCTAGTATTGC
Lotus_SNP1451	scaffold198	146682	146781	146731	LG1	1Bin104	73.444	GCTAGGGTGAGACCCGAGGTACATACAGTGTAGGTTTACTTGAAACCCT[G/A]AACCGGACCAGATTTCTAGTATTGCCCTGGACCTTGGAGATTGATGGGCA
Lotus_SNP1452	scaffold198	244715	244814	244764	LG1	1Bin104	73.444	GATTGCAGTAACTAATCACGAAGCGTAAACGATCTTGATCCCACCAATG[A/C]TGACAAGGTCGCCTCCCAATCGTGGGACTATGGTAACTACCACCTCGTCG
Lotus_SNP1453	scaffold198	244830	244929	244879	LG1	1Bin104	73.444	AAATCCTCCAGCAATTCCGTTATGCTCAACCTCAGGAACGTCTTCACCC[T/C]CTTCTTCTTCTTCTTCCCGTGCTTGTGTGGAACGTTCACAAAGCTCCCAG
Lotus_SNP1454	scaffold198	411074	411173	411123	LG1	1Bin104	73.444	CGAAATTACCTTTCTTGAATTCCAGGTATTGAGGACAATTCCTCTTCCA[A/G]TGGCTGGTCTGTTTGCAGAAGTGACACGCATCCGATGCCCTATCTTTCTT
Lotus_SNP1455	scaffold198	411079	411178	411128	LG1	1Bin104	73.444	TTACCTTTCTTGAATTCCAGGTATTGAGGACAATTCCTCTTCCAATGGC[T/C]GGTCTGTTTGCAGAAGTGACACGCATCCGATGCCCTATCTTTCTTCTGCT
Lotus_SNP1456	scaffold198	411131	411230	411180	LG1	1Bin104	73.444	TCTGTTTGCAGAAGTGACACGCATCCGATGCCCTATCTTTCTTCTGCTT[T/C]TTGAGTTTGGCAGCTTTATTCTGAAGCTTCTTTGCCTTCCTCTTTTTCTT
Lotus_SNP1457	scaffold198	544501	544600	544550	LG1	1Bin104	73.444	AACCCGGCGAAGCGATGTACTCTTCGACGGCCTTCTTCTTGGCATCTTC[G/A]ATACCTTGGGAAAAGATCTACATCCTCTCCCTGACGTCCTCCTGAAGATA
Lotus_SNP1458	scaffold198	544516	544615	544565	LG1	1Bin104	73.444	TGTACTCTTCGACGGCCTTCTTCTTGGCATCTTCGATACCTTGGGAAAA[G/A]ATCTACATCCTCTCCCTGACGTCCTCCTGAAGATACTCGACCTGATGCTG
Lotus_SNP1459	scaffold198	544551	544650	544600	LG1	1Bin104	73.444	ATACCTTGGGAAAAGATCTACATCCTCTCCCTGACGTCCTCCTGAAGAT[A/T]CTCGACCTGATGCTGCAGATCCAGCCTCAAGTCCGCCATGTGCTTCACCA
Lotus_SNP1460	scaffold198	544766	544865	544815	LG1	1Bin104	73.444	AGCACGAGCAGTCTCTTCAGCAGTATGAGTGGCTTCCTCGGCCGCACGA[T/C]GAGCCTCTTCGGCAGCTCGCGCCTGCCTTGAGCTCCTCTCCACCTGAGCC
Lotus_SNP1461	scaffold198	544825	544924	544874	LG1	1Bin104	73.444	CGGCAGCTCGCGCCTGCCTTGAGCTCCTCTCCACCTGAGCCACCAAGGC[A/G]TGAATGGAAGAATTCACCTGCCAAAAGAGACCGAATGATCAAAAGAACCA
Lotus_SNP1462	scaffold198	554658	554757	554707	LG1	1Bin104	73.444	GAGGTGGAATCACCTCGGAAGGCGCGAAAGGTCTCCGGTGGTCTGGCGT[C/T]CACCTCACAATGAGGTCGACAGCCTAATAACTTTGGCCCATCTTCGAGGA
Lotus_SNP1463	scaffold198	554676	554775	554725	LG1	1Bin104	73.444	AAGGCGCGAAAGGTCTCCGGTGGTCTGGCGTCCACCTCACAATGAGGTC[G/A]ACAGCCTAATAACTTTGGCCCATCTTCGAGGAGTAGCTCACAGCTGGTCT
Lotus_SNP1464	scaffold198	554729	554828	554778	LG1	1Bin104	73.444	GCCTAATAACTTTGGCCCATCTTCGAGGAGTAGCTCACAGCTGGTCTTC[A/G]TCTTCCACTTCACCCCCTGATCGTCGAAGTCATTAAACTTTTCAACATTA
Lotus_SNP1465	scaffold198	858356	858455	858405	LG1	1Bin104	73.444	ATGTCACTATAATCACCCACTCAGGTGAATTCTCGGACTGCCCCAACAT[G/A]CCCAAGTTTTGACCCCCTCTAAGGATCTCATTGATTGGCATATCAAAGGC
Lotus_SNP1466	scaffold198	858385	858484	858434	LG1	1Bin104	73.444	TTCTCGGACTGCCCCAACATGCCCAAGTTTTGACCCCCTCTAAGGATCT[C/T]ATTGATTGGCATATCAAAGGCAGCCCAATCCAACACCTAGTGCAGTACTA
Lotus_SNP1467	scaffold198	869298	869397	869347	LG1	1Bin104	73.444	CACTCCTTGATAGCCTGAATCTTGGAGTTGTCTACTGTGACCCCTTGTC[T/C]GTGGATGACGTGGCCCAGGTACAGCACCTGCCGTTCTCCGAAGGAGCACT
Lotus_SNP1468	scaffold198	890165	890264	890214	LG1	1Bin104	73.444	AAGGGGCTGTCTCTGATACAACTGTCCTCGAGGCTTCTAGGGCTTCTGA[T/C]AGAGCTGAAGCTGCTGACAACGTAGAGGAGGAGGCCGTGGACAAGAGAGA
Lotus_SNP1469	scaffold198	1024559	1024658	1024608	LG1	1Bin104	73.444	CAACTATGGTTGCGGGTTGATTGACCACCATGTGCCATTTGAATTCCTT[T/C]TGCGTCACTCCCCTCTTGGCTGCTGCGAGCTGTACTGCGGGGTCTAGGCG
Lotus_SNP1470	scaffold198	1024699	1024798	1024748	LG1	1Bin104	73.444	CCCCGGATGGACTCCCCTTCCTTCTGGACTATACCGAGGAGGCTCTCCT[T/C]AGTTCAGGGGCACCACTTACTGGTGATGAAGTGCGCGGTGAAGACTTGTA
Lotus_SNP1471	scaffold198	1024705	1024804	1024754	LG1	1Bin104	73.444	ATGGACTCCCCTTCCTTCTGGACTATACCGAGGAGGCTCTCCTTAGTTC[A/G]GGGGCACCACTTACTGGTGATGAAGTGCGCGGTGAAGACTTGTACGAACT
Lotus_SNP1472	scaffold198	1024714	1024813	1024763	LG1	1Bin104	73.444	CCTTCCTTCTGGACTATACCGAGGAGGCTCTCCTTAGTTCAGGGGCACC[A/G]CTTACTGGTGATGAAGTGCGCGGTGAAGACTTGTACGAACTGGGTCCAGC
Lotus_SNP1473	scaffold198	1024764	1024863	1024813	LG1	1Bin104	73.444	CTTACTGGTGATGAAGTGCGCGGTGAAGACTTGTACGAACTGGGTCCAG[C/C]TCCTTATCGACCCGGGGGCCAGGTTCCTATACCAGGTGCGAGCCACTCCC
Lotus_SNP1474	scaffold198	1038500	1038599	1038549	LG1	1Bin104	73.444	GTAGTCCAGCCGACCTCGATTCCTTTGATCCGGTCTTCCCCCCTAGCAC[C/A]AGAAATCCTCTCGGCCCTGCAATCGAAGAACTTTAAAGCACCCATCTCGG
Lotus_SNP1475	scaffold198	1038518	1038617	1038567	LG1	1Bin104	73.444	ATTCCTTTGATCCGGTCTTCCCCCCTAGCACCAGAAATCCTCTCGGCCC[T/C]GCAATCGAAGAACTTTAAAGCACCCATCTCGGAGACTTATGATGGGAATA
Lotus_SNP1476	scaffold198	1038520	1038619	1038569	LG1	1Bin105	73.496	TCCTTTGATCCGGTCTTCCCCCCTAGCACCAGAAATCCTCTCGGCCCTG[C/T]AATCGAAGAACTTTAAAGCACCCATCTCGGAGACTTATGATGGGAATACC
Lotus_SNP1477	scaffold198	1150223	1150322	1150272	LG1	1Bin105	73.496	CTTGAGCTTCGCCGGTGCCCTCTCATAAGTGCACACTATCGTTGCACCA[A/G]TTATCGTAGCACCTCGGGTTGAAGGCTAGCTACCTCGCATAACCGCCCAT
Lotus_SNP1478	scaffold198	1150272	1150371	1150321	LG1	1Bin105	73.496	ATTATCGTAGCACCTCGGGTTGAAGGCTAGCTACCTCGCATAACCGCCC[A/G]TCGTGATTGTCGTCCTGTACACGACTTCTGGTGCACACAGAAGACTGAGA
Lotus_SNP1479	scaffold198	1150283	1150382	1150332	LG1	1Bin105	73.496	ACCTCGGGTTGAAGGCTAGCTACCTCGCATAACCGCCCATCGTGATTGT[C/T]GTCCTGTACACGACTTCTGGTGCACACAGAAGACTGAGATTCTGTTTTGC
Lotus_SNP1480	scaffold198	1150689	1150788	1150738	LG1	1Bin105	73.496	AAGTCTGCGACCAGACCAACGATTCCTCTGCTCTGCTCCGTTTGGAACC[A/G]ACTCCTCTGCTCCGGTTGGCTGTGGAACAAGCTTGGATCCTCTGTCCTTC
Lotus_SNP1481	scaffold198	1150754	1150853	1150803	LG1	1Bin105	73.496	TTGGCTGTGGAACAAGCTTGGATCCTCTGTCCTTCGTCTTCCAAGTTTG[C/T]GACCAGACCAACAATTCCTCTACTCTGCTCCGGTTGGCTGCAAGCTTGGA
Lotus_SNP1482	scaffold198	1190745	1190844	1190794	LG1	1Bin105	73.496	GAATTCCTTGTAAGACTACTGGTACCTTATCAGACGCGGCTTGGGCTTG[A/G]AATGGGCGATCGAATGCAGCGGATTGAGGAGTCTTTAAGGGCTCTTTCTG
Lotus_SNP1483	scaffold198	1190799	1190898	1190848	LG1	1Bin105	73.496	GGCGATCGAATGCAGCGGATTGAGGAGTCTTTAAGGGCTCTTTCTGACG[C/T]GGTTCTCTCCTCAAAGGTATCTCGAACTTCGCACTCAGTAGAGCGGGGTC
Lotus_SNP1484	scaffold198	1190893	1190992	1190942	LG1	1Bin105	73.496	GGGGTCAGTCGCACCGGCACCAACAGGATGAAGTAGACAGCTACCGACT[A/A]AACGTTCTTTCCCCTCGAGCCAAAATTGAGTTCCTACGGTTTTTAGGGGA
Lotus_SNP1485	scaffold198	1190928	1191027	1190977	LG1	1Bin106	73.259	GACAGCTACCGACTAAACGTTCTTTCCCCTCGAGCCAAAATTGAGTTCC[T/C]ACGGTTTTTAGGGGATGATCCAACAGAATGGTTCAATCGTGTAGCTCATT
Lotus_SNP1486	scaffold198	1190952	1191051	1191001	LG1	1Bin106	73.259	TCCCCTCGAGCCAAAATTGAGTTCCTACGGTTTTTAGGGGATGATCCAA[C/T]AGAATGGTTCAATCGTGTAGCTCATTACTTTGACTTTCAGAGAACTCCGG
Lotus_SNP1487	scaffold198	1190992	1191091	1191041	LG1	1Bin106	73.259	ATGATCCAACAGAATGGTTCAATCGTGTAGCTCATTACTTTGACTTTCA[G/A]AGAACTCCGGAGGAGCAGAAGGTGAGCTTGGCGGCTTTTCACTTGGAAGG
Lotus_SNP1488	scaffold198	1191722	1191821	1191771	LG1	1Bin106	73.259	CATGCATGCAATAACGGGATGGACCTCACCACGGACTATGCGGATCACA[G/A]CTACAATTGGGATGCAAGAGGTAACAGTATTAATTGACTGTGGCTCCATG
Lotus_SNP1489	scaffold198	1195429	1195528	1195478	LG1	1Bin106	73.259	TGAATTCTAGGAAACAGAATGTAACAACTTTCCTAATGACTAGCTAACT[G/A]ACCTTGACAAATTCAAACCAGAACAAATAACAGAAACTGAAATAACAGAA
Lotus_SNP1490	scaffold198	1363528	1363627	1363577	LG1	1Bin106	73.259	TCCAAACTGGGAAGGACCCTACCGAGTAAGCGAGTACTCGGGGAAGGAA[C/T]GTACGAGCTCGAAACCCTGGAAGGGGAACAAGTACCTCAGGCATGGAATA
Lotus_SNP1491	scaffold198	1363746	1363845	1363795	LG1	1Bin106	73.259	TCTATGCCATGGGCGAACTCCGAGAGCAGGCCACAAGCCTCTCAGGGCT[C/T]AAGGGCCAAAATGCCAAACTAACAGACTCCTGCATAATAACCTAGCCACC
Lotus_SNP1492	scaffold198	1363777	1363876	1363826	LG1	1Bin106	73.259	CACAAGCCTCTCAGGGCTCAAGGGCCAAAATGCCAAACTAACAGACTCC[T/G]GCATAATAACCTAGCCACCCCTATGACACGAACGAATTCTAAGGGGCTAA
Lotus_SNP1493	scaffold198	1364981	1365080	1365030	LG1	1Bin106	73.259	GGCCCCTGGCACCGCTCTCATACCGGTGGATTTGCTCGCGAGCTGCCCG[T/C]AGATCGGTATGGGCAGCACGGGAAGACTCCTCGACAGTCAGAGCTCGCTT
Lotus_SNP1494	scaffold198	1364988	1365087	1365037	LG1	1Bin106	73.259	GGCACCGCTCTCATACCGGTGGATTTGCTCGCGAGCTGCCCGTAGATCG[G/A]TATGGGCAGCACGGGAAGACTCCTCGACAGTCAGAGCTCGCTTCAGGTTC
Lotus_SNP1495	scaffold198	1364999	1365098	1365048	LG1	1Bin106	73.259	CATACCGGTGGATTTGCTCGCGAGCTGCCCGTAGATCGGTATGGGCAGC[A/G]CGGGAAGACTCCTCGACAGTCAGAGCTCGCTTCAGGTTCCTCTTAGACTG
Lotus_SNP1496	scaffold198	1365043	1365142	1365092	LG1	1Bin106	73.259	GCAGCACGGGAAGACTCCTCGACAGTCAGAGCTCGCTTCAGGTTCCTCT[T/C]AGACTGAAGAGCAAGGGCGTGCACGGCAGAGTTCGCCTGACAGAGGAAGT
Lotus_SNP1497	scaffold198	1365044	1365143	1365093	LG1	1Bin106	73.259	CAGCACGGGAAGACTCCTCGACAGTCAGAGCTCGCTTCAGGTTCCTCTT[A/G]GACTGAAGAGCAAGGGCGTGCACGGCAGAGTTCGCCTGACAGAGGAAGTT
Lotus_SNP1498	scaffold198	1365231	1365330	1365280	LG1	1Bin106	73.259	GCTCCGAGCTGAGCAGGGTTGAGCATATCGGCCCAGACTGAGAATTCCT[C/T]GTTGTAAACGACCCCTTTTCTTTTTCGAAGGCCGCATTGGGGGACCAAGA
Lotus_SNP1499	scaffold198	1365242	1365341	1365291	LG1	1Bin106	73.259	AGCAGGGTTGAGCATATCGGCCCAGACTGAGAATTCCTCGTTGTAAACG[A/G]CCCCTTTTCTTTTTCGAAGGCCGCATTGGGGGACCAAGATACTTCGGCCC
Lotus_SNP1500	scaffold198	1365498	1365597	1365547	LG1	1Bin106	73.259	TGGACTCCTCCAAGTCAATAATCGGAGGAGCCCCAGGGAGCTCGGGCTC[A/G]GAAGTTGGAGCCGGCGGAAGCTTGGGCTCGGGAGTGGGGGCTGGCGGTGA
Lotus_SNP1501	scaffold198	1440134	1440233	1440183	LG1	1Bin107	73.972	CTGCCACAAAACTCGTCCGTTGTTCATTCTGAAAACTTGGAGCCATTCT[C/T]ATTGCGTGATCAGGAAACGTGGGGCTTTATTAATGCTTACACAGCCCTCA
Lotus_SNP1502	scaffold198	1440144	1440243	1440193	LG1	1Bin107	73.972	ACTCGTCCGTTGTTCATTCTGAAAACTTGGAGCCATTCTCATTGCGTGA[T/A]CAGGAAACGTGGGGCTTTATTAATGCTTACACAGCCCTCACGGTCAGCTA
Lotus_SNP1503	scaffold198	1452010	1452109	1452059	LG1	1Bin107	73.972	CAAGGCGTGGATGGTGGAATTCACCTACCAAGAGAAGAAAACAAGCGTC[A/G]GTATACAAAAATCCAAGTACAAGACAATTTGAAGAGACAAGTCCGAGAAC
Lotus_SNP1504	scaffold198	1452148	1452247	1452197	LG1	1Bin107	73.972	TGAGCAACTGACAATTCAGCCCAACTAGTGACATCCTCAGCAAATACCA[C/T]GCCCTTGCTCTTGAGAAGGCCGAGTTTTGGAGTCAAAATACTCCGAACTG
Lotus_SNP1505	scaffold198	1452172	1452271	1452221	LG1	1Bin107	73.972	CTAGTGACATCCTCAGCAAATACCACGCCCTTGCTCTTGAGAAGGCCGA[G/A]TTTTGGAGTCAAAATACTCCGAACTGCATCGTTGTTGCCCGAAGAAGCGG
Lotus_SNP1506	scaffold144	239387	239486	239436	LG1	1Bin107	73.972	TTACCAAGTGAATTCCATTAAGAAGGTTCAAGAGGCAAAGAAAGTTCAA[A/G]GAAGGATAGCACCACCCCTCTAAATGATGGCTCATATGAAGTTCGACCCT
Lotus_SNP1507	scaffold144	447821	447920	447870	LG1	1Bin107	73.972	CAGCTTAGCAGGGTGGGTCCACACTTATCTTGCCACAATTATCTTCTTA[G/A]GTAAGAGTTGTATTACCATTAGGAGTAGGTAATTAGGAGTTTGAGTTTGA
Lotus_SNP1508	scaffold144	558008	558107	558057	LG1	1Bin107	73.972	AAGGTCCAGGGCAATACTAGAATTCTGGTCCGGTTCAAGGACTCAAGCT[G/A]ATTCCACACTACATGTACCTCAGGTCTCACCCTAGTGGCAGAGACAGGCC
Lotus_SNP1509	scaffold144	558011	558110	558060	LG1	1Bin107	73.972	GTCCAGGGCAATACTAGAATTCTGGTCCGGTTCAAGGACTCAAGCTGAT[T/C]CCACACTACATGTACCTCAGGTCTCACCCTAGTGGCAGAGACAGGCCACC
Lotus_SNP1510	scaffold144	558030	558129	558079	LG1	1Bin107	73.972	TTCTGGTCCGGTTCAAGGACTCAAGCTGATTCCACACTACATGTACCTC[A/G]GGTCTCACCCTAGTGGCAGAGACAGGCCACCCTAACCGACTTAGCGGTAC
Lotus_SNP1511	scaffold144	558063	558162	558112	LG1	1Bin107	73.972	ACACTACATGTACCTCAGGTCTCACCCTAGTGGCAGAGACAGGCCACCC[T/C]AACCGACTTAGCGGTACATCAGTGTCAGTCTTATCAAGGTAGGTCTCCCC
Lotus_SNP1512	scaffold144	656841	656940	656890	LG1	1Bin107	73.972	ATTCCATCTCTCCTTTGCATCAGTTATTTATTTATTAGGGTAATTTGCT[G/A]AAACCTCCCCTAAAGTTTCTGACTGTTACTGAAACCTCCTTGAATTTTAT
Lotus_SNP1513	scaffold776	21884	21983	21933	LG1	1Bin107	73.972	AAATCTGGGCCCGAAGTCGGGAAAATTTCGTAGAAAGGCCCAATCCGCA[G/G]CTGAAGCCCAACTCGCAGAAAAGCCTGGCTGAAACCCAATTCGCAAAGGA
Lotus_SNP1514	scaffold776	64509	64608	64558	LG1	1Bin107	73.972	AGTTCGGGTCTGCCGAGCCGGTTTTATCCTCCCCTCCGCCTGAGATTCT[A/G]GCACCCCCACCCAAGGGAACTAGTGGGGTTGGTTTCGGAGGGGACGAGCT
Lotus_SNP1515	scaffold776	64522	64621	64571	LG1	1Bin107	73.972	CGAGCCGGTTTTATCCTCCCCTCCGCCTGAGATTCTAGCACCCCCACCC[A/G]AGGGAACTAGTGGGGTTGGTTTCGGAGGGGACGAGCTCCCTCAGTAGGGG
Lotus_SNP1516	scaffold776	64806	64905	64855	LG1	1Bin107	73.972	TGGTGGTAAGTGATTCCTTTCCTTTTTCTTCTCTCATTTTGCTCCCTTT[A/C]GCTGTCCTCTAATCTTCTCTTCTATGGGTAGGTGAATTCCGCCATCCATG
Lotus_SNP1517	scaffold776	108357	108456	108406	LG1	1Bin107	73.972	GTCATTTTAGCCACGGTGGAGATGGGTGGCTCACCAAGCCCAAGCCCAA[T/G]CCCCCTTACGGTTAGGACCGAGCGAGAAACAGGAAGAGAGTGGAGTGTGA
Lotus_SNP1518	scaffold776	108401	108500	108450	LG1	1Bin108	73.916	CCCAATCCCCCTTACGGTTAGGACCGAGCGAGAAACAGGAAGAGAGTGG[A/G]GTGTGAAAACTGAAAAAGGAACCAAAACCAAATCCACGGACTTGAAACTC
Lotus_SNP1519	scaffold776	263736	263835	263785	LG1	1Bin108	73.916	TTTGGCCAGACCATTGACACCCTTAGGTGTTCCCCCTTTGAGGTTTGCT[A/C]CTATTGTTGGGGGGATAGCAGATTGTTGTTACAGAAGAACCCTCTCATGG
Lotus_SNP1520	scaffold776	268798	268897	268847	LG1	1Bin108	73.916	GAGGTCGCTCTGCATTAGCAGCTTCCCACTGTAGGACAGGTTGACACAC[C/T]GACGAGCAATATCATGACAGTCGTTAACAGTTGACTCAATAGCTGGAATC
Lotus_SNP1521	scaffold776	283144	283243	283193	LG1	1Bin108	73.916	ACACCCACTTCACAGCACATTGCAACTGCACATCAGGAACATCTCCCAT[A/T]CTAGTATTTTTTCATTCATGGGGAGATGTTCCCAATGCACAGCTTCAATG
Lotus_SNP1522	scaffold776	316121	316220	316170	LG1	1Bin108	73.916	GTGCCACTTGAATTCTTTGTGCGTCACACCCTTCTTGGCTGCTGCGAGA[C/T]GCACTGCGGGATCCAGGCACGGTATCTGCATGCATGCATCATTGAACTGC
Lotus_SNP1523	scaffold776	316128	316227	316177	LG1	1Bin108	73.916	TTGAATTCTTTGTGCGTCACACCCTTCTTGGCTGCTGCGAGACGCACTG[C/T]GGGATCCAGGCACGGTATCTGCATGCATGCATCATTGAACTGCTTGATAT
Lotus_SNP1524	scaffold776	335910	336009	335959	LG1	1Bin108	73.916	AATCTCGAAAAGTTGGCTTTGGCCCTCGTCACCGCAGCTAGAAAACTCA[A/G]ACCCTACTTTCAGGCCCACGGCATTCGAGTACTCACTAGCCATCCCCTTA
Lotus_SNP1525	scaffold776	357250	357349	357299	LG1	1Bin108	73.916	TGACGGAGATCAGGGGTTCCCAGCTGTTTGGAGAGCAATCGAAGAGCAA[T/C]GCACGGCCACACGTAACATCGAACAGCAGTTGGCAGAGGTGACTAAACAA
Lotus_SNP1526	scaffold776	357303	357402	357352	LG1	1Bin108	73.916	CGGCCACACGTAACATCGAACAGCAGTTGGCAGAGGTGACTAAACAACT[A/G]CGAACCTTGTTACGGGAGGTTGTTCCACGGAACCGGGAAAATCCACATCA
Lotus_SNP1527	scaffold776	357317	357416	357366	LG1	1Bin108	73.916	ATCGAACAGCAGTTGGCAGAGGTGACTAAACAACTACGAACCTTGTTAC[G/A]GGAGGTTGTTCCACGGAACCGGGAAAATCCACATCAGATCGAAGGAGACA
Lotus_SNP1528	scaffold776	387570	387669	387619	LG1	1Bin109	74.403	ATGTTTAAGATCTACCACAATTTTTCTTTCCTAGTTACTCTACAATTTG[T/C]AGATGTATTATAAATACTATTAATTCCAAGCTAATAAACGCATTCAGTTT
Lotus_SNP1529	scaffold776	387589	387688	387638	LG1	1Bin109	74.403	ATTTTTCTTTCCTAGTTACTCTACAATTTGTAGATGTATTATAAATACT[A/G]TTAATTCCAAGCTAATAAACGCATTCAGTTTTTCGCCAACTTTTCTCTCT
Lotus_SNP1530	scaffold776	648091	648190	648140	LG1	1Bin109	74.403	CTTCTCCACCACATTCAAGGGAGTAGCTCGCATGTGGTACAGGAACCTC[G/A]CGCCTGGGTCGATCAAAAGCTGGGCTCGTTCGTGCAGGTTTTCACCTCCC
Lotus_SNP1531	scaffold776	648096	648195	648145	LG1	1Bin109	74.403	CCACCACATTCAAGGGAGTAGCTCGCATGTGGTACAGGAACCTCGCGCC[T/C]GGGTCGATCAAAAGCTGGGCTCGTTCGTGCAGGTTTTCACCTCCCACTTT
Lotus_SNP1532	scaffold776	648281	648380	648330	LG1	1Bin109	74.403	AAAGATTCAATGATGCATGTCTGCAGATACCTGACTTGGACCCCGCGAT[G/A]AGACTTACAACAGCCAAGAGAGGCATAACACACAAGGAGTTCAAGTGGCA
Lotus_SNP1533	scaffold776	648284	648383	648333	LG1	1Bin109	74.403	GATTCAATGATGCATGTCTGCAGATACCTGACTTGGACCCCGCGATGAG[A/G]CTTACAACAGCCAAGAGAGGCATAACACACAAGGAGTTCAAGTGGCATGT
Lotus_SNP1534	scaffold776	648311	648410	648360	LG1	1Bin109	74.403	CTGACTTGGACCCCGCGATGAGACTTACAACAGCCAAGAGAGGCATAAC[A/G]CACAAGGAGTTCAAGTGGCATGTGGTTGTCAACAGACCTAAGGATGTAAC
Lotus_SNP1535	scaffold776	739840	739939	739889	LG1	1Bin109	74.403	GCTGGACCAAGTTGCAAAACAGAGATCAAAGAGACCGGGGTGGATGACT[T/C]AGGGAGGTCGCTCCGATGCTTAAGTCGGTATTTTTGTTGTGGTTGCGAGT
Lotus_SNP1536	scaffold776	740081	740180	740130	LG1	1Bin110	74.779	GGTCCAAGATCCCTGGAGGTACCCAACACGCACGTTGAGGCGACTTCCC[A/G]GAATTCTCGGATGCAGTGCGTGAAGCCCATTGCCAAACAAAGCCAATATA
Lotus_SNP1537	scaffold1092	66837	66936	66886	LG1	1Bin110	74.779	CAAAGGGGTAGCCTACACATGGTACCAAAATCTCGCGCCCGGATCAGTA[A/C]GAAGCTAGGCGCAGTTCATGCAAGTCTTCACCTCCCACTTTGTCACCAGC
Lotus_SNP1538	scaffold870	25669	25768	25718	LG1	1Bin110	74.779	ATAATTTACCTCTTCTAGTCCCACTATTAAGTCCACTTGTTCCAAGCCC[A/G]TCACTCCCCAAGAATATCATGTGTGGACCCACTAAAGCCCGGCCCAGCTT
Lotus_SNP1539	scaffold870	255631	255730	255680	LG1	1Bin111	77.785	CCAATGAACCCCCTGAGCCCATCACATGGACTCTATGGGCCCAACACTT[G/A]CACTAAGTGGTCCCTGGGCCAAGCCACCTTGTAACACATAGGGACTGTGG
Lotus_SNP1540	scaffold870	255851	255950	255900	LG1	1Bin112	78.924	TGTTGCACTCTCTACTCACATGGATCCTAGGAATTAAAACCCTTTTGCA[C/A]ACAATTCGAAACCGTAACATATATATAATTTTATATCCAAATATAAAATA
Lotus_SNP1541	scaffold870	255853	255952	255902	LG1	1Bin112	78.924	TTGCACTCTCTACTCACATGGATCCTAGGAATTAAAACCCTTTTGCACA[C/T]AATTCGAAACCGTAACATATATATAATTTTATATCCAAATATAAAATATA
Lotus_SNP1542	scaffold870	255890	255989	255939	LG1	1Bin112	78.924	CCCTTTTGCACACAATTCGAAACCGTAACATATATATAATTTTATATCC[A/G]AATATAAAATATATTTTGCAAAACAAATCTCAACGATTGAAATCAGCTAC
Lotus_SNP1543	scaffold899	15724	15823	15773	LG1	1Bin113	79.501	ACACCCCTACTCACCATAGCTCCAAGGCATGGACTGACCTCTTCTTGCC[G/A]TTAGGAAGAGTTGGATATCAATCTGGTATCAGAGCCTAAACTATGCCTCC
Lotus_SNP1544	scaffold899	15726	15825	15775	LG1	1Bin113	79.501	ACCCCTACTCACCATAGCTCCAAGGCATGGACTGACCTCTTCTTGCCGT[T/C]AGGAAGAGTTGGATATCAATCTGGTATCAGAGCCTAAACTATGCCTCCCA
Lotus_SNP1545	scaffold899	23386	23485	23435	LG1	1Bin113	79.501	GCACTAGAGGTTCCTTTCTGTTCCCAGATTACATAAGCATCTCATGTCT[A/T]GAATTCCAATTTTCTTTCGAATTCGGTTATGAAGGATCTTAATGGTACAG
Lotus_SNP1546	scaffold899	53251	53350	53300	LG1	1Bin113	79.501	AACCCATCGGTCATTAATCACAGGTTGAGCGTGGACTTGACTTGTAGGC[T/C]TGATCGACAAAAGAATAGGAGTTGTGCACCGAAGCATCGAAAATCCATCA
Lotus_SNP1547	scaffold899	53378	53477	53427	LG1	1Bin113	79.501	AGACTTCATAAGAGAGGTAAACTGCCCTAAATGCCTATCTAACATGGTC[A/G]TGGTTAAAAACGCTAATGGGAAATGGCACATATGAATTGAATTCATAGAT
Lotus_SNP1548	scaffold899	53406	53505	53455	LG1	1Bin113	79.501	AAATGCCTATCTAACATGGTCATGGTTAAAAACGCTAATGGGAAATGGC[A/G]CATATGAATTGAATTCATAGATCTCAACAAGGCCTGTACCTATTAGTTGT
Lotus_SNP1549	scaffold899	72035	72134	72084	LG1	1Bin113	79.501	GTGAAGAGCTCAACTCGTGGCCACCCCTACCCGGTTCAGGGGGTAGACA[C/G]GCCTTAAACCGACCCCTCTGAACCAGGTTTAAAAAAAACTAAAAAAATAG
Lotus_SNP1550	scaffold899	72285	72384	72334	LG1	1Bin113	79.501	TCAAAAGTTATTCATTCATTCTTCTTAATACAAGACATTTTTTTTAAAA[G/T]ATAAGGAATTCTAATTAAAATTATAGAACCAACTTTTTATGTATGGGTTA
Lotus_SNP1551	scaffold899	90143	90242	90192	LG1	1Bin113	79.501	ATAAGGTTTATCAATTCCGCCTGATCCGGGCGGGGAGAAGATTAGGCCT[A/G]CCGTTACGCGACGTGATCCCGTGAGGTACGAAGTCTACTGGAGAAACTTT
Lotus_SNP1552	scaffold899	90430	90529	90479	LG1	1Bin113	79.501	CGTGTCCACGTGTCCCCTTCTCGCTAGGTCACGCCAAATCACCCATCAT[T/C]AATTGCCCCCACTCCTCATGCCAGCGGTCCCAACTCGGTGCGAGGAATTC
Lotus_SNP1553	scaffold899	90466	90565	90515	LG1	1Bin113	79.501	AATCACCCATCATTAATTGCCCCCACTCCTCATGCCAGCGGTCCCAACT[C/T]GGTGCGAGGAATTCATGGACGATCTAGGCGGATTTGGCGTGGGGTCTGAC
Lotus_SNP1554	scaffold899	90529	90628	90578	LG1	1Bin113	79.501	CATGGACGATCTAGGCGGATTTGGCGTGGGGTCTGACAATCTGAAGAGC[G/A]AACCGCTGGTCGGGCCTGTTCAACCATCTGGCTCAACCATGAAATGACCC
Lotus_SNP1555	scaffold899	90671	90770	90720	LG1	1Bin113	79.501	ACTCCGCGAACGTCAAAGAGTGCGCTCAACCAATTTCATCCTCGGGTGT[C/T]GTGCAACCGGTTTTCATGAGAGTGGTTGGATCGAGCAGGTCTCTGTCATT
Lotus_SNP1556	scaffold899	109312	109411	109361	LG1	1Bin113	79.501	GTGATCCCATGAGGTTCGGAGTCTACTGGAGAAACTTCTAGAGTCGTTA[T/C]GTGGCAGTTCGGGTTGATAACCCCGAACTGACACTTCGATTCTTTAGTTC
Lotus_SNP1557	scaffold899	109351	109450	109400	LG1	1Bin113	79.501	AGAGTCGTTATGTGGCAGTTCGGGTTGATAACCCCGAACTGACACTTCG[A/G]TTCTTTAGTTCTGAACTGAATTCAATGCCGAGATGACCCTGTGCCGAGGT
Lotus_SNP1558	scaffold899	109409	109508	109458	LG1	1Bin114	81.66	TTCTGAACTGAATTCAATGCCGAGATGACCCTGTGCCGAGGTGACTCTA[T/C]GCCGAGGTGACTCTGTGCCAAAGTGACCGAACACACGAGCTGAAACGTTG
Lotus_SNP1559	scaffold899	109456	109555	109505	LG1	1Bin114	81.66	TATGCCGAGGTGACTCTGTGCCAAAGTGACCGAACACACGAGCTGAAAC[G/A]TTGTGAATTAGTCTTGCTAAGCTGAGCTGCAATCCCTTACACAGGTCATG
Lotus_SNP1560	scaffold899	109652	109751	109701	LG1	1Bin114	81.66	TGTTTCGCAGCAAATCATACCGCTATCTGGCTCAAATCCTAACTTTGTT[G/T]GTTATCGAAACACACACCACACACCACACAGACTTTGAATCTTGGACACC
Lotus_SNP1561	scaffold899	109733	109832	109782	LG1	1Bin114	81.66	ACTTTGAATCTTGGACACCTAAGGAGGGTTCATATCTCTCATACTCGCA[C/T]CTCCGGCGCCACCGTACATTTGTCGTCTCAATGTTTCCGATGTGATCGAT
Lotus_SNP1562	scaffold899	301805	301904	301854	LG1	1Bin114	81.66	ATCTTACCTCGTCGAAGGGCGGTTCGACGATGACGACTATTCCCCCATA[C/T]GGGGGAATCCCATTCCGCCTAGAATTCTGTTTAACCAAACATTGAGGATG
Lotus_SNP1563	scaffold899	381370	381469	381419	LG1	1Bin114	81.66	CACAGGTCCACCAGCTCAGCCTACTCCTCGGGCTTCCATCATGTGGGGA[T/C]TTGTACCCACCAGATACCAAGGGCGCACCTTCTTTCTTTGTGCATGTGGA
Lotus_SNP1564	scaffold520	1504906	1505005	1504955	LG1	1Bin114	81.66	TGACGCCACTGTTGAGCTTCAATTCATGAAAGGTGTCATCTTGATTATT[G/C]TTCATCGCCGTCTTATCACCCCAATAACCGGCAGGTTCGGCAGTCACCGA
Lotus_SNP1565	scaffold520	1504764	1504863	1504813	LG1	1Bin114	81.66	AACCCAACATACATTTCATCCAGAAAAACCTCGGAGAGATTGACGGGAA[A/T]GCTAATCAAAGGTCGTTGAGGCTTTCTCGATCCAGCAGGCACCATGGTGA
Lotus_SNP1566	scaffold520	1415211	1415310	1415260	LG1	1Bin114	81.66	CAATGGATTCCCCAAATCTATTTTATCAAATAGGGATCCCGTGTTCCTT[G/A]GTACATTTTGGAGGGAACTATTCTGGATACAGGGAATTCAGCTAAGGAAT
Lotus_SNP1567	scaffold520	1415190	1415289	1415239	LG1	1Bin114	81.66	TGTACAAGAGATAGCCTGCCTCAATGGATTCCCCAAATCTATTTTATCA[A/G]ATAGGGATCCCGTGTTCCTTGGTACATTTTGGAGGGAACTATTCTGGATA
Lotus_SNP1568	scaffold520	1349092	1349191	1349141	LG1	1Bin114	81.66	GTCGGGTTTTGGGCTTTGGACATTTTATTAGGGCCGGGCTCGGGCCCAT[A/G]TTGTAGGCTTATTGGTCGACTGGGCTCAGACTCGGACCTAACAAAATCAT
Lotus_SNP1569	scaffold520	1287320	1287419	1287369	LG1	1Bin114	81.66	TCCACGGCTTGAACCTTGGCGGCCTGGATCTCGTCAAGGAGTTGCACCT[T/C]GCAATCGGCAAAGCAAGCCTCCTTTTCTTGCAGATCCTTCTCAAGCCTTG
Lotus_SNP1570	scaffold520	1204770	1204869	1204819	LG1	1Bin114	81.66	GATTCCAGGAAAACGAAGCTTCTCACTGTAGAGGGGACGAGGGAACCAA[G/A]TCGTCTCAACTGCTCTCCTAAGAATCGCCGGAGCTGCGAAGTTTGTAGCG
Lotus_SNP1571	scaffold520	1204750	1204849	1204799	LG1	1Bin114	81.66	ATAAAAGGAACAGAACGAAGGATTCCAGGAAAACGAAGCTTCTCACTGT[A/G]GAGGGGACGAGGGAACCAAGTCGTCTCAACTGCTCTCCTAAGAATCGCCG
Lotus_SNP1572	scaffold520	1204542	1204641	1204591	LG1	1Bin114	81.66	ACCCACAACCCCTTTCAGTAGAGCATCAGCATCTCCCTTTACAGCATGT[G/A]CCGCATCACATATTCCCTTAACTGTTTCACCAATTGAGCATCAGATCAAA
Lotus_SNP1573	scaffold520	1107642	1107741	1107691	LG1	1Bin114	81.66	TCTCAGTACGCTTAAAGACGTGCATGGCTAGACTTGTTCATGGGCCGGC[A/G]CGGCCCCCGGACGGGCTTGAACAGGCTTTTTGGCCCGCGGGTCAAAAAGC
Lotus_SNP1574	scaffold520	1107626	1107725	1107675	LG1	1Bin114	81.66	CAATTATCCTATTCGATCTCAGTACGCTTAAAGACGTGCATGGCTAGAC[T/C]TGTTCATGGGCCGGCACGGCCCCCGGACGGGCTTGAACAGGCTTTTTGGC
Lotus_SNP1575	scaffold520	1107454	1107553	1107503	LG1	1Bin114	81.66	CAATGCTGTTCTGTATCCATCTGAATTCGCATTTAACAATCGACGTAAA[T/C]TCAGATTTCTCTTCTCATGTTCATTTACCTGGAGAAGAAGCTTGGAACCA
Lotus_SNP1576	scaffold520	1029448	1029547	1029497	LG1	1Bin114	81.66	CAACCTAAGAAACACAAAGTCAATGAGCATGGCCAAACAAACTGAAGAA[C/C]GGAGAAGACATTATGAAATTCTTACCACAATGGACTCCGGGATGGTTGTG
Lotus_SNP1577	scaffold520	1029171	1029270	1029220	LG1	1Bin114	81.66	ATCTGAAACAACTTAGGCTCCTTGTACCTAGCGAATGCCTCCTCCTTGA[T/C]GCGTAAAAGTTTTGCCTCAGCCTCCTCAACTGCCTTCCTTGCCTTGTCGC
Lotus_SNP1578	scaffold520	1029154	1029253	1029203	LG1	1Bin114	81.66	AAGGAATTCGCAGTGTAATCTGAAACAACTTAGGCTCCTTGTACCTAGC[G/C]AATGCCTCCTCCTTGATGCGTAAAAGTTTTGCCTCAGCCTCCTCAACTGC
Lotus_SNP1579	scaffold520	1009109	1009208	1009158	LG1	1Bin114	81.66	GGAAATTCAACGGTGGGTCCCACGAGTCAGCATGGACCACATTTTTAAA[T/A]TCTGGAATTGGCGTGGGTGGGGAAACTTCATAATTGATGTTGATACAAAG
Lotus_SNP1580	scaffold520	984568	984667	984617	LG1	1Bin114	81.66	TGAATTGATTGGCACTGTAATTTCAGCCACCGTACAAGGTTAGACGAAA[C/A]TGTGAATTCTGCGATGGAGAGATCGATAAAAACACCTAAATGCACAGCAG
Lotus_SNP1581	scaffold520	971811	971910	971860	LG1	1Bin114	81.66	TTTGACTTTGAGCAAAATCCGGATGAGCCCTGTGTTTACAGGAAATCCA[A/G]TGGGGATAAGGTTACGTTCCTGGTTCTGTATGTAGATGACATTATACTCA
Lotus_SNP1582	scaffold520	828841	828940	828890	LG1	1Bin114	81.66	TCACCAAACCAGATGAAAAAGATGCTGGTTATCGGATTTGGAAGAGAGA[G/T]AACAGCCAAGTTATGTCTTGGCTAGTGAATTCCATGGAGCCACACATAGG
Lotus_SNP1583	scaffold520	719422	719521	719471	LG1	1Bin114	81.66	GCGCAGGCCTTCACGTCCCACTTTGTCACTAGCAAGCGGTGCTCGCGAA[T/C]TGAGGAAAGCCTCCTCAACATAGTACAGAGAGAGGGAGAGTCCATCTGGG
Lotus_SNP1584	scaffold520	719402	719501	719451	LG1	1Bin114	81.66	TAAGAAGTTGGGCGCGGTTCGCGCAGGCCTTCACGTCCCACTTTGTCAC[T/C]AGCAAGCGGTGCTCGCGAATTGAGGAAAGCCTCCTCAACATAGTACAGAG
Lotus_SNP1585	scaffold520	719396	719495	719445	LG1	1Bin114	81.66	GATCGATAAGAAGTTGGGCGCGGTTCGCGCAGGCCTTCACGTCCCACTT[T/C]GTCACTAGCAAGCGGTGCTCGCGAATTGAGGAAAGCCTCCTCAACATAGT
Lotus_SNP1586	scaffold520	719368	719467	719417	LG1	1Bin114	81.66	CGCGCGTGGTATCGGAATTTGGCACCCGGATCGATAAGAAGTTGGGCGC[G/A]GTTCGCGCAGGCCTTCACGTCCCACTTTGTCACTAGCAAGCGGTGCTCGC
Lotus_SNP1587	scaffold520	655194	655293	655243	LG1	1Bin114	81.66	AACCCATATGGGCAAGAAACATTAGGGGTGCAAGTTGGGCGGGTTGGGC[A/C]GGGTTTATGGTCAACCCAGGCCCAACCCTAAAATTTGGGCTTAAGGCTCG
Lotus_SNP1588	scaffold520	655133	655232	655182	LG1	1Bin114	81.66	TTTGGTGAAACAAAAGCTTGGAGAATTCAATACATGCATATTTTCCACG[G/A]TAGCTTGGATAAACCCATATGGGCAAGAAACATTAGGGGTGCAAGTTGGG
Lotus_SNP1589	scaffold520	655132	655231	655181	LG1	1Bin114	81.66	ATTTGGTGAAACAAAAGCTTGGAGAATTCAATACATGCATATTTTCCAC[G/A]GTAGCTTGGATAAACCCATATGGGCAAGAAACATTAGGGGTGCAAGTTGG
Lotus_SNP1590	scaffold520	622890	622989	622939	LG1	1Bin114	81.66	CTTCAGTCCATTCGAAGTCTTTACTTTTCTTGATTGCCTTAAAAAAAGG[C/T]AGGCAGCGATCTGCCAACTTGGACATGAAGCGGCTTAAGCTAGCCATGCG
Lotus_SNP1591	scaffold520	570886	570985	570935	LG1	1Bin114	81.66	CAGTTTGAGCTGCAGAGGATCAAATTTATTAACAAAGGGCTGTGAATGG[C/T]CCAGGGGATAAAAGCTGGATAAGGCTGGTATATAAGTGTAATCCCTGAGC
Lotus_SNP1592	scaffold520	570760	570859	570809	LG1	1Bin114	81.66	GGACGCCAAAACAACCAGTGAAGACAGAAGAAGCATGTGCACATGCCTG[T/C]GCTTTGTCCTGCTGGTCCCAGACCAAATTCCAAAAAATGAGATGCATGCA
Lotus_SNP1593	scaffold520	471281	471380	471330	LG1	1Bin114	81.66	ATTAGACCTCCTCTGCGAATTGGGCTTCAGCCAGGCTTTTCTGCAAGTT[G/A]GGCTTCAGCTGCGGATTGGGCCTTCCTATGAATTTTCCCCAACTTCGGGC
Lotus_SNP1594	scaffold520	471037	471136	471086	LG1	1Bin114	81.66	TCTTGATTCAATCCCCAAGATTGAGTGATGCCTCAAGCTGGTCCGCCCC[C/T]TCCTTTATATAGCTTAAAGAGGAGGGGGTGGTCTCCTACTTCCTCTTGAA
Lotus_SNP1595	scaffold520	465034	465133	465083	LG1	1Bin114	81.66	CTCTCAGCCCATAATGATCAAACATTGTCCGACAAGAGAGGACATCTCC[C/T]TCGGCTGCAAAGTACAGTACTACACTCTCTACTCACATGGATCCCGGGAA
Lotus_SNP1596	scaffold520	465028	465127	465077	LG1	1Bin114	81.66	CTTAACCTCTCAGCCCATAATGATCAAACATTGTCCGACAAGAGAGGAC[A/C]TCTCCCTCGGCTGCAAAGTACAGTACTACACTCTCTACTCACATGGATCC
Lotus_SNP1597	scaffold520	464893	464992	464942	LG1	1Bin114	81.66	GTCCGTCACCATGGGCTCTTAATGGGCCCAACATTTACACTAAATGATC[A/C]TTGTGTCAAGCCACCTTATAAAAACCCAAGGACTGTGGGCAGATGCAAGA
Lotus_SNP1598	scaffold520	426782	426881	426831	LG1	1Bin114	81.66	GGAGAGAGAAAAGGTGGTGAAAACTCAAAGAAGAGAACTTGAAGAAATT[A/C]TAAAAATATGAAGTATGAATTGTTGAATAATTCTCGAAAAATAACAGTAT
Lotus_SNP1599	scaffold520	426651	426750	426700	LG1	1Bin114	81.66	GTTGGCCATCTGACTGGGCGAATTCCCTGCTCTGATACCACCTGACGCA[G/A]CGTGGAAGCAATGGACACCGGAGCTGGCTATGCAAGCACCGGACGTTCGC
Lotus_SNP1600	scaffold520	426601	426700	426650	LG1	1Bin114	81.66	TGGAAACCCCTGATCTCCGTCACAGGGTGGGTTGCGACTGCTACCGTCT[G/A]GTTGGCCATCTGACTGGGCGAATTCCCTGCTCTGATACCACCTGACGCAG
Lotus_SNP1601	scaffold520	426578	426677	426627	LG1	1Bin114	81.66	TCTTCGATTGCTCTCCAAACAGCTGGAAACCCCTGATCTCCGTCACAGG[G/A]TGGGTTGCGACTGCTACCGTCTGGTTGGCCATCTGACTGGGCGAATTCCC
Lotus_SNP1602	scaffold520	426399	426498	426448	LG1	1Bin114	81.66	TGTCGTCATCTAGGACTGGTCGTCGGAACGTAGTATGGACGGGTGGTCT[A/G]TCGTGGTCGTCTCCCTCGATTTGTTGTGGATGTTCCCGGTTCCGTGGAGC
Lotus_SNP1603	scaffold520	426292	426391	426341	LG1	1Bin114	81.66	ATCATTATTCCTACGGGGATTGAAATTACCTTGGTTATGCCAATTTCTG[T/C]CGTTTCTGTCATTGCCGGGAAGAACTGGAGCACCACCAAATTCTAAATCA
Lotus_SNP1604	scaffold520	422163	422262	422212	LG1	1Bin114	81.66	GATGGGCCTCCATCATTCTCCCCCACTTGGAGAGAACTCGACCCCGAGT[T/C]GTGACTAGGATAGGCAAGTGTTATTTCTGGCAGGTACCGGTGAAAGTCAG
Lotus_SNP1605	scaffold520	78513	78612	78562	LG1	1Bin114	81.66	CCGTCAACCTAAAAACCAGTGGCCAGAACGGTTTCATTTCCGGATTATT[T/C]TTTCTAGATGTCAATAATTAGACAAAATAACTTTGTAGTCATAGCCATGG
Lotus_SNP1606	scaffold520	78475	78574	78524	LG1	1Bin114	81.66	TGTTAGAACAAGCCATTCGTTCGAATTGGACAGTCGAACCGTCAACCTA[A/G]AAACCAGTGGCCAGAACGGTTTCATTTCCGGATTATTTTTTCTAGATGTC
Lotus_SNP1607	scaffold520	78460	78559	78509	LG1	1Bin114	81.66	TTTTTAAATTTTTTATGTTAGAACAAGCCATTCGTTCGAATTGGACAGT[C/T]GAACCGTCAACCTAAAAACCAGTGGCCAGAACGGTTTCATTTCCGGATTA
Lotus_SNP1608	scaffold520	78436	78535	78485	LG1	1Bin114	81.66	CAACGGTTTTGGCCATTTTTTAATTTTTTAAATTTTTTATGTTAGAACA[A/G]GCCATTCGTTCGAATTGGACAGTCGAACCGTCAACCTAAAAACCAGTGGC
Lotus_SNP1609	scaffold520	78295	78394	78344	LG1	1Bin114	81.66	AGTTGACCCAAGTAATAGGACCGTTCAGTCCGAGAACCGTCCAAGCAAT[T/C]AGTTCCATTTTACCCCAAACCCAGTCATTGGCAAAAAATCGTTGAATTAG
Lotus_SNP1610	scaffold520	78254	78353	78303	LG1	1Bin114	81.66	TCTACTTCATATCTGTCATTTGTTTTATATCGAGAATTCACAGTTGACC[C/T]AAGTAATAGGACCGTTCAGTCCGAGAACCGTCCAAGCAATTAGTTCCATT
Lotus_SNP1611	scaffold520	33661	33760	33710	LG1	1Bin114	81.66	ATGCAGATTTCAGTTGAATTGGATGGTGCTGCCTGCGTTGCCTTCCTCT[T/C]CACTTCCACTCACCTTCCTTTCCAGTTCCATCGTTTGATTCTCTGTAATT
Lotus_SNP1612	scaffold487	662332	662431	662381	LG1	1Bin114	81.66	CGACACAGGAATCTTGTGAAACTCATCACTTGTTGCTCGAGCATTGATT[C/T]CAAGAACATGGAGTTTCAGGCTCTGGTTTATGAATTCATGGAGAATGGGA
Lotus_SNP1613	scaffold487	662196	662295	662245	LG1	1Bin114	81.66	TGGACGCGGGAGCTTCGGGTCTGTCTACAGAGGAGTTCTGAGGCAAGGA[G/A]TTATTGTCGGGGTAAAGGTCCTTGACGTCAGGACAAAAGGAGCTTTGAAG
Lotus_SNP1614	scaffold487	590014	590113	590063	LG1	1Bin114	81.66	TGCAAGAAGCAAAAGGAAAACGAAGGCTAAGAGTGCAGGTTGCACAGAT[A/G]ATTCCAAGATACCTTGTTCCTTGAGAATAAGCCCCTTATAACTGAATTCC
Lotus_SNP1615	scaffold487	348283	348382	348332	LG1	1Bin114	81.66	AGATCCCTGAGGCGGTGTTTCTCTGGACTTCTGGTGGCTTCTGGGTGCC[A/G]TAAACCCGGTCTTTCACAAGTCTTTGGTTGGGCGGTTGTGCCCTGTGATA
Lotus_SNP1616	scaffold487	348275	348374	348324	LG1	1Bin114	81.66	GAGGAGGCAGATCCCTGAGGCGGTGTTTCTCTGGACTTCTGGTGGCTTC[T/C]GGGTGCCATAAACCCGGTCTTTCACAAGTCTTTGGTTGGGCGGTTGTGCC
Lotus_SNP1617	scaffold487	348258	348357	348307	LG1	1Bin114	81.66	CTAACTCCCCAGAGGATGAGGAGGCAGATCCCTGAGGCGGTGTTTCTCT[G/A]GACTTCTGGTGGCTTCTGGGTGCCATAAACCCGGTCTTTCACAAGTCTTT
Lotus_SNP1618	scaffold487	348218	348317	348267	LG1	1Bin114	81.66	CTGTTTCCTAAGACGGCGGACCAAGCGGAGGAAGAGGAGCCTAACTCCC[C/T]AGAGGATGAGGAGGCAGATCCCTGAGGCGGTGTTTCTCTGGACTTCTGGT
Lotus_SNP1619	scaffold487	348089	348188	348138	LG1	1Bin114	81.66	TCCTAGGAATTCCACGACCTCCAGGTGGAATATGGTTCGGGTTCGTACC[A/G]CTCTAGGTTTAAGCTTTGCCGGTGGCTGGTTCGGAAGAAGTTCTTCGGAC
Lotus_SNP1620	scaffold487	348065	348164	348114	LG1	1Bin114	81.66	AAAGCGGTCTGGGATTTTAAAGACTCCTAGGAATTCCACGACCTCCAGG[T/C]GGAATATGGTTCGGGTTCGTACCACTCTAGGTTTAAGCTTTGCCGGTGGC
Lotus_SNP1621	scaffold487	269750	269849	269799	LG1	1Bin114	81.66	CCAAGTCTCGAACCTACTGGCGAAGAAGCTCCCTCTCCGCCGCCACCCT[T/C]GATGACTCTTCCCGGTAGCGAGCGCTCTCCTCAGATAGCCGGCCAATCTG
Lotus_SNP1622	scaffold487	269726	269825	269775	LG1	1Bin114	81.66	GAGTTCGGTCCTAAAGTGTGGAATCCAAGTCTCGAACCTACTGGCGAAG[A/A]AGCTCCCTCTCCGCCGCCACCCTTGATGACTCTTCCCGGTAGCGAGCGCT
Lotus_SNP1623	scaffold487	269439	269538	269488	LG1	1Bin114	81.66	GAGCCACGAGCCTCAGGGATGCACTGCCTCCACCTCATCGTCATCCTCC[A/G]GAGAGTCAGGCTCCTCGTCCTCCGCCTGGTCCGCCGTCTCAGGATCCAAG
Lotus_SNP1624	scaffold487	85050	85149	85099	LG1	1Bin114	81.66	CATCGACGGCCTTCTTCTTGGCATCTTCGATACCTTGAGAAAAGATCTG[T/C]GTCCTCTCCCTGGTGTCCTTTTGAAGATACTCGACCTGATGCTGCAAGTC
Lotus_SNP1625	scaffold831	1648	1747	1697	LG1	1Bin114	81.66	CGTCTCATGAATTTATCCACGAGCTTGAGGAATTCAGCTACGGTCGCAG[T/G]CTGACTAACTACCATGTGCCACTTGAACTCCTTGTGTGTCACTCCTCTCT
Lotus_SNP1626	scaffold831	1714	1813	1763	LG1	1Bin114	81.66	TGCCACTTGAACTCCTTGTGTGTCACTCCTCTCTTGGCTACCGCGAGCT[G/A]CACCGTGGGGTCCAGTCACTGTATCTGCAAGCACGCATCATTGAACCGCT
Lotus_SNP1627	scaffold831	1726	1825	1775	LG1	1Bin114	81.66	TCCTTGTGTGTCACTCCTCTCTTGGCTACCGCGAGCTGCACCGTGGGGT[C/T]CAGTCACTGTATCTGCAAGCACGCATCATTGAACCGCTTGATGTAGCCCC
Lotus_SNP1628	scaffold831	187607	187706	187656	LG1	1Bin114	81.66	CGTTTACATCATGGTTTTCAAAACTAAACCGGATGATTGGACCGAAAAA[T/C]CAAGAACCTGTCAAGTGATCGGTTCTATTTTACCCCATAACCGTTATTTT
Lotus_SNP1629	scaffold831	187649	187748	187698	LG1	1Bin114	81.66	CGAAAAATCAAGAACCTGTCAAGTGATCGGTTCTATTTTACCCCATAAC[C/T]GTTATTTTGCCAAAAAACATTGTCACATTGATTTGGTCAACGAACCGTTG
Lotus_SNP1630	scaffold831	324163	324262	324212	LG1	1Bin114	81.66	AATCTTTCCTCACGGAGCTATAGAGGTCACGCACCTAGAACAAGGCACG[T/C]TTAAAGTCGACGGTCAGTGCCTAAAACCATATATAGTTGATGGAGCATTG
Lotus_SNP1631	scaffold831	324201	324300	324250	LG1	1Bin114	81.66	AACAAGGCACGTTTAAAGTCGACGGTCAGTGCCTAAAACCATATATAGT[T/G]GATGGAGCATTGCCTACCCCATCAACTGTATACCTTGATGATCATTGATC
Lotus_SNP1632	scaffold840	39690	39789	39739	LG1	1Bin115	82.492	GTGGTGTGTGAGGTGAATTCTTGAGTTCGGATAGAAGTGTGGCCCGAGC[T/C]GCCCTAGGGTGGGCCAGTTCGGGTTGTTGGGGCTTCTTTTGGGAGAGTTC
Lotus_SNP1633	scaffold840	39691	39790	39740	LG1	1Bin114	81.66	TGGTGTGTGAGGTGAATTCTTGAGTTCGGATAGAAGTGTGGCCCGAGCT[G/A]CCCTAGGGTGGGCCAGTTCGGGTTGTTGGGGCTTCTTTTGGGAGAGTTCG
Lotus_SNP1634	scaffold840	40010	40109	40059	LG1	1Bin115	82.492	TTTGACCTGCACTTCAAACTGGTTGACTGATAGCGCGAAGTGTGCGTTC[G/A]TCAGGAGATTTCCGGGTTCCTCGAGCGCCAAAAAGTCAGAAAATGCGACA
Lotus_SNP1635	scaffold453	192124	192223	192173	LG1	1Bin115	82.492	ATGAACGGATTGAAGGAATGAGGCAAAGAATTCAAGATGGCATCTATCT[G/A]GGTCGCATGGTCCAGCCCGGATCCAAGAGCCTCAAGCTCAATAATATAAC
Lotus_SNP1636	scaffold453	192128	192227	192177	LG1	1Bin115	82.492	ACGGATTGAAGGAATGAGGCAAAGAATTCAAGATGGCATCTATCTGGGT[C/T]GCATGGTCCAGCCCGGATCCAAGAGCCTCAAGCTCAATAATATAACCCAT
Lotus_SNP1637	scaffold453	192163	192262	192212	LG1	1Bin115	82.492	GCATCTATCTGGGTCGCATGGTCCAGCCCGGATCCAAGAGCCTCAAGCT[C/T]AATAATATAACCCATCATCCGAAGACAATGGTCATGAACTTATTGGCCCT
Lotus_SNP1638	C15268997	3930	4029	3979	LG1	1Bin115	82.492	TCTAAACTTAGCGGGAACGGTTCCTCAAGAATCTCGAACCTGTTACTAG[A/G]AGCCTTTGGTTCCTTACACCTATATAAAGGCATTGCTTCCCTGTGAAAAG
Lotus_SNP1639	scaffold955	67489	67588	67538	LG1	1Bin115	82.492	CCGGTCAGACCCCCTATACACCCACTATAGGGGCATATCAGAGGGGTCC[T/C]AGAATGATATGTGATGGTTCGCAATCCGGCTGAGTCCAAGCTGTCAATGA
Lotus_SNP1640	scaffold955	67508	67607	67557	LG1	1Bin115	82.492	ACCCACTATAGGGGCATATCAGAGGGGTCCTAGAATGATATGTGATGGT[T/G]CGCAATCCGGCTGAGTCCAAGCTGTCAATGACCTTGCCTCTGACCGGAGC
Lotus_SNP1641	scaffold955	90534	90633	90583	LG1	1Bin115	82.492	AATCTATCCAACACAACGAACGCTTTGGACACCAATCGAATGATTAAGC[A/G]CCCTTCTCTGGTTTGCGGGATCCCGTCGGGTCCCCAGCCGTCACCATGTC
Lotus_SNP1642	scaffold955	236396	236495	236445	LG1	1Bin116	83.15	GATTGGATTGAACCTGGTCCATTTGTAATGGACTCACATTGGACTGGAT[C/T]GGGTTGGACCAAATCCAGTCCAATCGACACCCCTAAGTTATGGCATCCCA
Lotus_SNP1643	scaffold955	236457	236556	236506	LG1	1Bin116	83.15	AATCCAGTCCAATCGACACCCCTAAGTTATGGCATCCCAAGCCCATGTG[A/C]AGAATGTGTCCCCAACAAGAATTCAAATGCTATATTAACAACTAGTGGGG
Lotus_SNP1644	scaffold955	236468	236567	236517	LG1	1Bin116	83.15	ATCGACACCCCTAAGTTATGGCATCCCAAGCCCATGTGAAGAATGTGTC[C/T]CCAACAAGAATTCAAATGCTATATTAACAACTAGTGGGGTCCCGTGTGAT
Lotus_SNP1645	scaffold955	262790	262889	262839	LG1	1Bin116	83.15	ACCATCACACTCCGCCTACTTTCTTCCGATTGAACAAGGGAGTATACCT[C/T]GTGAACCGACGACAACTCTTTGCTTCCTAGGATCTGAACTCTCAAAGGTT
Lotus_SNP1646	scaffold903	60695	60794	60744	LG1	1Bin116	83.15	ATAAGAATGCCCAACCCGACCAAACCGACCAACCCGGACCGACCCAACC[C/T]GAGTCGGCCGGGTTTTCATCAGTACCGGTCGGTTTCAGGTTGGGCAAATA
Lotus_SNP1647	scaffold903	60733	60832	60782	LG1	1Bin116	83.15	CCGACCCAACCCGAGTCGGCCGGGTTTTCATCAGTACCGGTCGGTTTCA[G/A]GTTGGGCAAATATATAAACCAATATATCGGGTCGGTTCCAGTTTTCTTGT
Lotus_SNP1648	scaffold903	60754	60853	60803	LG1	1Bin116	83.15	GGGTTTTCATCAGTACCGGTCGGTTTCAGGTTGGGCAAATATATAAACC[A/G]ATATATCGGGTCGGTTCCAGTTTTCTTGTGTGAAAACCGAAACCAACCCG
Lotus_SNP1649	scaffold346	88634	88733	88683	LG1	1Bin116	83.15	TCTACCTGCTGGTCCGGTCGCACTGAAGATGCCCTCGCGAGGAGGGTCT[A/G]GAACTGGCACTGGTATTTTGCTTCAGAAGGCAGTAGGACTTGAACTGGAT
Lotus_SNP1650	scaffold346	88683	88782	88732	LG1	1Bin116	83.15	AGAACTGGCACTGGTATTTTGCTTCAGAAGGCAGTAGGACTTGAACTGG[A/G]TCCAACTGAGCCCAGGTTCTTCCTGTTCTAATTGATAGAACCAGAGTTGC
Lotus_SNP1651	scaffold346	88874	88973	88923	LG1	1Bin116	83.15	AGCCCAAGGGATCTCCGTTGCCGTTGTACGACGGGAATTCTAACCTGCT[C/G]TACTTGGGAATGACTGCGGCCTCCTGGTTGCCGAACTGCTGTTCGTCGGA
Lotus_SNP1652	scaffold346	88900	88999	88949	LG1	1Bin116	83.15	TACGACGGGAATTCTAACCTGCTCTACTTGGGAATGACTGCGGCCTCCT[G/A]GTTGCCGAACTGCTGTTCGTCGGAAGACTCCGGCAGATCTGGTTGGCGGT
Lotus_SNP1653	scaffold346	88920	89019	88969	LG1	1Bin116	83.15	GCTCTACTTGGGAATGACTGCGGCCTCCTGGTTGCCGAACTGCTGTTCG[T/C]CGGAAGACTCCGGCAGATCTGGTTGGCGGTCGCTAGTGGCTGTCCCCCCT
Lotus_SNP1654	scaffold346	88944	89043	88993	LG1	1Bin116	83.15	CTCCTGGTTGCCGAACTGCTGTTCGTCGGAAGACTCCGGCAGATCTGGT[T/C]GGCGGTCGCTAGTGGCTGTCCCCCCTTCTGTGTTCCTCTCTTTGCTAGAA
Lotus_SNP1655	scaffold346	89060	89159	89109	LG1	1Bin116	83.15	GACGCCGCAGCTCCCTGACTTCGTTCATGATCTCATGTACTTCTGAGCT[G/A]GTCTCCATGAGCTGGTGCTCGAGTTCGTGGACCCTGGACAGCAGTTGCTC
Lotus_SNP1656	scaffold346	89125	89224	89174	LG1	1Bin116	83.15	TGCTCGAGTTCGTGGACCCTGGACAGCAGTTGCTCCAGATCACCCATGA[C/T]GCCTTGCTCTGATACCAAAATGTTATGGGCCCGGGCGTAGGATCTCGTCA
Lotus_SNP1657	scaffold346	109009	109108	109058	LG1	1Bin116	83.15	AATTCAGCTCACTCCTAAGCAGATTGAATTTAAATTCAGCTAAACAGAT[A/T]TCATTTAATTTGCAACCCTATACACTATATTTGAGGTCCTGGAGAGCATA
Lotus_SNP1658	scaffold346	109012	109111	109061	LG1	1Bin116	83.15	TCAGCTCACTCCTAAGCAGATTGAATTTAAATTCAGCTAAACAGATATC[A/G]TTTAATTTGCAACCCTATACACTATATTTGAGGTCCTGGAGAGCATATCT
Lotus_SNP1659	scaffold346	109125	109224	109174	LG1	1Bin116	83.15	TCACACCACTGCCTTGTGGGTTATTCATGCATATGCTAGTTGCTAGCGG[G/A]ATGACATTATCTAATAAATATGTATGTTTCTACATATAGATACATACGTT
Lotus_SNP1660	scaffold346	109164	109263	109213	LG1	1Bin116	83.15	TTGCTAGCGGGATGACATTATCTAATAAATATGTATGTTTCTACATATA[G/C]ATACATACGTTATGATCGGGCCAAGATCTGTTCACAGGCCCGGTTGAGTT
Lotus_SNP1661	scaffold516	546452	546551	546501	LG1	1Bin116	83.15	GCCTCGACATAAGGGGCCCCTGCCGCTTCTTGTACTGGAGGGGCCATCT[C/T]GGGCTCCCTGGGCGGATCCACTGACGGGTAGTCCGGTACCTCGGGCTCCG
Lotus_SNP1662	scaffold516	546450	546549	546499	LG1	1Bin116	83.15	TAGCCTCGACATAAGGGGCCCCTGCCGCTTCTTGTACTGGAGGGGCCAT[C/G]TCGGGCTCCCTGGGCGGATCCACTGACGGGTAGTCCGGTACCTCGGGCTC
Lotus_SNP1663	scaffold516	545850	545949	545899	LG1	1Bin116	83.15	TTCATCGACGACCTTCTTCTTGGCATCCCCGGTGCCTTGAGAAAAGATC[C/T]GTGTCCTCTCCCTAATATCCTCTTGAAGGTATTCAACCTGATGTTGCAAA
Lotus_SNP1664	scaffold516	545790	545889	545839	LG1	1Bin116	83.15	TTTAAAGCCCCTTCTGTACGAGCCCACCATCAGGTCATCAAAGCGCGAC[G/A]AGGCGATATATTCATCGACGACCTTCTTCTTGGCATCCCCGGTGCCTTGA
Lotus_SNP1665	scaffold516	545774	545873	545823	LG1	1Bin116	83.15	TCATCCACCGGCTTAGTTTAAAGCCCCTTCTGTACGAGCCCACCATCAG[G/T]TCATCAAAGCGCGACGAGGCGATATATTCATCGACGACCTTCTTCTTGGC
Lotus_SNP1666	scaffold516	415043	415142	415092	LG1	1Bin116	83.15	AGTTATCGATAGAGCAGGGCGTGGACGAACGTCGGGATCCACAGGAAAT[T/C]GGGGTGGGCGAGAGACGTAAAGCCAAGAAGGAAGTTCGGGAGAGGATAAC
Lotus_SNP1667	scaffold516	414265	414364	414314	LG1	1Bin116	83.15	ATGAGACCGTCGTTGAACCAGGGTGATCTCCAGTCTGCTGGTTCACGTA[C/A]CTTCTGGTTAATCTCTCTCTGGTACTCAACTGATCGATATTGTTCAATAT
Lotus_SNP1668	scaffold516	414144	414243	414193	LG1	1Bin116	83.15	CAGAATTTAAAATATTTTGCTACCATTAATGGATTGTATATCATGTGAC[T/C]TCATTGCGATTTAAGATGTTTGTAAATGCCAAAATTACCCTTACACACTG
Lotus_SNP1669	scaffold516	408514	408613	408563	LG1	1Bin116	83.15	GAACTACATGAAGGTGGGAAACAAAACATATTATCAAACAAAGAGACAC[A/G]ACATAAAAAGAAAAAACAAAAGAGTTAGACTGAATTCTCTGAAATGATTT
Lotus_SNP1670	scaffold516	408235	408334	408284	LG1	1Bin116	83.15	TCCAACTCCTGGGACTACTACGCCTTTGAATTGGGATATGCTCCTCACA[T/C]AGGGTGCCTCACAATGACCTCATAGGCACATCCCACCGTGCATTGGGAAC
Lotus_SNP1671	scaffold516	408194	408293	408243	LG1	1Bin116	83.15	CCAGGCTTCTCAACTTGTTGGACTTCTAGGATGGCTGCCGGTCCAACTC[C/T]TGGGACTACTACGCCTTTGAATTGGGATATGCTCCTCACATAGGGTGCCT
Lotus_SNP1672	scaffold516	301867	301966	301916	LG1	1Bin116	83.15	ATTCAGTACGTAAATTGCGGTCTCTAACACATATCCCCAAAAGGATGCA[G/A]GTAATTCCGAACGTGTGAGAAGTGACTGGACCATGTCTAACAATGTCCTA
Lotus_SNP1673	scaffold516	301846	301945	301895	LG1	1Bin116	83.15	AACCGATTTGGTTGGAACCCGATTCAGTACGTAAATTGCGGTCTCTAAC[A/G]CATATCCCCAAAAGGATGCAGGTAATTCCGAACGTGTGAGAAGTGACTGG
Lotus_SNP1674	scaffold516	301824	301923	301873	LG1	1Bin116	83.15	ATAGTTCGTATGGAGTTTTCGGAACCGATTTGGTTGGAACCCGATTCAG[T/C]ACGTAAATTGCGGTCTCTAACACATATCCCCAAAAGGATGCAGGTAATTC
Lotus_SNP1675	scaffold516	256835	256934	256884	LG1	1Bin116	83.15	ACCTCGTCACTATACTCAGAAAGGAGCATCTCGCCTCAACCCACAGTCC[T/C]CGGCCTCAGCTCACCCTTTGAATTCTCAAAGCCTTCGGCCTGCCTTCAGA
Lotus_SNP1676	scaffold516	256483	256582	256532	LG1	1Bin116	83.15	GTTCACACGACTCTCATCCGGTGCCAACCACAGAGCAGTTAGGCGTACT[C/T]GCAAGGACCTACCTATCACCTAACTTCGTATGGATCTCATCTAGACAAGG
Lotus_SNP1677	scaffold516	256477	256576	256526	LG1	1Bin116	83.15	TGGTGCGTTCACACGACTCTCATCCGGTGCCAACCACAGAGCAGTTAGG[C/T]GTACTCGCAAGGACCTACCTATCACCTAACTTCGTATGGATCTCATCTAG
Lotus_SNP1678	scaffold516	254274	254373	254323	LG1	1Bin116	83.15	GGAAGGTGGCCAATGCTGAATGCCCAGTTGAAGAGGTGGTGAGGAGAGA[T/C]GCGCCTGGGGAGCATCCATCCGGGCCTTCTTCAGCTTCGCCATCAGTTCA
Lotus_SNP1679	scaffold516	254207	254306	254256	LG1	1Bin116	83.15	GGGGCCAAAAAGTCAGTGGAGGTGCCGAGGAGGCCAGCCAAAGACACGC[C/T]GAGGGAGGAGCCGCCGCGGAAGGTGGCCAATGCTGAATGCCCAGTTGAAG
Lotus_SNP1680	scaffold516	254062	254161	254111	LG1	1Bin116	83.15	GAAGCAGGCTGGGAAGAAAACAAGGGCACAAATGCCGAAGTGGTCCAGC[A/G]AAGAGGTTACCCCCCCTTTCTCAGCGAAGGGGGGAAATCAGCACGTTTCT
Lotus_SNP1681	scaffold516	254061	254160	254110	LG1	1Bin116	83.15	TGAAGCAGGCTGGGAAGAAAACAAGGGCACAAATGCCGAAGTGGTCCAG[C/T]AAAGAGGTTACCCCCCCTTTCTCAGCGAAGGGGGGAAATCAGCACGTTTC
Lotus_SNP1682	scaffold516	200846	200945	200895	LG1	1Bin117	-	TTAGGTAAGTGTCTTTGGCATTCCCTTTCCCATTTGACTCGAATCTCGA[T/C]ACTTAACTTAGGTGAAGAGACCCGGTTACTAAGTCTAGGGTGTCCATTGA
Lotus_SNP1683	scaffold516	200620	200719	200669	LG1	1Bin117	-	TTTATATAGATCAGTATTGGGTTTAAGGGGTAAAACCCTTCCATTTGCA[A/G]ACTGTCTCGATAAGCTGAGGTTGATTTTTAAAATCAGGCGGGCATTCTTC
Lotus_SNP1684	scaffold516	28897	28996	28946	LG1	1Bin117	-	GTTCTGTTCCAATTAGGGCTGTTCATAAGAAGACCCAACCCGATCAAAC[T/C]GACCAACCCGGACCGACCCTATCTGAGTCGGTCAGGTTTTCTTCAGCACC
Lotus_SNP1685	scaffold516	28860	28959	28909	LG1	1Bin117	-	CTTACGAAGGTAAGTTTGTAAGACATAAGACTTTCTAGTTCTGTTCCAA[T/C]TAGGGCTGTTCATAAGAAGACCCAACCCGATCAAACTGACCAACCCGGAC
Lotus_SNP1686	scaffold40	13976	14075	14025	LG1	1Bin117	-	AGAATTGAGAATTCAGTTTTTTTGAAGGTGAGAACTTAGCTTTTTGTTG[T/C]GGTTCCTACAGACAGTGCCAATTGATCATGCACGATCTAGATGCTCCTAG
Lotus_SNP1687	scaffold40	13989	14088	14038	LG1	1Bin117	-	CAGTTTTTTTGAAGGTGAGAACTTAGCTTTTTGTTGTGGTTCCTACAGA[C/T]AGTGCCAATTGATCATGCACGATCTAGATGCTCCTAGTTGTAAGGTAGCT
Lotus_SNP1688	scaffold40	14212	14311	14261	LG1	1Bin117	-	GGAAATCAATAAAGTAGAGAGTTAGAATGCACTTTATCGCGCGTACCCT[G/A]TGTCATTGGGGTTGGTGCCTTTATATAGGCATTGTTTGGCATAGGCTTCA
Lotus_SNP1689	scaffold40	16916	17015	16965	LG1	1Bin117	-	CACACTTCAATCCCGGCGGGAACCGCTAATGGCTCTACCGCGGGGAGAG[G/A]GGGCGTTCACATGCGGTAGCAGTGTATTTATCTGCGGCACTGAGAATGTT
Lotus_SNP1690	scaffold40	16936	17035	16985	LG1	1Bin117	-	AACCGCTAATGGCTCTACCGCGGGGAGAGGGGGCGTTCACATGCGGTAG[C/T]AGTGTATTTATCTGCGGCACTGAGAATGTTGGGTTCGACCTGAACTTATC
Lotus_SNP1691	scaffold40	17079	17178	17128	LG1	1Bin117	-	TGCCGCCAGTAATTGATTCTTGTTCTTGATGTTGGTACTGCTAAAAAAT[A/G]TCATTGATTCAATAAAACCAAGAATTAGAAGGTGAAAACTTAGCAATCTA
Lotus_SNP1692	scaffold40	17202	17301	17251	LG1	1Bin117	-	ATGGTGAGAACTTAGCTTTTTGTTGCGGTTCCTACAGACGACACTAATT[A/G]ATCGTGCACGATCTGGATGCTCTTAGTTGTAAGGTAGCTCGGACGTCAGT
Lotus_SNP1693	scaffold40	17212	17311	17261	LG1	1Bin117	-	CTTAGCTTTTTGTTGCGGTTCCTACAGACGACACTAATTAATCGTGCAC[G/A]ATCTGGATGCTCTTAGTTGTAAGGTAGCTCGGACGTCAGTTGCCAAGTGG
Lotus_SNP1694	scaffold40	17472	17571	17521	LG1	1Bin117	-	GGATTGGTGCCTTTATATAGGCACTGTTTGGTATAGGCTTCATGCACTA[T/C]AACCGAGATTTCTGAGAGGTCGTGCCTTACCGGTCCAAAATCCTCAGAGG
Lotus_SNP1695	scaffold40	17485	17584	17534	LG1	1Bin117	-	TATATAGGCACTGTTTGGTATAGGCTTCATGCACTATAACCGAGATTTC[T/C]GAGAGGTCGTGCCTTACCGGTCCAAAATCCTCAGAGGTAACCGCTATGCA
Lotus_SNP1696	scaffold40	50148	50247	50197	LG1	1Bin118	82.073	ACCTACTAAAAGCGTGTCGGTTGGGTGGTCAAAGCTCTGCCAGACGAAC[C/G]CACCTCGCTTGTCATGCAGGACCAAGTTACCATTTGGGAGCAGCTTGAGG
Lotus_SNP1697	scaffold40	50211	50310	50260	LG1	1Bin118	82.073	ATGCAGGACCAAGTTACCATTTGGGAGCAGCTTGAGGCCAGTGACACCC[C/T]TGTTGGCGGTGCCAGTCTGCCAAGCCACCCGGCCATCGGCGTGGGCTAGG
Lotus_SNP1698	scaffold40	220508	220607	220557	LG1	1Bin117	-	GGTGCTTCGGTTCTTTGGCCCCAAACTTGCACCTCAATTCTTTGGCTCC[G/A]AATTGGATTAGGTACCGAGGTGCTCAAGACCCCGAGCTCCCGAGTTGCTG
Lotus_SNP1699	scaffold40	220643	220742	220692	LG1	1Bin117	-	TGATCGCATCCACGTGTACTTCGGTTGCTAGGTTGGGCTAACTTACCCC[C/T]CATCAATTGCCCCCCACTCCCCGTACCAAGGGTCGCAACCCCGGTGTGGG
Lotus_SNP1700	scaffold40	269697	269796	269746	LG1	1Bin117	-	ATCGGTCGCTAAGATAAAATATCCCATAGGCTTCTGGTAGGCGTGCACT[G/C]GCTTACCAAACCTCCACGAACCACAGAAGATTGATGCTCAGATTTCATAG
Lotus_SNP1701	scaffold40	269723	269822	269772	LG1	1Bin117	-	TAGGCTTCTGGTAGGCGTGCACTGGCTTACCAAACCTCCACGAACCACA[G/A]AAGATTGATGCTCAGATTTCATAGAGAAGACATAGAAGAATGTCAAAAAT
Lotus_SNP1702	scaffold40	269916	270015	269965	LG1	1Bin117	-	AACAATGCACCTGTTCGAAGAGACACAAGGAGGAAGAAGAGACATGAAC[T/A]GGAGAAAAATGTTTGATTTAAAAATAAATTTGAAAATTCGAAAAAACACT
Lotus_SNP1703	scaffold40	323836	323935	323885	LG1	1Bin118	82.073	AGGGGTGAGATGGGCCTCCATCATTCTCCCCCACTTGGAGAGAACTCGA[T/C]CCCGAGTCGTGACTAGGATAGGCAAGTGTTATCTCTGGCAGGTACCGGTG
Lotus_SNP1704	scaffold40	324367	324466	324416	LG1	1Bin118	82.073	CCTGGGCTATGGCGAAGTCCCACTGTTTTGGCCTCTCCCGACATATGCT[A/G]CGAATTAAATTCCCTCCGGTTTACCACTTCTGTCTGTCCATCTGTCTGTG
Lotus_SNP1705	scaffold40	327930	328029	327979	LG1	1Bin118	82.073	TGAATTCATCATTATTCCTACGGGGATTGAAAATACATTGGTTATGCCA[A/T]TTTCTGCCGTTTCTGTTGTTGTCGGGAAGAACTGGAGCACCACAAAATTC
Lotus_SNP1706	scaffold40	327994	328093	328043	LG1	1Bin118	82.073	GTTGTTGTCGGGAAGAACTGGAGCACCACAAAATTCTAAATCATCATCA[T/C]TGTCGTCGTCCAGGACTGGTCATCAGAATGCAGTATGGACGGGTGGTCTG
Lotus_SNP1707	scaffold40	328195	328294	328244	LG1	1Bin118	82.073	CTCGATGTTACGTGTTGCCATACACTGTTCTTCGATTGCTCTCCAAACA[G/A]CTAGAAACCCCTAATCTCCGTCACGGGGTGGGTTACGACTGCTACCGTCT
Lotus_SNP1708	scaffold40	378241	378340	378290	LG1	1Bin118	82.073	GCCATTGGAATGCTCCAAGAGGCAGGGGTTGGCAGGGTGCAGGTCGACT[A/G]TGTTTATGACAAATACAAATGAACAACCTTGTCTCACTCCTAGTTAATAA
Lotus_SNP1709	scaffold40	378415	378514	378464	LG1	1Bin118	82.073	TGGGTTTCTTGAGACAAATGGCAGGTGAGAGCTTCAAGAACTCCTGCCC[T/C]AGCCAAGTTGAGTGCCTGCCCCAACCAACCAGTTGCCGCCGGCTAAAGGT
Lotus_SNP1710	scaffold40	378444	378543	378493	LG1	1Bin118	82.073	AGCTTCAAGAACTCCTGCCCTAGCCAAGTTGAGTGCCTGCCCCAACCAA[C/T]CAGTTGCCGCCGGCTAAAGGTCAAGAGGTGGGAGAATCCAAAACAGCGGA
Lotus_SNP1711	scaffold40	605762	605861	605811	LG1	1Bin118	82.073	AGGGCCGGGCTTGGGCTTATATTTTTAGGTCCATAATGCGGGTCGGGTC[A/G]CGCCTAGGCCTAGCCTAAGCCCTTTGTTATAAAGACAAAGCCCGGCCCGA
Lotus_SNP1712	scaffold40	605763	605862	605812	LG1	1Bin118	82.073	GGGCCGGGCTTGGGCTTATATTTTTAGGTCCATAATGCGGGTCGGGTCA[C/A]GCCTAGGCCTAGCCTAAGCCCTTTGTTATAAAGACAAAGCCCGGCCCGAC
Lotus_SNP1713	scaffold40	605807	605906	605856	LG1	1Bin118	82.073	GGTCACGCCTAGGCCTAGCCTAAGCCCTTTGTTATAAAGACAAAGCCCG[G/A]CCCGACCCATGATTACCCCTAGTCTAAATGTGTACATCAATGTTCCAATT
Lotus_SNP1714	scaffold40	606006	606105	606055	LG1	1Bin118	82.073	TGATCCAATTTGATTTGAATGAATCCGATCCTATTTTTGTCAAATTCGG[G/A]TTAGCCCTCCGTCGGATTTTCAACTTGGATAATATGAGGTGATTGAAAAT
Lotus_SNP1715	scaffold40	771694	771793	771743	LG1	1Bin118	82.073	CAGACAGTTGATATGCTGTTTGGCAGGATTACGAAGTTTCGGTGTTGCT[C/T]TATCACACTACATACCTGGTGGATATTGTCCGGGAAAATGTGGGCCGGGT
Lotus_SNP1716	scaffold40	795981	796080	796030	LG1	1Bin118	82.073	GAACAACCGAGTCACTATCTTGCGTCTTCCGATGGTGCGCAATCTGGCA[G/T]GTCCTAACTGTCAACGACCTTGCCTCTGAACGGAGCTATAGGGAACCTGA
Lotus_SNP1717	scaffold40	795989	796088	796038	LG1	1Bin118	82.073	GAGTCACTATCTTGCGTCTTCCGATGGTGCGCAATCTGGCAGGTCCTAA[C/T]TGTCAACGACCTTGCCTCTGAACGGAGCTATAGGGAACCTGAAACATAGA
Lotus_SNP1718	scaffold40	796020	796119	796069	LG1	1Bin118	82.073	CAATCTGGCAGGTCCTAACTGTCAACGACCTTGCCTCTGAACGGAGCTA[T/C]AGGGAACCTGAAACATAGAAGATGAAGAAGCTCCGGGGGAACCTGGTATG
Lotus_SNP1719	scaffold40	796083	796182	796132	LG1	1Bin118	82.073	CATAGAAGATGAAGAAGCTCCGGGGGAACCTGGTATGAATGCTCCGAAG[C/T]TCAAGTTAGAATTCTTTAAAAGGCAAGATAAAACCAGATGGCGCAAAGTT
Lotus_SNP1720	scaffold40	848912	849011	848961	LG1	1Bin118	82.073	TGAACTTCATAGTAGTGAAGAACAAGGCTGAGATGGACAAGATTATGTA[T/C]AATGCTGTGAAAATAATAAGAAGGGGGAAGAGGTGTACCTGATGAAGCAA
Lotus_SNP1721	scaffold40	849025	849124	849074	LG1	1Bin118	82.073	GGGTCAATGAAGTTGTTGGTGATGAACTGGTCATCGCCACAGAGAGACA[T/C]CGCGGACGAGGATACACCAACATCAGATGAATTCAGTAAAACCCAGGTTT
Lotus_SNP1722	scaffold40	862416	862515	862465	LG1	1Bin118	82.073	AATTGTAATTACCTATTTGGTGTAAAAGACTATAGAAAGTTAGAAACTA[G/T]GATAGATTGCCTATTCTAATTGTAATTGCCTAATGGGCCTTCTAGTTCTA
Lotus_SNP1723	scaffold40	862458	862557	862507	LG1	1Bin118	82.073	GAAACTAGGATAGATTGCCTATTCTAATTGTAATTGCCTAATGGGCCTT[C/T]TAGTTCTAGTAAAAGACTAGTTATAGTTAAGTAGGAAACTACTCAAACTA
Lotus_SNP1724	scaffold40	862612	862711	862661	LG1	1Bin118	82.073	TTTCACACAAGAAAACCGAAACCGACCCGATATATCGGTTTATATATTT[T/G]CCCAACCCGAAACCGACCGGTACTAATGAAAACCCGGCTGACTCAGGTTG
Lotus_SNP1725	scaffold40	862625	862724	862674	LG1	1Bin118	82.073	AACCGAAACCGACCCGATATATCGGTTTATATATTTTCCCAACCCGAAA[C/T]CGACCGGTACTAATGAAAACCCGGCTGACTCAGGTTGGGCCGGTCCAGGT
Lotus_SNP1726	scaffold40	884304	884403	884353	LG1	1Bin118	82.073	ATTTGAAGCCTTCTGCACAGAACTCAAGATAGATCACCGGACAACAGCC[T/G]TTCATTGACCACAAATCAATGAACAAATTGAGGTGACCAAACAAACCCTG
Lotus_SNP1727	scaffold40	884385	884484	884434	LG1	1Bin118	82.073	GGTGACCAAACAAACCCTGGACCACGGTCTAAAGACTATACTCGACAAG[A/G]CCAAGGGTAGGTGGGTCGAGGAACTGTCAAGCATCCTCTGGGCCTAAAGA
Lotus_SNP1728	scaffold40	884555	884654	884604	LG1	1Bin118	82.073	TGAAATGAACAATGAGGATCCCCATGCAGAGATCAACCTACTAGAAGAA[G/A]CTTGTGATAAATCACACATCAGGATGACAACGCGGTAGCAGAGGATGGCC
Lotus_SNP1729	scaffold40	884557	884656	884606	LG1	1Bin118	82.073	AAATGAACAATGAGGATCCCCATGCAGAGATCAACCTACTAGAAGAAGC[T/C]TGTGATAAATCACACATCAGGATGACAACGCGGTAGCAGAGGATGGCCAG
Lotus_SNP1730	scaffold40	1012119	1012218	1012168	LG1	1Bin118	82.073	TAAGGGATCTTGACCCCTCGGTCTCCATGCATGTGGCCATCAACGGCCT[C/T]CAGCCCGGACCCCTCAGTTGGTCCATGCCGAGGAAGAATACATGAATTCC
Lotus_SNP1731	scaffold40	1012121	1012220	1012170	LG1	1Bin118	82.073	AGGGATCTTGACCCCTCGGTCTCCATGCATGTGGCCATCAACGGCCTCC[A/G]GCCCGGACCCCTCAGTTGGTCCATGCCGAGGAAGAATACATGAATTCCAC
Lotus_SNP1732	scaffold40	1012250	1012349	1012299	LG1	1Bin119	82.656	GAGGAATACATGAAGTGGCCGGACAAGCTAAAGAGGAACCCTAAAAGAG[G/A]TAAACCCAAGAAGTACTGCAAGTACCACCGCAGCACCGGCCATGATACCG
Lotus_SNP1733	scaffold40	1012419	1012518	1012468	LG1	1Bin119	82.656	GGGATGACGCCAATGCCTCGTCCTCACAACAACAACAATATGCCAGGCC[T/C]GAAGCCCATTACACCCTAGATGGAGTTATTGATGTCACCATTGGGGGCTC
Lotus_SNP1734	scaffold40	1076281	1076380	1076330	LG1	1Bin120	82.997	GTTGTGATTCACGGAATTCACCTTTGATCGACGTCGGTCATGGCTGCCG[C/T]AGGTCGTCGGTCACGCCGTTGGAGTATGAGAAGGAAGGCTGGAACTTGGA
Lotus_SNP1735	scaffold40	1076299	1076398	1076348	LG1	1Bin120	82.997	CACCTTTGATCGACGTCGGTCATGGCTGCCGCAGGTCGTCGGTCACGCC[G/A]TTGGAGTATGAGAAGGAAGGCTGGAACTTGGAAGGGTTAGAAGTTAGAAT
Lotus_SNP1736	scaffold40	1114741	1114840	1114790	LG1	1Bin120	82.997	TTCCGTTGCTTCAGGCCCTCTGACTTCTGACAGGGCAGGTATAACCGTC[G/A]CTGTCAATCTGCCACAGCCGTTACAGGCAAGGCTGAGGTGGCACGCACGG
Lotus_SNP1737	scaffold861	43334	43433	43383	LG1	1Bin120	82.997	CTGCGAATTGGGCTTCAGCCAGGCTTTTCTGCGAGTTGGGCTTCAGCTG[C/T]GGATTGGGCCTTCCTACGAAATTTCCCCGACTTCGGGCCCGGATTTGACT
Lotus_SNP1738	scaffold861	234614	234713	234663	LG1	1Bin120	82.997	AATCCTACACTGCATGTGCCTTGGGTCTCACCCTGGCGGCTGAGACAGG[T/C]CACCCCAACCGACTTGGTGGCACATCAGTGTCAGCCTTATCAGGATAGGT
Lotus_SNP1739	scaffold861	234645	234744	234694	LG1	1Bin120	82.997	CCTGGCGGCTGAGACAGGTCACCCCAACCGACTTGGTGGCACATCAGTG[T/C]CAGCCTTATCAGGATAGGTTTCCCCAGACCGACCCACCGGCTGTGAATAT
Lotus_SNP1740	scaffold861	476208	476307	476257	LG1	1Bin120	82.997	GTATGATTATTTGAACCCTTGAACCGGACCAGATTTCCAGTATTGCCCT[G/A]GACCTTGGAGATTGATAGGCAAAACTGGAAAGTTACACTTGACCCCTAGA
Lotus_SNP1741	scaffold861	476215	476314	476264	LG1	1Bin121	83.503	TATTTGAACCCTTGAACCGGACCAGATTTCCAGTATTGCCCTGGACCTT[G/C]GAGATTGATAGGCAAAACTGGAAAGTTACACTTGACCCCTAGACCCGATT
Lotus_SNP1742	scaffold861	476405	476504	476454	LG1	1Bin121	83.503	TATAAATTTTGCAAAACAAAATTCCAACGATTGAAATCAACTGCCGGCA[A/G]TTTGGTTTCCATCAGAGAGAGTGCATTCCTGATCATACCTTTGTCCGACA
Lotus_SNP1743	scaffold861	476470	476569	476519	LG1	1Bin121	83.503	AGAGAGTGCATTCCTGATCATACCTTTGTCCGACAAAAGGGCTGATCCT[G/A]TCACTACGATCACCCACTCAGATGAATTCCCAGACTGCCCCAACATGCCC
Lotus_SNP1744	scaffold160	184197	184296	184246	LG1	1Bin122	83.96	ACGGTACCGCTAGATCTGCATATTCGATGTAGAGAGGTTGTTGGTGCAG[G/G]TCCGGTGCGGCTAGTTCTCTAAGAGTTCTCTCTTCGTTGTTGGCCATGAC
Lotus_SNP1745	scaffold160	184211	184310	184260	LG1	1Bin122	83.96	TCTGCATATTCGATGTAGAGAGGTTGTTGGTGCAGGTCCGGTGCGGCTA[G/A]TTCTCTAAGAGTTCTCTCTTCGTTGTTGGCCATGACTTCTTCTTCAGGAT
Lotus_SNP1746	scaffold160	184283	184382	184332	LG1	1Bin122	83.96	TTGTTGGCCATGACTTCTTCTTCAGGATGGTTAGATGGCTCAACGATCT[T/C]TGCAGCCAACTTCACTCCGGGAGTTGGGAGTGATACTGATTGGTTGCGAC
Lotus_SNP1747	scaffold160	184291	184390	184340	LG1	1Bin122	83.96	CATGACTTCTTCTTCAGGATGGTTAGATGGCTCAACGATCTTTGCAGCC[A/G]ACTTCACTCCGGGAGTTGGGAGTGATACTGATTGGTTGCGACATTGCTTG
Lotus_SNP1748	scaffold160	413170	413269	413219	LG1	1Bin122	83.96	CACCCTCTAACTAATGCTCCTATCATGACCATACCACCTTTTAGTTTGT[T/C]TGAATTCATATACAGCCATGGAGGATCTACAAAGGTCTTAAGCTTGAACT
Lotus_SNP1749	scaffold160	428940	429039	428989	LG1	1Bin122	83.96	GCTTTCGCAGATTCGGCATGTATCAAAGTCAAATCCGGGCCCGAAGTCG[G/A]GGCAAATTCGTAGGAAGGCCCAATCCACAGCTGAAGCCCAACTTGTAGAA
Lotus_SNP1750	scaffold160	428968	429067	429017	LG1	1Bin122	83.96	TCAAATCCGGGCCCGAAGTCGGGGCAAATTCGTAGGAAGGCCCAATCCA[C/T]AGCTGAAGCCCAACTTGTAGAAAAGCCTAGCTGAAGCCCAATTTGCAGAG
Lotus_SNP1751	scaffold160	428986	429085	429035	LG1	1Bin122	83.96	TCGGGGCAAATTCGTAGGAAGGCCCAATCCACAGCTGAAGCCCAACTTG[T/C]AGAAAAGCCTAGCTGAAGCCCAATTTGCAGAGGAGGTCTAATATGAACCC
Lotus_SNP1752	scaffold160	473993	474092	474042	LG1	1Bin122	83.96	GGACCAGATTTTCAGTATTGCCCTGGACCTTGGAGATAGATGGGCAAAA[C/C]TGGAAAGTTACACCTGACCCCTAGACTCGATTATGACATTTTACTAGGTG
Lotus_SNP1753	scaffold160	473995	474094	474044	LG1	1Bin122	83.96	ACCAGATTTTCAGTATTGCCCTGGACCTTGGAGATAGATGGGCAAAACT[G/G]GAAAGTTACACCTGACCCCTAGACTCGATTATGACATTTTACTAGGTGTC
Lotus_SNP1754	scaffold160	474110	474209	474159	LG1	1Bin122	83.96	TGATATGCCAATCAGTGAGATCCTTAGATGGGGATCAAAACCTGGGTAT[G/G]TTGGGACAGTCTGAGAATTCATCTGAGTGGGTGATCATAGTGACAGGATC
Lotus_SNP1755	scaffold160	474114	474213	474163	LG1	1Bin122	83.96	ATGCCAATCAGTGAGATCCTTAGATGGGGATCAAAACCTGGGTATGTTG[G/G]GACAGTCTGAGAATTCATCTGAGTGGGTGATCATAGTGACAGGATCAGCC
Lotus_SNP1756	scaffold160	474122	474221	474171	LG1	1Bin122	83.96	CAGTGAGATCCTTAGATGGGGATCAAAACCTGGGTATGTTGGGACAGTC[T/T]GAGAATTCATCTGAGTGGGTGATCATAGTGACAGGATCAGCCCCTTTGTC
Lotus_SNP1757	scaffold340	1541217	1541316	1541266	LG1	1Bin122	83.96	AGTAGTCTGTCTCAACTGTCAGGGTGAGACCCAAGGTGCATGCAGTGTA[G/C]GTTTACTTGAAACCCTGAACCGAACCAGAATTCCAGTATTGCCCGTGACC
Lotus_SNP1758	scaffold340	1541193	1541292	1541242	LG1	1Bin122	83.96	CTGAGGTGCCGCCAAGTTGGTTGGAGTAGTCTGTCTCAACTGTCAGGGT[G/A]AGACCCAAGGTGCATGCAGTGTAGGTTTACTTGAAACCCTGAACCGAACC
Lotus_SNP1759	scaffold340	1541186	1541285	1541235	LG1	1Bin122	83.96	GCTAACACTGAGGTGCCGCCAAGTTGGTTGGAGTAGTCTGTCTCAACTG[T/C]CAGGGTGAGACCCAAGGTGCATGCAGTGTAGGTTTACTTGAAACCCTGAA
Lotus_SNP1760	scaffold340	1541173	1541272	1541222	LG1	1Bin122	83.96	CTATCCTGATAAGGCTAACACTGAGGTGCCGCCAAGTTGGTTGGAGTAG[T/C]CTGTCTCAACTGTCAGGGTGAGACCCAAGGTGCATGCAGTGTAGGTTTAC
Lotus_SNP1761	scaffold340	1477251	1477350	1477300	LG1	1Bin122	83.96	ACTGGCTGTTGACTGGCTCCTTGTTGGCAACGAACAGCACCTGAGAAGA[T/G]GAAGATGAAGGATTCCCGAGGGATTTGCCCGGTGGGAATACTCCGAATCT
Lotus_SNP1762	scaffold340	1424584	1424683	1424633	LG1	1Bin122	83.96	ACAAGGCTGCCATCAACATTGCAAATAATCCAGTATAACATGATGGGAC[G/A]AAGCACATTGAGATTGACCGGCACTTCGTTAGAGAAAGAATTGTCTCAAG
Lotus_SNP1763	scaffold340	1424564	1424663	1424613	LG1	1Bin122	83.96	TCTCAGGCTGTACTGTGACAACAAGGCTGCCATCAACATTGCAAATAAT[C/T]CAGTATAACATGATGGGACGAAGCACATTGAGATTGACCGGCACTTCGTT
Lotus_SNP1764	scaffold340	1424329	1424428	1424378	LG1	1Bin122	83.96	TTGAAACTGAAGCGTATACTGATGCAGATTGGGCTGGCTCTATTGGGGA[C/T]AGGAAGTCTACTTCTGGGTATTGCACGTTTGTTGGAGGAAATCTGGTTAC
Lotus_SNP1765	scaffold340	1346300	1346399	1346349	LG1	1Bin122	83.96	ACTGTTAGGTGTCCGTTTCACACTAGGATGTGGAATTCATTCTAGCTGA[C/T]AAGGCTTATTGAGTCCACCCAATCCGAGCGGGATGAGGATAAGACCTACA
Lotus_SNP1766	scaffold340	1300888	1300987	1300937	LG1	1Bin122	83.96	CGTATCCAAGGGCGGCGCACCTGACTAACTTGGGATCTGACGCTTGACA[G/A]CCACACTTCAACAATCACCTGCCACCGTCATCGCCAGTCGCAGAGACGGC
Lotus_SNP1767	scaffold340	1300879	1300978	1300928	LG1	1Bin123	84.514	GAGGAGGTCCGTATCCAAGGGCGGCGCACCTGACTAACTTGGGATCTGA[C/T]GCTTGACAGCCACACTTCAACAATCACCTGCCACCGTCATCGCCAGTCGC
Lotus_SNP1768	scaffold340	1223145	1223244	1223194	LG1	1Bin123	84.514	ATGAAAAAATAAAAAAATTGCTAAGGAATTAATACTTATATCTTTAGTG[G/A]TTAATCCAATGGTTACCCACTTGTCTTAAATCTTATAGCAGTACTAAAGA
Lotus_SNP1769	scaffold340	1222834	1222933	1222883	LG1	1Bin123	84.514	ACCGGTTTGGATTCGGGTTGTACAGATATGAGGCCAGACGATCCAAACC[A/G]AATAAAGCAAGTGGATTCGGGTTTGTCCAGATCGGCCTACCTTGGGTCGG
Lotus_SNP1770	scaffold340	1106540	1106639	1106589	LG1	1Bin123	84.514	GATAAGTTACACCTCTCTCAACGCAAAGTGAGGGGAAATTCTAATGACG[G/A]TTAAAGACGCTCCGTTTGTAAGGTGGCCACCCCGGATGAAGGGGGACCCC
Lotus_SNP1771	scaffold340	1106301	1106400	1106350	LG1	1Bin123	84.514	CAAGAATTCAAGTGGAACGTAGTGGTGAACAAGCCCAAGGACATCACTT[C/A]TTTCCTCAAGCTTGCCTACCAATTCATCGAGATTGAAGAGGAAATGAACC
Lotus_SNP1772	scaffold340	1106172	1106271	1106221	LG1	1Bin123	84.514	CTTAGCATAGTCCAGAAAGAGGGAGAATCCATCCGGAGCTACATCAAGC[A/G]CTTCAACGACACCTGCCTCTTGATCCCGAACCTGGACCCCGCGGTGAGAC
Lotus_SNP1773	scaffold340	1106120	1106219	1106169	LG1	1Bin123	84.514	CACCTCGCACTTCGTTACTTGCAAGAAGTGCCTGAGGTCGCAGGAAAGC[G/C]TTCTTAGCATAGTCCAGAAAGAGGGAGAATCCATCCGGAGCTACATCAAG
Lotus_SNP1774	scaffold340	1106111	1106210	1106160	LG1	1Bin123	84.514	ACAAGCGTTCACCTCGCACTTCGTTACTTGCAAGAAGTGCCTGAGGTCG[C/T]AGGAAAGCGTTCTTAGCATAGTCCAGAAAGAGGGAGAATCCATCCGGAGC
Lotus_SNP1775	scaffold340	1106090	1106189	1106139	LG1	1Bin123	84.514	CCAAAGCTGGGTGCAGTTCGTACAAGCGTTCACCTCGCACTTCGTTACT[T/A]GCAAGAAGTGCCTGAGGTCGCAGGAAAGCGTTCTTAGCATAGTCCAGAAA
Lotus_SNP1776	scaffold340	1106044	1106143	1106093	LG1	1Bin123	84.514	GAGGAATAGCGCACACGTGGTATTGAAACCTCCCACTCGGAGTAATCCA[A/G]AGCTGGGTGCAGTTCGTACAAGCGTTCACCTCGCACTTCGTTACTTGCAA
Lotus_SNP1777	scaffold340	967215	967314	967264	LG1	1Bin123	84.514	ACAACCTCGCTCAACTCTGGGCAATGACGCAGAACCCTCCTAAGGAAGA[T/C]GTTGAATTCAGTCTCAAAGGAAGCCGAGGCATATTGATTCATCTCTCGTC
Lotus_SNP1778	scaffold340	967179	967278	967228	LG1	1Bin123	84.514	GGTGGAGTATCCAAGTCGTACGCCTCCCAAGTCCGCACAACCTCGCTCA[A/G]CTCTGGGCAATGACGCAGAACCCTCCTAAGGAAGATGTTGAATTCAGTCT
Lotus_SNP1779	scaffold340	865251	865350	865300	LG1	1Bin124	85.033	AATTCATAAACGATGGTTCGGGTCAGTTTTAGTTTTCTTGTGTGAAAAC[A/C]GAAACCGACCCGAACCAAACCGGCTTAGTTCCTATTTAACTAAAAACTGA
Lotus_SNP1780	scaffold340	865178	865277	865227	LG1	1Bin124	85.033	ACCGACCAACCCGAACCGACCCAACCCGAGTCAGCCAGGTTTTCATCAG[T/C]ACCGGTCGGTTTCGAGTTGTACAAATTCATAAACGATGGTTCGGGTCAGT
Lotus_SNP1781	scaffold340	828669	828768	828718	LG1	1Bin124	85.033	CCAGAGAGAATTTTCCTTACTACTTACCTCCGTCTGATACTCCAAGAGC[A/G]GTTCTTGTTTCTTGCCTCCTCAATCGAGACAATTTCCCAATGTGGCAACG
Lotus_SNP1782	scaffold340	767009	767108	767058	LG1	1Bin124	85.033	ATTCCTTTTTATCTTGAATAAATCTTTCTGAGAGAGGGACGTCCAGTAA[A/C]AGGTTCCACGATGTAATAATAACGACAACTTAGATTGGGAATTCTCTCTC
Lotus_SNP1783	scaffold340	581363	581462	581412	LG1	1Bin124	85.033	AATGCGAGGCGGGGGGAGATTTTGATGACGATTAAAGACGCTCTGTTTG[C/T]AAGGTGGCCACCCCGGATGAAGGGGGACCCCGCCACTAGGAATAAGAATT
Lotus_SNP1784	scaffold340	581300	581399	581349	LG1	1Bin124	85.033	GATAGCAGGTCGGGGTGGCACCCCCGAGCTCCTCCAAATGAAAGGATGA[G/A]CTACACCCCCCTCAATGCGAGGCGGGGGGAGATTTTGATGACGATTAAAG
Lotus_SNP1785	scaffold340	581284	581383	581333	LG1	1Bin124	85.033	GTCCCTGAGCAGGGGAGATAGCAGGTCGGGGTGGCACCCCCGAGCTCCT[C/T]CAAATGAAAGGATGAGCTACACCCCCCTCAATGCGAGGCGGGGGGAGATT
Lotus_SNP1786	scaffold340	517608	517707	517657	LG1	1Bin125	85.59	AGGTGAGCCGTAAACATGTCTGCGACCTGCGCCCTGCTTTTGATGGAAC[T/C]CGACACGAGGTTTCTATATTAGGTCCGGACTACTCCTTTGAATGTGGTGG
Lotus_SNP1787	scaffold340	517560	517659	517609	LG1	1Bin125	85.59	ATGTTTAGAAGGCTTTCCTGTGACATCGTACACTTCTTACTAGTGATGA[G/A]GTGAGCCGTAAACATGTCTGCGACCTGCGCCCTGCTTTTGATGGAACTCG
Lotus_SNP1788	scaffold340	509181	509280	509230	LG1	1Bin125	85.59	AACATTCCACTTTTGCCCATCTATCTCCAAGGTCCAGGCCAATACTGGA[A/T]TTCTGGTTTGGTTCAGGGTTTCAAGAAAACCCACACTACATGTACCTCAG
Lotus_SNP1789	scaffold340	300418	300517	300467	LG1	1Bin125	85.59	ATTTCTCCACCACTATTCTTCTTCTTCTTGCTCTTCTTCGAGTCCTCTT[T/T]CGAGATGGGCTTTTGTAGTTTGAAATGCAAAGCATCCACGCCTACCACCC
Lotus_SNP1790	scaffold340	300417	300516	300466	LG1	1Bin125	85.59	CATTTCTCCACCACTATTCTTCTTCTTCTTGCTCTTCTTCGAGTCCTCT[T/T]TCGAGATGGGCTTTTGTAGTTTGAAATGCAAAGCATCCACGCCTACCACC
Lotus_SNP1791	scaffold340	300401	300500	300450	LG1	1Bin125	85.59	TTCCAAAAAAGGAGAGCATTTCTCCACCACTATTCTTCTTCTTCTTGCT[C/C]TTCTTCGAGTCCTCTTTCGAGATGGGCTTTTGTAGTTTGAAATGCAAAGC
Lotus_SNP1792	scaffold340	288055	288154	288104	LG1	1Bin126	86.145	CGATCAAGAATTCTATACCTGCTTTGGCATTTGTGTATACGGTGTGGTA[T/A]GATAGCCATGGCCTGGCTCCTTGCTCTGATGTCTCGCCCGTCTGCATCTT
Lotus_SNP1793	scaffold340	187288	187387	187337	LG1	1Bin126	86.145	GTGATAGATCATAGGAGATCTCGGTTGAGGTGTTGTTGTCTATTCACCT[G/A]CCGTAATCTTGTTCGTCATTTGTGCCAGTTTTCTTGTCTTTTTCACCCGG
Lotus_SNP1794	scaffold340	187087	187186	187136	LG1	1Bin126	86.145	TTTTAAATTTGAAAAGGAGTGCGCTCAATGGGCACGCAAAATTCAAATT[C/G]AAAATAGCTCATGCGCGGTGACATCTTCTTCACCATCGATTCGCTGCTAG
Lotus_SNP1795	scaffold340	186772	186871	186821	LG1	1Bin126	86.145	GGTCGCTCCTAGCTCAGAGGCCTATTAGCTCGGCTAGGCCAAGATACTC[T/C]TGATCGGCCTAGGCAAGGTGCTACGAGCTGACTTGTCGAAGTGATCTGCT
Lotus_SNP1796	scaffold340	155887	155986	155936	LG1	1Bin126	86.145	GATATTGATGTGCCACCAAGTCGGTTGGGGTGGCCTGTCTCAGCTAGCA[G/A]GTTGAGACCCTAAGCACATGCAGTGTAGAATTGATTGAATCTTTGATCTA
Lotus_SNP1797	scaffold340	155840	155939	155889	LG1	1Bin126	86.145	GGTCATAGCCGGTGGGTCGGTCTGGGGAGACCTATCTTGATAAAACTGA[T/C]ATTGATGTGCCACCAAGTCGGTTGGGGTGGCCTGTCTCAGCTAGCAGGTT
Lotus_SNP1798	scaffold340	110411	110510	110460	LG1	1Bin126	86.145	GGAGAAAGCGGGTTGCCAAGCGAACTCGCGCCGAGATAACCCGGGATGC[A/A]GAGCCCGAGGTGCCGGACTATCTGCCAGAAGATCTGCCCAGGGAGCCCGA
Lotus_SNP1799	scaffold340	27361	27460	27410	LG1	1Bin126	86.145	GCTGAGCTGAGTCATGCTGGGCAGGCTAAGTAGCGAGTTGACTATAGTG[C/T]CGAGCTGCCTATGAGGTGCCGAGCTGACCAGGTGGCGAGCTGCCTGTGAG
Lotus_SNP1800	scaffold340	27349	27448	27398	LG1	1Bin126	86.145	AGAACTTTGGCTGCTGAGCTGAGTCATGCTGGGCAGGCTAAGTAGCGAG[T/C]TGACTATAGTGCCGAGCTGCCTATGAGGTGCCGAGCTGACCAGGTGGCGA
Lotus_SNP1801	scaffold340	902	1001	951	LG1	1Bin126	86.145	CCAAGAGAGGAGTGACACACAAGGAGTTCAAGTGGCACATGGTAGTTAA[T/C]CAGCCCGCGACCGTAGCTGAATTCCTCAAGCTCGTGGATAAATTCATGAG
Lotus_SNP1802	scaffold340	901	1000	950	LG1	1Bin126	86.145	GCCAAGAGAGGAGTGACACACAAGGAGTTCAAGTGGCACATGGTAGTTA[A/G]TCAGCCCGCGACCGTAGCTGAATTCCTCAAGCTCGTGGATAAATTCATGA
Lotus_SNP1803	scaffold1259	2830	2929	2879	LG1	1Bin126	86.145	CATGACCGCTCAAATGACCAAGGGACAACAAGTGCATGACCATTGTCTT[C/C]GGATGATGGGATACATAAACGAGTTGGAAGCCCTAGGGTCTGGGCTAGAC
Lotus_SNP1804	scaffold1259	2881	2980	2930	LG1	1Bin126	86.145	GATGATGGGATACATAAACGAGTTGGAAGCCCTAGGGTCTGGGCTAGAC[C/T]ACATCACCAAGGTAGATGCCATTCTGAATTCTTTACCTCTGTCCTACAAT
Lotus_SNP1805	scaffold1677	242486	242585	242535	LG1	1Bin126	86.145	AGAGAGGGAGAATCCATCCGGGGCTACATCAAGTGGTTCAATGACGCAT[A/G]TATGCAGATAATGCGCCTGGACCCCACCATGCACCTTGCAGTAGCCAAGA
Lotus_SNP1806	scaffold1677	242547	242646	242596	LG1	1Bin126	86.145	TGCGCCTGGACCCCACCATGCACCTTGCAGTAGCCAAGAAAGGCGTGAC[A/G]CATAAGGAGTTCAAGTGGCACATGGTCATCAACCAACCAACGACCATAAC
Lotus_SNP1807	scaffold1677	246978	247077	247027	LG1	1Bin127	86.7	TCGAACCAATAGGGTAGCGGAGCCGGAATAGTTCTGCACGGCCCAAGTG[G/A]CACGAAACTGGAATATGCGCTACGCTAAGAGTTCGTGGCATCTAACAATG
Lotus_SNP1808	scaffold1677	247014	247113	247063	LG1	1Bin127	86.7	CACGGCCCAAGTGGCACGAAACTGGAATATGCGCTACGCTAAGAGTTCG[T/C]GGCATCTAACAATGAAGCAGAATACGAGGAGTTGATAGTTGGACTAGCCC
Lotus_SNP1809	scaffold1677	247248	247347	247297	LG1	1Bin127	86.7	CTCAACTTCCAGTCACACTTTGTCAGGCAAATCCCAAGGTCGGAGAACA[C/T]TGAGGCCGATGCTCTGTCCAGATTAACCAGTGCCAGCAACATCACCATGT
Lotus_SNP1810	scaffold1677	247286	247385	247335	LG1	1Bin127	86.7	GTCGGAGAACACTGAGGCCGATGCTCTGTCCAGATTAACCAGTGCCAGC[A/G]ACATCACCATGTGAACCGTGTACATAGAGGACTTGCCTCGACCTAGAATT
Lotus_SNP1811	scaffold1677	249319	249418	249368	LG1	1Bin127	86.7	TCATCCTCTGGGGAGTCAGGCTCCTCTTCCTCCGCTTGGTCCGCCGTCT[C/T]AAGAGACAGACCCTTCATAGTGATGCCGTCGATGTTGAGTCCGGAGAACT
Lotus_SNP1812	scaffold1677	249352	249451	249401	LG1	1Bin127	86.7	GCTTGGTCCGCCGTCTCAAGAGACAGACCCTTCATAGTGATGCCGTCGA[T/G]GTTGAGTCCGGAGAACTTCTTCCGAACCAGCCACCGGCAAAGCTTAAACC
Lotus_SNP1813	scaffold1677	249363	249462	249412	LG1	1Bin127	86.7	CGTCTCAAGAGACAGACCCTTCATAGTGATGCCGTCGATGTTGAGTCCG[G/A]AGAACTTCTTCCGAACCAGCCACCGGCAAAGCTTAAACCCAGAGCGGTAC
Lotus_SNP1814	scaffold1677	249553	249652	249602	LG1	1Bin127	86.7	TGATCAAAGTTTCGAGTCCGATTTAGAAGAGTGGACTCCAAGTCCCGCA[C/A]CTACTGCCTGAGGAGCTCCCTCTCCGCCGCCATCCTCGACGATTCCTCCC
Lotus_SNP1815	scaffold1677	249631	249730	249680	LG1	1Bin127	86.7	GCCATCCTCGACGATTCCTCCCAGTAACGCGCACTCTCTTCAGAAAGCC[A/G]GGCGATTTGAGCCTCCTGGTCATGGACGAGCAGCTCTTGAGACTCGCTCC
Lotus_SNP1816	scaffold1677	252099	252198	252148	LG1	1Bin127	86.7	TGACGGTGTAGTCCCAGTCCTTTCGACAGTCTGCATCCACATCTCACAG[C/T]AGGCAAGGGCGTGCCTGTCACTCCGGAGACGTGTCATTCACCCGGGCGAG
Lotus_SNP1817	scaffold1677	252129	252228	252178	LG1	1Bin127	86.7	CTGCATCCACATCTCACAGCAGGCAAGGGCGTGCCTGTCACTCCGGAGA[C/T]GTGTCATTCACCCGGGCGAGATGTACGCCACAACGACTACCTGTGCAGCC
Lotus_SNP1818	scaffold1677	340293	340392	340342	LG1	1Bin127	86.7	GGTATAGGTCGGGTATTTGCAAACAACCGTCATTGAACCGCTTGATATA[A/G]CTCTGAATGGACTCCCCTTCCTTCTGGACTATGCCAAGGAGGCTCTCCTG
Lotus_SNP1819	scaffold1677	340343	340442	340392	LG1	1Bin127	86.7	CTCTGAATGGACTCCCCTTCCTTCTGGACTATGCCAAGGAGGCTCTCCT[G/A]AGTTCTTGGGCACCTCTTGCTGGTGACAAAATGGGAAGTGAAGACTTGCA
Lotus_SNP1820	scaffold1677	340392	340491	340441	LG1	1Bin127	86.7	GAGTTCTTGGGCACCTCTTGCTGGTGACAAAATGGGAAGTGAAGACTTG[C/T]ATGAACTGCGCCCAACTTCTTATTGATCCGGGCGCGAGATTCCGGTACCA
Lotus_SNP1821	scaffold1677	372233	372332	372282	LG1	1Bin128	87.259	GTGGACTTAGTAGTTTTTCAGTTGCGTTGGAGTCGCGAATTCACAGATA[G/A]TATCTTCTCAGGTTGTCAACGTTCCAAGCTCGAGGTACTCATTTTCCTTC
Lotus_SNP1822	scaffold1677	372287	372386	372336	LG1	1Bin128	87.259	TTCTCAGGTTGTCAACGTTCCAAGCTCGAGGTACTCATTTTCCTTCCAT[G/A]GTCTCGAGCTTGTAGGTCCCTTCTCCGAACACCCATCTCACCCAGTATGG
Lotus_SNP1823	scaffold1677	372460	372559	372509	LG1	1Bin128	87.259	ACTCAGAGTAGTCATTTCTTGACCCGGGCGTTATAATACCGAGCTACCT[G/A]CTGTTAGTAAGCCGCAGTCCGGATGTAGGCAAGGTCGTGTACCTCTTCAA
Lotus_SNP1824	scaffold1677	372461	372560	372510	LG1	1Bin128	87.259	CTCAGAGTAGTCATTTCTTGACCCGGGCGTTATAATACCGAGCTACCTG[C/A]TGTTAGTAAGCCGCAGTCCGGATGTAGGCAAGGTCGTGTACCTCTTCAAC
Lotus_SNP1825	scaffold1677	378775	378874	378824	LG1	1Bin128	87.259	AGTTGCTACGATTGTTGTTCGGAGTATGCTTGATAAGGTCAAATGGTTG[A/G]GGTAGAAGAAGGGGAAGATAAACTTCTCGTCAAAGTCCAAAATTAGATGT
Lotus_SNP1826	scaffold1677	453860	453959	453909	LG1	1Bin128	87.259	GTTTGAAAGAGTCTTTGAGAGGTTTGAGGATTATGATCCTCACACATGG[T/G]GCCTCACACCGACCTCACACGCACATCCCACCATGCATTGGGAACATCTC
Lotus_SNP1827	scaffold1677	453870	453969	453919	LG1	1Bin128	87.259	GTCTTTGAGAGGTTTGAGGATTATGATCCTCACACATGGTGCCTCACAC[C/T]GACCTCACACGCACATCCCACCATGCATTGGGAACATCTCCTGTACTTAT
Lotus_SNP1828	scaffold1677	454049	454148	454098	LG1	1Bin128	87.259	TTCCATCAAATACAGCGATGTCAACAATTGGAGGTTGTAATTTTTTTTT[G/A]TGATCAATGTGGTGGTTCTTTGATGGACAGTGACAACCACTTCACATCTT
Lotus_SNP1829	scaffold1226	132218	132317	132267	LG1	1Bin128	87.259	CCCATGCCTGGGTTGAGGGGTGTGGTCAGGGGTCCGAGGGCAGAGCCCC[T/C]GGCCCAGCCGTTAGACTCAAAAAGAGGCAAAAACCACAAATATTTAAAAA
Lotus_SNP1830	scaffold1226	235893	235992	235942	LG1	1Bin128	87.259	GAATAGTTGGGTTGCGCTACACTAGGGAGCTCTACTTCAGCCTCTGAGT[T/C]CCCGACCACTTGGGAGCAGACGAGATGACGAGGTACTTAGCCAAAAAAAT
Lotus_SNP1831	scaffold1226	236051	236150	236100	LG1	1Bin128	87.259	TCTGGAATTCCAAGTGTGTGAATCAGATTACGTCCACTATGAAAGGGTT[A/G]TTGAACTCACTAGATTGGGCGGAGAGTTCGACAGAGAGTTGGATCGAGCG
Lotus_SNP1832	scaffold1226	236071	236170	236120	LG1	1Bin128	87.259	AATCAGATTACGTCCACTATGAAAGGGTTATTGAACTCACTAGATTGGG[C/T]GGAGAGTTCGACAGAGAGTTGGATCGAGCGGTAGTGAGCACTCAACGGAG
Lotus_SNP1833	scaffold1226	257279	257378	257328	LG1	1Bin127	86.7	CATGAATTTGTCCGCGAGCTTGAGGAATTCAGCCACAGTCACGGGCTGG[T/C]TAACTACCATGTGCCACTTGAACTCCTTGTGCGTCACTCATCTCTTGGCT
Lotus_SNP1834	scaffold1226	257359	257458	257408	LG1	1Bin127	86.7	GCGTCACTCATCTCTTGGCTGCCGTGAGCTGCACCACGGGGTCCAGTCG[T/T]GGTATCTGCAAGCATGCATCATTGAACTGCTTGATGTAGCCCCGGATGGA
Lotus_SNP1835	scaffold1226	257433	257532	257482	LG1	1Bin127	86.7	AACTGCTTGATGTAGCCCCGGATGGACTCTCCTTCTCTCTGGACTACTC[C/T]GAAGATGCTCTCCTCGGTTCTGGGGCACCGCTTGCTGGTAACGAAGTGCG
Lotus_SNP1836	scaffold1226	257464	257563	257513	LG1	1Bin127	86.7	CTTCTCTCTGGACTACTCCGAAGATGCTCTCCTCGGTTCTGGGGCACCG[C/T]TTGCTGGTAACGAAGTGCGCGGTGAAGACCTGCACGAACTGGGTCCAACT
Lotus_SNP1837	scaffold16	195825	195924	195874	LG1	1Bin129	87.656	TACATATGTATACATTATACACAAAATGTGTAAGTTTAAATATATGTGG[A/G]CCGGATCGGGCTTGATGTGGGCCCGGGCCGGGCCTAAACACAAAACCTAG
Lotus_SNP1838	scaffold16	195830	195929	195879	LG1	1Bin129	87.656	ATGTATACATTATACACAAAATGTGTAAGTTTAAATATATGTGGACCGG[A/G]TCGGGCTTGATGTGGGCCCGGGCCGGGCCTAAACACAAAACCTAGGCCCA
Lotus_SNP1839	scaffold16	195831	195930	195880	LG1	1Bin129	87.656	TGTATACATTATACACAAAATGTGTAAGTTTAAATATATGTGGACCGGA[T/C]CGGGCTTGATGTGGGCCCGGGCCGGGCCTAAACACAAAACCTAGGCCCAA
Lotus_SNP1840	scaffold16	210090	210189	210139	LG1	1Bin129	87.656	TGTATTGGGCCATGGCACCCGTGACGATCACGTCTAGGTACTTGGTGTT[C/G]GGCCAAATTCTGCTGATGATTCCTTCCCACTTCTCTTGCGAGCACTCTCT
Lotus_SNP1841	scaffold16	264742	264841	264791	LG1	1Bin129	87.656	GATTGGGTGCGGATCATCGTTAGACCTGTTCATGGATTGGGCTTGGGCT[C/T]AGGCTTGGCTTTTGCCAAAGTTTGAATGGAGCCTGGCCCGAAGCCCGAGC
Lotus_SNP1842	scaffold16	264898	264997	264947	LG1	1Bin129	87.656	CAACACAAGTGCAACATGCCTCAAAGATAACGGGCCGATAAGACCTATT[G/T]CTCCCAAATATCTCGAACACGATTCTTGGACTCTAAAGCCTATATAAAGG
Lotus_SNP1843	scaffold16	264955	265054	265004	LG1	1Bin129	87.656	ATATCTCGAACACGATTCTTGGACTCTAAAGCCTATATAAAGGCTCCTC[C/T]ATTCCTTCACAAGGTATGCACGGTTGAATTCAAAACTAGATTACTTTTCT
Lotus_SNP1844	scaffold16	422113	422212	422162	LG1	1Bin129	87.656	CCAGAATAATATCAGCCCCTGAGAAATCCAATGGGTGGAGATCCACCAC[G/A]AAATAGTGGCCTTGTATAAGGATCCTTTCCTTCTTGCACACACCATCACA
Lotus_SNP1845	scaffold16	422418	422517	422467	LG1	1Bin129	87.656	CGGCTCCCCCCGGTTCTGGTTCAACTGAGATCAGTTCATAGTCTTCTAC[G/C]TTTTCTTCCGGTTCTTCCTCTATCTGAAGGAGAAACACTCGCTGGACTCG
Lotus_SNP1846	scaffold16	592573	592672	592622	LG1	1Bin129	87.656	CGACAGCAACAAACACCGACAATGATCGACGGAATTGCAGCAGCGAAGA[A/G]AGTCATCCAAGCACTTGCAACGACCACTTGTAGCGGCGAACGGTAAGCGA
Lotus_SNP1847	scaffold16	592598	592697	592647	LG1	1Bin129	87.656	TCGACGGAATTGCAGCAGCGAAGAAAGTCATCCAAGCACTTGCAACGAC[C/G]ACTTGTAGCGGCGAACGGTAAGCGACTTGTAGCATTGGCAACTTGTAGTA
Lotus_SNP1848	scaffold16	647480	647579	647529	LG1	1Bin129	87.656	ACACCCCCAGGCGAATGGGCAAGCAGAAGTCACTAACAGAGCGATACTT[C/T]GTGGACTGAAAGCTCGCTTAGCTCGAGCCAAGGGGTTGTGGGTGAACGAA
Lotus_SNP1849	scaffold16	647772	647871	647821	LG1	1Bin129	87.656	CAAGACCTGGCTTACATCTGAACCGTAGGTTACCAACAAAGAGTAGCTC[A/G]GTACTATAACGCCCGGATCAGAAAATGACACTTTCGCGTCGGCGACCTAG
Lotus_SNP1850	scaffold16	648347	648446	648396	LG1	1Bin129	87.656	ACCTCAACGTACAATAACCAGTTAATCCCACCCGGAGTCAAGCTCGTTA[G/T]CTCGACACTTAAGGATAACCAACACTTAGTGACCCAGGCACAGACAGATC
Lotus_SNP1851	scaffold16	648362	648461	648411	LG1	1Bin129	87.656	AACCAGTTAATCCCACCCGGAGTCAAGCTCGTTAGCTCGACACTTAAGG[A/G]TAACCAACACTTAGTGACCCAGGCACAGACAGATCGGGTATGTACCCTAC
Lotus_SNP1852	scaffold16	689398	689497	689447	LG1	1Bin129	87.656	CTGTGTTCTACCCGAGCATAGGCGGACTTACTACCTGTCCCCACGTCCG[A/G]GCTACAAGCTCTTACACGAACTCCCGAACAGGGTCCCAGCCTGGAAAAAG
Lotus_SNP1853	scaffold16	695313	695412	695362	LG1	1Bin129	87.656	CACCGCCGCTCCTCTGATTTTGTCCGAATGGAGGGGAGAATTGCCGCTC[G/A]GCGCTCTGTATCTGGGTTCGAACGGGGAAGAAGAGGGATCGTTTCCGTCC
Lotus_SNP1854	scaffold16	707106	707205	707155	LG1	1Bin129	87.656	GTTCTCGGGCATTTCTTACTGGTGACGAAATGGGAAGTGAAGACTTGCA[C/T]GAACTGCGCCCAGCTTCTTATCGATCCGGGCGCAAGGTTTTGGTACCATG
Lotus_SNP1855	scaffold16	731355	731454	731404	LG1	1Bin129	87.656	CACACTTGGGAATTCTTTAACCCACCGTCCTTTAGCTCGATCCAACATT[A/G]TCACCTTGGCCAACCCATTGGTTTGTGGGTGGTTGACCAAGGTGAATCGC
Lotus_SNP1856	scaffold16	731643	731742	731692	LG1	1Bin129	87.656	GCCCCGGAAATTCTAGGCTTGGGCCTGGATTTTGTGTTCAGGCTCGGCC[C/T]AGGCCCGGGCCCACATCAGGCCCGGCCCAGGCCCGAGCCCACATCAGGCC
Lotus_SNP1857	scaffold16	736877	736976	736926	LG1	1Bin129	87.656	CACACCAGATCATTGGACTCTTCACAAGTAACCCCCTCAGGTGCCTCCA[A/G]AGATGGGGTGCATCGGGGTGCCCTCATGAATTCTCACTGAGAGAATGGTG
Lotus_SNP1858	scaffold16	864673	864772	864722	LG1	1Bin129	87.656	CCAACTCTCAAACTCTCGGTGGTATGAAGATCTCCAGTAGTAGTCCTAG[C/T]CCTGGTGTAGGTCATCGCAAATTCATCAACGTTCAAACCCTTGGAGGCAT
Lotus_SNP1859	scaffold16	864682	864781	864731	LG1	1Bin129	87.656	AAACTCTCGGTGGTATGAAGATCTCCAGTAGTAGTCCTAGCCCTGGTGT[A/T]GGTCATCGCAAATTCATCAACGTTCAAACCCTTGGAGGCATAAAGAACTC
Lotus_SNP1860	scaffold16	864856	864955	864905	LG1	1Bin129	87.656	GCCCTAGCCCTGGCACAGGTAACAGCTTCATTAATGCAAGGAGGAATTA[A/G]TCCTAGCTCCGGTGAATCAAGGGAACAAGCATAGAAACCGAGACAGACGG
Lotus_SNP1861	scaffold16	904441	904540	904490	LG1	1Bin129	87.656	AATTCAAGTAGATAATCATTTTATCTTGGTTTTCAAAACTGGACCAGAC[T/C]GGATGGTCGGACCAGAAAACCGGGAACTGGTTCCATTTTCCCCCAAACCT
Lotus_SNP1862	scaffold16	904452	904551	904501	LG1	1Bin130	89.064	ATAATCATTTTATCTTGGTTTTCAAAACTGGACCAGACTGGATGGTCGG[A/T]CCAGAAAACCGGGAACTGGTTCCATTTTCCCCCAAACCTGCATTTTTCCA
Lotus_SNP1863	scaffold16	920683	920782	920732	LG1	1Bin130	89.064	TCCTATGCTTCACAAATATTTCTGAAACCCTCGTCTATTTCACATTACC[A/G]TTGAGCTTCTTCACCGCCCGCCCACCCTGCCCGCTGAAGCTTCTCCGCCA
Lotus_SNP1864	scaffold101	706553	706652	706602	LG1	1Bin131	89.989	TTCTGGACCTCTATTCCTGCGAACCAAACATACCCTAACTTCCTATTGG[T/C]TCTTGGAATTCTAATTATTAATCATAACAATACCTATTATTGGTGAAGTT
Lotus_SNP1865	scaffold101	667775	667874	667824	LG1	1Bin131	89.989	TTGTTGGCGCTCTCGCCTCCATCGCTCGCCCGGATCTCTTCTCCAAACT[T/C]ATCACGATCTCCGCTTCACCCAGGTTATATAATAATTTAACGGCACAACG
Lotus_SNP1866	scaffold101	456792	456891	456841	LG1	1Bin131	89.989	GTTCTCTGCTGATATCCTACCCAAAGGCGAACTGCTGACGTCAGACCGC[C/T]GCCGGATGACGTCAGCAGTCCGTACAGGTGCTGACGACAGTCTATGAAAC
Lotus_SNP1867	scaffold101	357659	357758	357708	LG1	1Bin131	89.989	CACTTAGTTGACGACGTGCAAGGACTTCTTCAAGTCTTTGGGCCATACC[A/G]TTAATCTTGTCCAGTTGTCGGGACATGTGGTTCCAATCAATTTGTGGCTC
Lotus_SNP1868	scaffold101	138559	138658	138608	LG1	1Bin132	90.804	CCCCGGCAAGGCTCTTCAGTGCCACTTCATTCAAGTAGTCCTCTGTTCT[G/C]CCCACTAGGTTCCCAACAGCATAGTCCTCTGTCATCTCGAGATACTCTGC
Lotus_SNP1869	scaffold101	78880	78979	78929	LG1	1Bin132	90.804	ATGCGTCACTCACCACGCTGTGGGATCTCGGCAAGGATGATTATGGCCC[A/G]GCTGGCAACTTCCCGGGCCTAGGTACCATTATTCTTCATTTAACTCGAGT
Lotus_SNP1870	scaffold101	78860	78959	78909	LG1	1Bin132	90.804	TGTGTGCTTTTTTGGCAACAATGCGTCACTCACCACGCTGTGGGATCTC[G/A]GCAAGGATGATTATGGCCCAGCTGGCAACTTCCCGGGCCTAGGTACCATT
Lotus_SNP1871	scaffold101	78627	78726	78676	LG1	1Bin132	90.804	AGTTACTACAGACACCTTACCAAAAAAAGAAAGTGATTTGAACTTTGAA[G/C]AGTGGTAGTAAACAAACGTGGAATTGTCATCACGAATGACTTAATGAGCC
Lotus_SNP1872	scaffold262	749794	749893	749843	LG1	1Bin133	91.119	ACAGGGACTTTGGACTTGCCTCGGGGGGCATCTATGGAGGTTAATGACC[G/A]ATCTCCTAGTATTCAGAATGCAAGATGTTAACCAAGGCAAACGAATCTGG
Lotus_SNP1873	scaffold262	749787	749886	749836	LG1	1Bin133	91.119	ACCCCTCACAGGGACTTTGGACTTGCCTCGGGGGGCATCTATGGAGGTT[A/G]ATGACCGATCTCCTAGTATTCAGAATGCAAGATGTTAACCAAGGCAAACG
Lotus_SNP1874	scaffold262	673591	673690	673640	LG1	1Bin133	91.119	GAGTTGTTTACCTCGCACTTCATCACCAGCAAGAAGTGCCCAAGGTCGC[A/T]GGAGAGCCTCCTCACTGTGGCTCAGAGAGGAGAGTTGATTAGAAGCTACA
Lotus_SNP1875	scaffold262	633549	633648	633598	LG1	1Bin133	91.119	AGCACTATCAATCTATCATGCAACTAACGCCATTCAGCAACCTCCTCCA[G/T]AAAGCTTCTCAAAACAAAACAAACCCACCCAATGTGGGTCCCGCTTGGTC
Lotus_SNP1876	scaffold262	633534	633633	633583	LG1	1Bin133	91.119	ATTCTAAGTTCCAAAAGCACTATCAATCTATCATGCAACTAACGCCATT[C/A]AGCAACCTCCTCCAGAAAGCTTCTCAAAACAAAACAAACCCACCCAATGT
Lotus_SNP1877	scaffold262	368203	368302	368252	LG1	1Bin133	91.119	CCTCGGCTGTGGTTATAGAAGAGGGATCGGATGATGATGACGAGCGCGG[G/T]GGAAGACGGAAAAGGAGTAGTAAGATCTTCGGCTTCTCGGTGACCCACGA
Lotus_SNP1878	scaffold262	368191	368290	368240	LG1	1Bin133	91.119	AGAATTCGAGCTCCTCGGCTGTGGTTATAGAAGAGGGATCGGATGATGA[T/C]GACGAGCGCGGGGGAAGACGGAAAAGGAGTAGTAAGATCTTCGGCTTCTC
Lotus_SNP1879	scaffold262	346738	346837	346787	LG1	1Bin134	93.576	TCTGTCCTGATGAACTGGTTGACGAGCTTGAGGAATTTAGTGATGTCCT[C/T]GGGCTTGTTGGCTACCACGTGCCACTTGAATTCCCTGTGAGTAATTCCTC
Lotus_SNP1880	scaffold262	346655	346754	346704	LG1	1Bin134	93.576	GTTTACTGCCACCGTTATTCGAGTTATCACCTTCTCTTTTTCTCTTCTC[C/T]GCTGGATTTTCGCTCTTCTGGTTCATCTCCTCTTCTGTCCTGATGAACTG
Lotus_SNP1881	scaffold262	346637	346736	346686	LG1	1Bin134	93.576	GGGACTTGCTTTTTCTTCGTTTACTGCCACCGTTATTCGAGTTATCACC[T/A]TCTCTTTTTCTCTTCTCCGCTGGATTTTCGCTCTTCTGGTTCATCTCCTC
Lotus_SNP1882	scaffold262	346631	346730	346680	LG1	1Bin134	93.576	TAGTCGGGGACTTGCTTTTTCTTCGTTTACTGCCACCGTTATTCGAGTT[A/G]TCACCTTCTCTTTTTCTCTTCTCCGCTGGATTTTCGCTCTTCTGGTTCAT
Lotus_SNP1883	scaffold262	225337	225436	225386	LG1	1Bin135	95.001	AATTTGTTTGGTTGAAGCTTCAGCTTTACCGACAACGCTCCTTGCGCCA[T/C]AAGGCTGCCCCGAAGCTGGCCCCTAAGTTCTATGGGCTCTACAAGGTTCT
Lotus_SNP1884	scaffold262	225229	225328	225278	LG1	1Bin135	95.001	ACCGCGACGCCCTCCTCGCCGACGTCCGCATTCGCTTATAGCAGGTCCA[G/A]CTCCGCATGAAGCTCCACTATGATAAGCACCACCGGGAACTGTCGTTCGA
Lotus_SNP1885	scaffold262	225163	225262	225212	LG1	1Bin135	95.001	CTCCCCGCTTGCTGTCCTACGAGCCCGGATCTACTCGCTTGGACGCAAT[C/C]GATCACTCCTTACAGGACCGCGACGCCCTCCTCGCCGACGTCCGCATTCG
Lotus_SNP1886	scaffold262	28929	29028	28978	LG1	1Bin135	95.001	CGGCACGGGATTCGTTTGTGCTTTGATTCCAGAAACCGTAAAGCCGTAC[A/G]AGGAACACTAACCGTTCATCTGGTGTGGGACCAGATAGTTGCGTGATTCT
Lotus_SNP1887	scaffold2440	12077	12176	12126	LG1	1Bin135	95.001	TTATATCTGCAACTATATTGAGATTAAACTAGAAACTGGGATTAAAGCT[A/G]ATCAGTACCTTTGTGTCCAAAAGGAGGATCAGTGTAGTATGGAAGCTGAT
Lotus_SNP1888	scaffold2440	85464	85563	85513	LG1	1Bin135	95.001	ACGGAGTAGTCCATCCCAATCCAATCCAGGTGCAGGCGGAATTCGATCC[T/C]AAGTCTCCAACCTGCTAGTTGTCACCTTGGGATTAATAATTATTGTGTAT
Lotus_SNP1889	scaffold2440	86131	86230	86180	LG1	1Bin135	95.001	TGCTATTCATAGAAGGCGCCTCACAAACACATCCTACCATACATTGGGA[A/G]CATCTTTTGTATTTTTAAGTTATTATTCACGAAAGATATTCTCAATGCAC
Lotus_SNP1890	scaffold2440	86163	86262	86212	LG1	1Bin135	95.001	CCTACCATACATTGGGAACATCTTTTGTATTTTTAAGTTATTATTCACG[A/G]AAGATATTCTCAATGCACGGTGAATGTGCATGTGAGGCGCCCGACTGTGA
Lotus_SNP1891	scaffold1177	88287	88386	88336	LG1	1Bin136	95.836	TTTTCCCAACGGGCCTGCATCTCAGCCCAGGTGAGTTTTCTCATAGTTG[A/G]GGCCGACAGGGGTTGTGGTCGAACCGGTGTTAGCTCGGTTCTGGGTGTCA
Lotus_SNP1892	scaffold1177	150526	150625	150575	LG1	1Bin136	95.836	CAAAGGTTTATAAAAAGGAATTCTAAAGTTTGGCACCGTTGGAATCTGA[T/T]GAGGGCGGATTTGGCCCTCCAATGATGTTGTGACACATGGCACCTCAGAA
Lotus_SNP1893	scaffold1177	150720	150819	150769	LG1	1Bin136	95.836	GCACATGCGCCGACCTGGCGACCTACGAGATGTGCTCGCCGACAAATTC[G/A]GCATGCATACCCCACGATCCTTGGAGGTTGGCCCTCGTTCCGGAAGATGG
Lotus_SNP1894	scaffold1177	150757	150856	150806	LG1	1Bin136	95.836	GCCGACAAATTCGGCATGCATACCCCACGATCCTTGGAGGTTGGCCCTC[G/G]TTCCGGAAGATGGTCAACGTGCATGGAAGTTACCTCCGAGGATCTTGGAC
Lotus_SNP1895	scaffold1177	150803	150902	150852	LG1	1Bin136	95.836	CTCGTTCCGGAAGATGGTCAACGTGCATGGAAGTTACCTCCGAGGATCT[T/C]GGACCAGTTAGACACAACCTCCCGGAGATCTCGGGGGCGGTACGTGAGCA
Lotus_SNP1896	scaffold164	1054403	1054502	1054452	LG1	1Bin136	95.836	ATCGAACTGCCTCTATATTGAGTTGTCCAAAGAAGCAACGACATAGCAG[C/T]GGGCTAGGGAGTTTTTATCCTCCCAATCATGGAATTCTCTCTTACGGGCT
Lotus_SNP1897	scaffold164	1027510	1027609	1027559	LG1	1Bin136	95.836	CAGGGACTATTTGAAGGTCAATGGGATAGTGTCACAACTAGCTCCTCCT[G/A]CTACACCTCAACTCAATGGTGTTTCAGAGAGGAGGAATAGGACCTTGTTG
Lotus_SNP1898	scaffold164	1024019	1024118	1024068	LG1	1Bin136	95.836	AGTGTAAGTGGGGCCCATAGGGTCCATGTGATGGGCTCAGGGGTTCATT[G/A]AGTTTTTCAGTGAATTCGGTTGGGCCTTGTAATAAAGGCTGGGCCGAACC
Lotus_SNP1899	scaffold164	834575	834674	834624	LG1	1Bin136	95.836	CCCTTCCCATTTCCCCACTGGGAACCGAGGGTAAGGACGTGGCTGGAGG[G/A]GATTACAGGGAGCCTCCCCCGGCTGAGGGAGCTCGTCCCCCCCGAGGTTA
Lotus_SNP1900	scaffold164	834347	834446	834396	LG1	1Bin136	95.836	AGAGCCATGGCATGGATGGAGGAATTCACCTGCCGACGGAAGAGAAGAT[T/C]AGAGGACAACGGAGAGGAGCAAAACAAGAGAGGAAAAGGGAAAAGGGTCA
Lotus_SNP1901	scaffold164	833922	834021	833971	LG1	1Bin136	95.836	GAACTTTTTCCGAACCAGCCACCGGCAAAGCTTAAACCCAGAGCGGTAC[G/A]AACCCGAACCATACTCCGCCTGGAGGTCGTGGAATTCCTGGGAGTCTTTA
Lotus_SNP1902	scaffold164	833820	833919	833869	LG1	1Bin136	95.836	CGCCTCCTCATCCTTTGGGGAGTCAGGCTCCTCTTCCTCCGCTTGGTCT[G/A]CCGTCTCAGGAGACAGACCCTTCATAGTAATGCTGTCGAGGTTGAGTCCG
Lotus_SNP1903	scaffold164	833739	833838	833788	LG1	1Bin136	95.836	CCCAACCAAAGACTTGTGAAAGACCGGGTTTACGGCACCCGGAAGGCAC[T/C]AGAAGTCTAGAGAAACACCGCCTCAAGGATCCGCCTCCTCATCCTTTGGG
Lotus_SNP1904	scaffold164	642594	642693	642643	LG1	1Bin136	95.836	TTGCAGGAAGAACAGCGTTCGCGACCGTCTTCACCCTCCAAAACTTCTG[T/C]GGCTACACTGTCTGGCCAGGTGTCTTATCTGGCAATGGTGCTGCCGTCCT
Lotus_SNP1905	scaffold164	642355	642454	642404	LG1	1Bin136	95.836	ATTTTTCACAACACAAAGATAAAGAAGCTGATGGCGACCTGGCGAAAGG[T/C]TACTCTTCTTCTTGCGCTCCCATTTCTATTCGGTCAGTATTTCCACTAAT
Lotus_SNP1906	scaffold164	642285	642384	642334	LG1	1Bin136	95.836	CACGTTGTCTTTGATCCCCACGGCCACCGAATTGAATTCCAATTACCAA[A/T]CAATTACATTCCAACTCCTAATTTTTCACAACACAAAGATAAAGAAGCTG
Lotus_SNP1907	scaffold164	631364	631463	631413	LG1	1Bin136	95.836	GACACTTCTTGCTGGTGATGAAGTGCGAGGTGAACAACTGCACGAGCTA[T/C]GCCCAACTTCTAATTGTTCCGGGTGTGAGGTTTTTGTACCACGTGTGAGC
Lotus_SNP1908	scaffold164	631218	631317	631267	LG1	1Bin136	95.836	TGTGATACCCTTCTTTGCTGCCGCGAGTCTTACGGCGGGATCTAAATCT[G/A]GGATTAGCAAACAAGTGTCATTGAAGCGTTTGATGTAGCTTCGAATCGAC
Lotus_SNP1909	scaffold164	631190	631289	631239	LG1	1Bin136	95.836	CCACCACATGACACTTGAATTCCCTGTGTGTGATACCCTTCTTTGCTGC[C/T]GCGAGTCTTACGGCGGGATCTAAATCTGGGATTAGCAAACAAGTGTCATT
Lotus_SNP1910	scaffold164	631186	631285	631235	LG1	1Bin136	95.836	TTTGCCACCACATGACACTTGAATTCCCTGTGTGTGATACCCTTCTTTG[C/T]TGCCGCGAGTCTTACGGCGGGATCTAAATCTGGGATTAGCAAACAAGTGT
Lotus_SNP1911	scaffold164	620562	620661	620611	LG1	1Bin136	95.836	GAGATTCGGAGTCCGCCGAGAAGCTTCTGGAGTCGCTTATGTGTCACTT[C/T]AGTACTCGGGTTCCGAAGTGGCTTTGGTGCCGAAGTAGCTTTGGTGCTGT
Lotus_SNP1912	scaffold164	580430	580529	580479	LG1	1Bin136	95.836	CAGTTCAGGGGAGAAGGGTTTAGGATTCCACTCCCTGAACCGGTCAGAC[C/T]CCCGATACACCCACTGTAGGGGCGTATTGGAGAGGTCCCGGAATGATACG
Lotus_SNP1913	scaffold164	515090	515189	515139	LG1	1Bin136	95.836	CGTGCTAAATCGGGTTCCAACCAAATCAGTTCCGAAAACTCCATACGAA[C/T]TGTGGACCGGAAAGAAACCAAGTGTCAAACACTTGAAGATTTGGGGTTGT
Lotus_SNP1914	scaffold164	514844	514943	514893	LG1	1Bin136	95.836	GAAATAGTTAGGGAGAGAAATTAAGGCCCTTCGATCAGATCGAGTTGGC[A/G]AGTATCTCTCTGACGAATTTAGGGACTACTTGAAGGCCAATGGGATTATC
Lotus_SNP1915	scaffold164	240840	240939	240889	LG1	1Bin136	95.836	GCAGAGCCTCCTTTACTTTTTCTAAGTAGGCGATCATAGTCGGTCCACG[A/G]GCTTCGTATTCGCCTGTAACCTGGTTGACCACAAGTTGGGAATCGATGCA
Lotus_SNP1916	scaffold164	240749	240848	240798	LG1	1Bin136	95.836	TTGTCACTGGTGCTGGCTAACCGGGACAGGGCATCGGCCTCAGTGTTCT[C/T]TGACCTCGGGATTTGCCTGATGAAGTGTGATTGGAAGTCAAGCAGAGCCT
Lotus_SNP1917	scaffold164	240743	240842	240792	LG1	1Bin136	95.836	ATGGTGTTGTCACTGGTGCTGGCTAACCGGGACAGGGCATCGGCCTCAG[T/C]GTTCTCTGACCTCGGGATTTGCCTGATGAAGTGTGATTGGAAGTCAAGCA
Lotus_SNP1918	scaffold164	240693	240792	240742	LG1	1Bin136	95.836	GCCCCCCCAGAATTCTAGGCCGAGGTAAGTTCTCTATGTACACAGTTCT[T/C]ATGGTGTTGTCACTGGTGCTGGCTAACCGGGACAGGGCATCGGCCTCAGT
Lotus_SNP1919	scaffold164	240674	240773	240723	LG1	1Bin136	95.836	AACAGGAGCGACCTCCTCTGCCCCCCCAGAATTCTAGGCCGAGGTAAGT[T/C]CTCTATGTACACAGTTCTTATGGTGTTGTCACTGGTGCTGGCTAACCGGG
Lotus_SNP1920	scaffold164	240665	240764	240714	LG1	1Bin136	95.836	TGCTTGGGCAACAGGAGCGACCTCCTCTGCCCCCCCAGAATTCTAGGCC[G/A]AGGTAAGTTCTCTATGTACACAGTTCTTATGGTGTTGTCACTGGTGCTGG
Lotus_SNP1921	scaffold164	230563	230662	230612	LG1	1Bin136	95.836	TCCGCTGCAGAACTAGCCCCGTTACAATTGGTATCAAAGCGAAAGCACA[C/T]AGAGCCAGTTGAAGCGGTCATCTCGACAAGCAGCACATCGTGGGGTGCGG
Lotus_SNP1922	scaffold164	230463	230562	230512	LG1	1Bin136	95.836	TACTGACCTTGGTGGAGCCATCTCATCGGGAAACTCCTAGCCCTAAGCA[C/T]ACATTAGGCTTGTCCTGGCTTGCCTTGGCCTGGACGCCGCACGGGTTTCT
Lotus_SNP1923	scaffold164	230442	230541	230491	LG1	1Bin136	95.836	CTTGAGGTCATGATCTAGTGCTACTGACCTTGGTGGAGCCATCTCATCG[G/A]GAAACTCCTAGCCCTAAGCACACATTAGGCTTGTCCTGGCTTGCCTTGGC
Lotus_SNP1924	scaffold164	230408	230507	230457	LG1	1Bin136	95.836	CGGCAAGAGCCAGCCGAGAGCCCCGGCCATGTGACTTGAGGTCATGATC[T/C]AGTGCTACTGACCTTGGTGGAGCCATCTCATCGGGAAACTCCTAGCCCTA
Lotus_SNP1925	scaffold164	230390	230489	230439	LG1	1Bin136	95.836	GAGGCGCCTCCCATGGACCGGCAAGAGCCAGCCGAGAGCCCCGGCCATG[T/C]GACTTGAGGTCATGATCTAGTGCTACTGACCTTGGTGGAGCCATCTCATC
Lotus_SNP1926	scaffold164	186976	187075	187025	LG1	1Bin136	95.836	CATTGATTGGCATATCAAAGACAGCCCGATCCGACACCTAGTGAAGTGT[T/C]ATAATCGAGTCTAGGGGTCAAGTGTAACTTTCCAGTTTTGCCCATCTGTC
Lotus_SNP1927	scaffold164	181890	181989	181939	LG1	1Bin136	95.836	GGACTCAACTTCAGTGGATCTTATCTGAAGCTTCTAAAGATTTATGTGT[T/C]GGGGAATACCTTATGAAATTAGTTTCCTATGAAAAAGAGAAATTGAAGAG
Lotus_SNP1928	scaffold164	179299	179398	179348	LG1	1Bin137	-	GTGAGTCAAGAAAGGCTCCCACATTGTCCCAGAAGCTTTAGTCGTCAGG[T/C]CACAGTTACCTGAAGAGGATGCAACCTGGGAACCCTATCTGCCACATTGA
Lotus_SNP1929	scaffold164	133775	133874	133824	LG1	1Bin137	-	GAGTATTTGTCATAGCTCTGATACCAAACTGTTAGGTGTTGCCTAACTC[A/G]AGGTTCGTTGAGTGAACCAAACTCCTAAGGAGAGAGGGAAAATTGAAGGA
Lotus_SNP1930	scaffold164	121080	121179	121129	LG1	1Bin137	-	CCCAGGTAAGCTGATTACAATTTACAGTTTGTTACAAGATTGTTATAGT[T/C]TGTTGTAGGACTATTACTTTGTTCTAACAATCTGCCACTTGGATTAACCT
Lotus_SNP1931	scaffold164	113408	113507	113457	LG1	1Bin137	-	TTGCACGGTTCAGCCATCCATATGATGGGTCTCTCATCCCTACACCACC[G/A]ACTTATGCGACCCGGCCGCGCGAATGCGCGCACCGGTCAAACCGAAAAGT
Lotus_SNP1932	scaffold164	86373	86472	86422	LG1	1Bin137	-	AAGACGAAGTCGACAGTCGCACTTCCTCTGGTTTGTGCTCAGTCTCCAT[T/C]TCCGGCATTTGAATATCCAAATCTATTAATTGAAGCTTAACCTATAAATC
Lotus_SNP1933	scaffold164	86061	86160	86110	LG1	1Bin137	-	AAACCCAGCTTACGGTGCTCAAGACATCTATTTTCTTCGCCGACGACGA[T/C]TTCTTTGTCTACGATTCCAAATCCAAGCTTCACTTTCATGTCGACTCTTA
Lotus_SNP1934	scaffold361	339463	339562	339512	LG1	1Bin137	-	CAACGTGGTAATGGTGTAGAAAGCCAATGGGAAGTGGAGGATATGTATC[A/G]ACTTCACTGACCTAAACAAAGCCTGCCCCAAAGACAGCTTTCCTCTACCA
Lotus_SNP1935	scaffold361	339459	339558	339508	LG1	1Bin137	-	TAGCCAACGTGGTAATGGTGTAGAAAGCCAATGGGAAGTGGAGGATATG[T/C]ATCAACTTCACTGACCTAAACAAAGCCTGCCCCAAAGACAGCTTTCCTCT
Lotus_SNP1936	scaffold361	339256	339355	339305	LG1	1Bin137	-	TGACGTATTCGCCTGGTCGGCGGTGGATATGCCGGGGATTAACCCCAAA[A/G]TCATCACGCACCGTTTGAACGCCGACCCCCGCTACCAACCTATCAAGCAG
Lotus_SNP1937	scaffold361	284406	284505	284455	LG1	1Bin137	-	CGAGCGGATCAATCCAGCTCAACTCTGCTTGAATGACGGGAGCGACCTC[C/T]TCTGCCCCCCTGAGAATTCTAGGCCGAGGCAAGTTCTCTATATACACAAT
Lotus_SNP1938	scaffold361	284337	284436	284386	LG1	1Bin137	-	CTGCCTGATGCTCTACCCTCCTAGCGGCATTACGATCTGCGGGGAGGGT[T/C]CCGTGTAGAAGGAAGCTCGCGAGCGGATCAATCCAGCTCAACTCTGCTTG
Lotus_SNP1939	scaffold361	284328	284427	284377	LG1	1Bin137	-	CGTATTTGGCTGCCTGATGCTCTACCCTCCTAGCGGCATTACGATCTGC[G/A]GGGAGGGTTCCGTGTAGAAGGAAGCTCGCGAGCGGATCAATCCAGCTCAA
Lotus_SNP1940	scaffold361	284085	284184	284134	LG1	1Bin137	-	GGTGGATGTTGGCATGCTTTTGGCACTTGTCGCATTTTTTGATGAGCTC[A/G]GTTGCATCTGCCTTCATCGTTGGCCAGTAATACCTCTGTTGGAGTGCTTT
Lotus_SNP1941	scaffold361	283816	283915	283865	LG1	1Bin138	94.537	GATGTCTTCAAACTGCTTACCATTGTCGGAGGTTAGTACTCAAGGTAGT[C/T]CGAAACGACACACAATGTTCTTCCAAATGAAGTTCTGCACATTCCGGACT
Lotus_SNP1942	scaffold361	283793	283892	283842	LG1	1Bin138	94.537	TCTTGGCACTAGTTCTGGAATTTGATGTCTTCAAACTGCTTACCATTGT[C/T]GGAGGTTAGTACTCAAGGTAGTCCGAAACGACACACAATGTTCTTCCAAA
Lotus_SNP1943	scaffold361	283776	283875	283825	LG1	1Bin138	94.537	TTTATTGAATTCCCATGTCTTGGCACTAGTTCTGGAATTTGATGTCTTC[A/G]AACTGCTTACCATTGTCGGAGGTTAGTACTCAAGGTAGTCCGAAACGACA
Lotus_SNP1944	scaffold361	283753	283852	283802	LG1	1Bin138	94.537	AGGGTGCGCCACTGTGGTGAAGTTTTATTGAATTCCCATGTCTTGGCAC[T/C]AGTTCTGGAATTTGATGTCTTCAAACTGCTTACCATTGTCGGAGGTTAGT
Lotus_SNP1945	scaffold361	283264	283363	283313	LG1	1Bin138	94.537	CTCGTATGTTCCTTCCCCGAGTACTCGCTTTACTCGGTAGGGTCTCTCC[C/T]AGTTCGGACCGAGCTTACCAACACCGGGCTTAGGCACCATAACCTTATAG
Lotus_SNP1946	scaffold361	283107	283206	283156	LG1	1Bin138	94.537	ACTGGGTCTTATTGCGCTGAGGTCTTTGTTAACTCGACATTTTGGCCCT[T/G]AGGCTCTGAGAGTGACACATGGTCTACTCAGTTATTTATAGGTAATACTG
Lotus_SNP1947	scaffold361	283075	283174	283124	LG1	1Bin138	94.537	TGCTCTTGGAATTCGCCCATAGCATAGGAGCGACTGGGTCTTATTGCGC[T/C]GAGGTCTTTGTTAACTCGACATTTTGGCCCTTAGGCTCTGAGAGTGACAC
Lotus_SNP1948	scaffold361	283043	283142	283092	LG1	1Bin138	94.537	TGGCCCTTTGGCTCTGAGAGTGACTCATGGTCTGCTCTTGGAATTCGCC[C/A]ATAGCATAGGAGCGACTGGGTCTTATTGCGCTGAGGTCTTTGTTAACTCG
Lotus_SNP1949	scaffold361	282855	282954	282904	LG1	1Bin139	94.009	TTGGTCAGCTCGGTATTTTAGCCCCTTGGCCGGGGGGGAGTGGATTTAG[A/C]CACCCTTGGTGTTCGTTCGTGTCATAGAGGCGGCTAGGTTATTATGCCGG
Lotus_SNP1950	scaffold361	282849	282948	282898	LG1	1Bin139	94.009	AGCTCCTTGGTCAGCTCGGTATTTTAGCCCCTTGGCCGGGGGGGAGTGG[A/C]TTTAGACACCCTTGGTGTTCGTTCGTGTCATAGAGGCGGCTAGGTTATTA
Lotus_SNP1951	scaffold361	282841	282940	282890	LG1	1Bin139	94.009	TGGTGCCGAGCTCCTTGGTCAGCTCGGTATTTTAGCCCCTTGGCCGGGG[G/C]GGAGTGGATTTAGACACCCTTGGTGTTCGTTCGTGTCATAGAGGCGGCTA
Lotus_SNP1952	scaffold361	282810	282909	282859	LG1	1Bin139	94.009	TCTGCTTGCACCCTTGACACATTATGTACTATGGTGCCGAGCTCCTTGG[T/C]CAGCTCGGTATTTTAGCCCCTTGGCCGGGGGGGAGTGGATTTAGACACCC
Lotus_SNP1953	scaffold361	239171	239270	239220	LG1	1Bin139	94.009	TAGCACCAGAATCCGTAACAGAGCACACGACAGAGGTAAACCCTCACAG[T/C]AAATTGAAACTTAGGTGGAAAGGAATTCCTCTCTTCAAGAGTATTTAAAA
Lotus_SNP1954	scaffold361	238978	239077	239027	LG1	1Bin139	94.009	CGACTCCGGCATTGGAGGCCAGAAACCCTTTCCGAGATCACCTACCTTG[A/G]TAGATTCATATTCAAGTAGCAGTTTGGCAGTGTCCACCTCCTTGACGTAA
Lotus_SNP1955	scaffold361	231562	231661	231611	LG1	1Bin139	94.009	AGGTGAAGGCAATCCTAGACCTCCCTCCCCAAGCAATGAATCACAGCTC[A/G]AGATGTTCCAAGGGAAATTGTCCTACCTTAGGAGATTCATTCCTGATCTT
Lotus_SNP1956	scaffold361	231558	231657	231607	LG1	1Bin139	94.009	GGCAAGGTGAAGGCAATCCTAGACCTCCCTCCCCAAGCAATGAATCACA[G/A]CTCAAGATGTTCCAAGGGAAATTGTCCTACCTTAGGAGATTCATTCCTGA
Lotus_SNP1957	scaffold361	231498	231597	231547	LG1	1Bin139	94.009	GTGCTATTGGGAAAGTTTCTAGGATACCGGGTCGATCACACTAGAATCC[T/A]CCCAGACGAAGGCAAGGTGAAGGCAATCCTAGACCTCCCTCCCCAAGCAA
Lotus_SNP1958	scaffold361	124239	124338	124288	LG1	1Bin139	94.009	ATATAAAGGCACCACCCCCTGAGGGTGAGGGGATGCGTAATCTCTGCTC[C/T]ATAGCTCTCTCACAATCTAATATCATTTTCAGCTTGCAACCAAGTGCTAA
Lotus_SNP1959	scaffold361	124208	124307	124257	LG1	1Bin139	94.009	ACTACTCCACCGAACCCACAAGGACTCCAGTATATAAAGGCACCACCCC[C/T]TGAGGGTGAGGGGATGCGTAATCTCTGCTCCATAGCTCTCTCACAATCTA
Lotus_SNP1960	scaffold361	124141	124240	124190	LG1	1Bin139	94.009	CTTACCGGTTGGTAGCGTTATCCCCAACTAACACGAAAACGGATTCTGC[T/C]GCAGCGAGAATTCCGTAACTACTCCACCGAACCCACAAGGACTCCAGTAT
Lotus_SNP1961	scaffold361	124109	124208	124158	LG1	1Bin139	94.009	CCCACTCCCCGATTCAGGCGGAAATGGTCAGCCTTACCGGTTGGTAGCG[T/C]TATCCCCAACTAACACGAAAACGGATTCTGCTGCAGCGAGAATTCCGTAA
Lotus_SNP1962	scaffold361	124027	124126	124076	LG1	1Bin139	94.009	CCACCGCATGGCAATCCCGGGGATCTCATCACTGTACTCCGCGTCTTAC[A/G]GGATCATACCTTGTAACGGCTAATATTATCTCCCCACTCCCCGATTCAGG
Lotus_SNP1963	scaffold361	123994	124093	124043	LG1	1Bin139	94.009	CTAAAGAGCACGAGCTCAGGCAATGCTAACCGACCACCGCATGGCAATC[C/A]CGGGGATCTCATCACTGTACTCCGCGTCTTACAGGATCATACCTTGTAAC
Lotus_SNP1964	scaffold361	123983	124082	124032	LG1	1Bin139	94.009	TCAGGTCGGATCTAAAGAGCACGAGCTCAGGCAATGCTAACCGACCACC[G/A]CATGGCAATCCCGGGGATCTCATCACTGTACTCCGCGTCTTACAGGATCA
Lotus_SNP1965	scaffold361	123741	123840	123790	LG1	1Bin139	94.009	GGACCCCTAGCTCGGGGAGTGGGGGGCAATTGATGAAAGGTGATTTGGC[T/C]CTACCTAATGATAAGGGGACACGTGGACGCGACCTAACTAGTAGGACAAC
Lotus_SNP1966	scaffold361	123729	123828	123778	LG1	1Bin139	94.009	CGCACCGGGTCAGGACCCCTAGCTCGGGGAGTGGGGGGCAATTGATGAA[A/G]GGTGATTTGGCTCTACCTAATGATAAGGGGACACGTGGACGCGACCTAAC
Lotus_SNP1967	scaffold361	123728	123827	123777	LG1	1Bin139	94.009	CCGCACCGGGTCAGGACCCCTAGCTCGGGGAGTGGGGGGCAATTGATGA[A/G]AGGTGATTTGGCTCTACCTAATGATAAGGGGACACGTGGACGCGACCTAA
Lotus_SNP1968	scaffold361	123557	123656	123606	LG1	1Bin139	94.009	GCGCATTTTTTGACGTCTGCGGAGTTTATAGATCGTGTGACGTCTGCGC[T/G]TGGGCCAAATGCGACCTGGGTTTTCCTGGTTGAGTCAGGTGGCCGAACAA
Lotus_SNP1969	scaffold801	22763	22862	22812	LG1	1Bin139	94.009	CAAGGTCCATGGCAATACTGGAATTCTGGTCTGGTTCAAAGTCTCAAGG[T/G]GATCCCACACAACATGTACCTCGGGTCTCACCCTGGTGGCAGAGACAGGC
Lotus_SNP1970	scaffold801	27871	27970	27920	LG1	1Bin139	94.009	TCTCTTGACTGATAGCTCAATGCAATTCGTGATCCCCTCCAGAGATTGA[G/T]TGATGCCTAAAGCTGGTCCTTCCCCTCCTTTATATAGCTTAAGGGGAGGG
Lotus_SNP1971	scaffold801	28092	28191	28141	LG1	1Bin139	94.009	TGGAAGGACTCTTCTCAGTTTCTTATTCTTGGAGTATTAGACCTCCTCT[G/A]CGAATTGGGCTGCTGCCAGGCTTTTCTACAAGTTGGGCTTCAGTTGCGGA
Lotus_SNP1972	scaffold96	1595	1694	1644	LG1	1Bin139	94.009	TTTAATGGGTCAAATTATTTGGAGTGGGCTCAATCATCCATGATGGCTA[C/T]TGGAGATTGATGGCAAAACTGGAAAGTTACACCTGACCCCTAGACTCGAT
Lotus_SNP1973	scaffold96	1737	1836	1786	LG1	1Bin139	94.009	TCCAATTAGTGAGATCCTTAGCGGGGGTCAAAACCTGGGTATGTTGGGA[T/C]AGTCTGAGAATTCATCTGAGTGGGTGATCATAGTGACAAGATCAGCCCCT
Lotus_SNP1974	scaffold96	21333	21432	21382	LG1	1Bin139	94.009	TACCGCCAAGTTGGTTGCGGTGGCCTGTCTCTGCCACCAGGGTGAGACC[C/T]GAGGTACAGGTAGTGTGAGATCACCTTGAGACCTTGAACCGGACCAGAAT
Lotus_SNP1975	scaffold96	21342	21441	21391	LG1	1Bin140	93.37	GTTGGTTGCGGTGGCCTGTCTCTGCCACCAGGGTGAGACCCGAGGTACA[G/T]GTAGTGTGAGATCACCTTGAGACCTTGAACCGGACCAGAATTCCAGTATT
Lotus_SNP1976	scaffold96	21344	21443	21393	LG1	1Bin140	93.37	TGGTTGCGGTGGCCTGTCTCTGCCACCAGGGTGAGACCCGAGGTACAGG[T/C]AGTGTGAGATCACCTTGAGACCTTGAACCGGACCAGAATTCCAGTATTGC
Lotus_SNP1977	scaffold96	21372	21471	21421	LG1	1Bin140	93.37	GGGTGAGACCCGAGGTACAGGTAGTGTGAGATCACCTTGAGACCTTGAA[C/T]CGGACCAGAATTCCAGTATTGCCCTGGATCTTGGCGATTAATGGGCAAAA
Lotus_SNP1978	scaffold96	41668	41767	41717	LG1	1Bin140	93.37	ATCTAGCCCGGATCCAAGGGCTTCCAGCTCGTTAATGTATCCCATCATC[T/C]GAAGACAATGGTCGTTAACTTTCTACCACTTGGACATCTGAGCGGTCATG
Lotus_SNP1979	scaffold96	52182	52281	52231	LG1	1Bin140	93.37	TTCTATGACACAAGTTTTGGCGTTACCTTTCTTAGAATCCAGGTAGGCA[G/G]GACAGTTCCACTTCCAGTGGTCGGTCTGCTTGCAGAAGTGACAGACATCA
Lotus_SNP1980	scaffold96	52183	52282	52232	LG1	1Bin140	93.37	TCTATGACACAAGTTTTGGCGTTACCTTTCTTAGAATCCAGGTAGGCAG[G/G]ACAGTTCCACTTCCAGTGGTCGGTCTGCTTGCAGAAGTGACAGACATCAG
Lotus_SNP1981	scaffold96	52734	52833	52783	LG1	1Bin140	93.37	GTTGTCTAGTGAGGCAATGACAAAGCAGCGCGCTAGGGAGTTCTTATCC[A/T]CCCAATCTTGGTAGTCCCTCCTGCGGGCCTCAGAAGCCCTATCACCCGAA
Lotus_SNP1982	scaffold88	23673	23772	23722	LG1	1Bin140	93.37	CAATACTGGAATTCTGGTCCGGTTCAAGGTCTCAAGATGATCCCACACT[G/A]CATGTACCTCGGGTCTCACCCTAGTGGCAGAGACAGGCCACCCAACCGAC
Lotus_SNP1983	scaffold88	23705	23804	23754	LG1	1Bin140	93.37	CAAGATGATCCCACACTGCATGTACCTCGGGTCTCACCCTAGTGGCAGA[G/C]ACAGGCCACCCAACCGACTTGGCGTTACATCAGTGTCAGCCTTATCAGGG
Lotus_SNP1984	scaffold88	23943	24042	23992	LG1	1Bin140	93.37	ATGTCATAAGTACATCAAATTGATTGGAGCTAAGGGCATACAAAACTGT[T/C]TAACATCAAGAACAATTCTTGATATTGCCTTTTGGTAGAAAAGGCAGTAT
Lotus_SNP1985	scaffold88	23946	24045	23995	LG1	1Bin140	93.37	TCATAAGTACATCAAATTGATTGGAGCTAAGGGCATACAAAACTGTTTA[A/G]CATCAAGAACAATTCTTGATATTGCCTTTTGGTAGAAAAGGCAGTATGAA
Lotus_SNP1986	scaffold88	147493	147592	147542	LG1	1Bin140	93.37	CAATTCATGTTGTAGAACGGCCCCTTAGTGTGTTCAATGTGGTGATGGA[C/A]TAGGAGTTTCTTTCTACCGTCAACAACTAGACAATATGGATCCAATGTGT
Lotus_SNP1987	scaffold88	147552	147651	147601	LG1	1Bin141	93.058	CTTTCTACCGTCAACAACTAGACAATATGGATCCAATGTGTCCGTCCTT[C/G]GCTGCAGGACCTGCGGTAGCCATGAAGCTAGCTGTGGCGGGGGACTAAGC
Lotus_SNP1988	scaffold88	275622	275721	275671	LG1	1Bin141	93.058	GGTTGTCAGAGTTTGCCCTGACTGAAGCTGAATTCTTCCAATGCAAGGC[C/T]ATAATGGCTGTTGGAACGGGTTCTGCACCAACTGAAATGCAAGGCTATAA
Lotus_SNP1989	scaffold88	275652	275751	275701	LG1	1Bin141	93.058	AATTCTTCCAATGCAAGGCCATAATGGCTGTTGGAACGGGTTCTGCACC[A/G]ACTGAAATGCAAGGCTATAATGGCTGTTAGAACGGGTTATGCACTGACTG
Lotus_SNP1990	scaffold88	275809	275908	275858	LG1	1Bin141	93.058	GTGGATTGAGAACATCTCCCGTGAATAATAATTTATAAGTACGGGAGAT[A/G]TTCCCAATGTATGGTAGGATCCGGTCTACAAGCAGGCATGTGAAAAAAGT
Lotus_SNP1991	scaffold88	308976	309075	309025	LG1	1Bin141	93.058	CATAGTGGCAAACAAGCCCAAGGACATCATTGAATTCCTCAAGCTCGCC[A/G]ATCAATTCATCGGGACCGAAGAGGAGATGAACCAAAAGAGTGAAAACCTA
Lotus_SNP1992	scaffold88	309004	309103	309053	LG1	1Bin141	93.058	ATTGAATTCCTCAAGCTCGCCAATCAATTCATCGGGACCGAAGAGGAGA[T/A]GAACCAAAAGAGTGAAAACCTAATAGAGAAGAGAAAAAGAGAAGGCGACA
Lotus_SNP1993	scaffold88	309210	309309	309259	LG1	1Bin141	93.058	TACGCCCCTCAACGCGAAGCGGGGAGAGATTCTTATGGCGATCAAGGAC[G/A]CCTCTTATGTGAAGTGGCCACCCCGGTTGAGGGGAGATCCCGCCACTACA
Lotus_SNP1994	scaffold88	315245	315344	315294	LG1	1Bin141	93.058	TTTCTTGTTCTTGGATTCGTATTAGACCTCCTCTGCGAATTGGGCTGCT[G/G]CCAGGCTTTTCTGCAAGTTGGGCTTCAGCTGCGGATTGGGCCTTCCTACG
Lotus_SNP1995	scaffold88	315268	315367	315317	LG1	1Bin141	93.058	AGACCTCCTCTGCGAATTGGGCTGCTGCCAGGCTTTTCTGCAAGTTGGG[C/C]TTCAGCTGCGGATTGGGCCTTCCTACGAATTTTCTGCGACTTCGGGCCCG
Lotus_SNP1996	scaffold88	315295	315394	315344	LG1	1Bin141	93.058	CCAGGCTTTTCTGCAAGTTGGGCTTCAGCTGCGGATTGGGCCTTCCTAC[G/A]AATTTTCTGCGACTTCGGGCCCGGATTTGACTTCGATTCAGGCCGAATCA
Lotus_SNP1997	scaffold88	347280	347379	347329	LG1	1Bin141	93.058	TCTTCGTCCCACCTCTCGCCAAGAAGATGCGGAGCACACCCCTATAACC[C/T]TGGTCGAGGATGAGCTTAGGACATAATACATCCCTCAAGCAAGAACACAA
Lotus_SNP1998	scaffold88	350627	350726	350676	LG1	1Bin141	93.058	ATTCCGACATCACATCTCCGGCTCACAGCACATCCCCGTCATGTATTGG[A/G]AACATCTCTCGATGATTGTATCAGTTTTGATATATGGCAGGATGTGCTGT
Lotus_SNP1999	scaffold88	350911	351010	350960	LG1	1Bin142	92.658	GTCATCATCGAGAAATGTTCTTAATACACGGCGGAGATGTACTGTGAGA[C/T]AGAGATGTGATCTCCAAGAATTCTATCCAAATTTACCCTCAAAACACTAG
[truncated: 6,972 more rows]
